# Supplementary material for: Remodeling of the ribosomal quality control and integrated stress response by viral ubiquitin deconjugases
Source: Nat Commun. 2023 Dec 14;14:8315. doi: 10.1038/s41467-023-43946-0 (PMC10721647; doi:10.1038/s41467-023-43946-0)
Supplement: Supplementary file 4 — Supplementary Data 1 [file 41467_2023_43946_MOESM4_ESM.xlsx]

## Sheet: Proteinlist
													HAMGSG1-7	HAMGSG1-7	HAMGSG1-7	HAMGSG1-7	HAMGSG8-14	HAMGSG8-14	HAMGSG8-14	HAMGSG8-14	HAMGSG15-21	HAMGSG15-21	HAMGSG15-21	HAMGSG15-21	HAMGSG22-28	HAMGSG22-28	HAMGSG22-28	HAMGSG22-28	HAMGSG29-35	HAMGSG29-35	HAMGSG29-35	HAMGSG29-35	HAMGSG36-42	HAMGSG36-42	HAMGSG36-42	HAMGSG36-42
Accession	Description	ΣCoverage	Σ# Proteins	Σ# Unique Peptides	Σ# Peptides	Σ# PSMs	A8: Area	B8: Area	C8: Area	D8: Area	E8: Area	F8: Area	Score A12	Coverage A12	# Peptides A12	# PSM A12	Score B12	Coverage B12	# Peptides B12	# PSM B12	Score C12	Coverage C12	# Peptides C12	# PSM C12	Score D12	Coverage D12	# Peptides D12	# PSM D12	Score E12	Coverage E12	# Peptides E12	# PSM E12	Score F12	Coverage F12	# Peptides F12	# PSM F12	# AAs	MW [kDa]	calc. pI
F5H265	Polyubiquitin-C (Fragment) OS=Homo sapiens GN=UBC PE=1 SV=1 - [F5H265_HUMAN]	68.46	26	5	5	70	1.15905e+08	250322527	1.21102e+09	7.88857e+07	2.58243e+08	2.243e+09	14.3173	33.56	2	4	19.9105	33.56	2	6	69.5347	53.69	3	23	18.8404	33.56	2	6	24.1264	33.56	2	7	77.8446	68.46	5	24	149	16.8311	6.58057
P07437	Tubulin beta chain OS=Homo sapiens GN=TUBB PE=1 SV=2 - [TBB5_HUMAN]	65.99	18	6	27	487	4.21726e+08	7.48508e+08	7.22112e+08	2.28272e+08	7.73854e+08	5.19344e+08	217.512	47.52	17	68	301.408	62.61	23	91	280.526	56.98	21	91	207.8	45.5	16	67	256.955	57.66	24	80	279.423	50.23	20	90	444	49.639	4.89404
P0DMV8	Heat shock 70 kDa protein 1A OS=Homo sapiens GN=HSPA1A PE=1 SV=1 - [HS71A_HUMAN]	64.9	4	23	41	771	1.65463e+08	8.14548e+09	1.23987e+09	9.95584e+07	8.61505e+09	3.08529e+09	68.4381	21.22	12	22	782.349	61.31	36	235	290.314	39.16	21	97	74.1643	26.37	14	26	811.627	62.87	36	248	444.07	50.39	28	143	641	70.009	5.65576
P23396	40S ribosomal protein S3 OS=Homo sapiens GN=RPS3 PE=1 SV=2 - [RS3_HUMAN]	64.61	14	15	15	151	8.22051e+07	1.83489e+08	1.36827e+08	4.47085e+07	8.3271e+07	1.85307e+08	63.3254	39.92	10	22	77.629	51.03	12	28	85.8629	43.62	10	32	43.4447	32.1	8	17	45.4427	43.21	9	16	97.8114	53.5	12	36	243	26.6714	9.65674
P63244	Guanine nucleotide-binding protein subunit beta-2-like 1 OS=Homo sapiens GN=GNB2L1 PE=1 SV=3 - [GBLP_HUMAN]	64.04	22	19	19	119	5.79883e+07	8.4974e+07	9.80234e+07	3.7746e+07	24275257	1.32965e+08	40.581	29.34	8	15	48.6781	37.54	11	18	77.0961	44.79	14	31	32.7217	25.24	8	14	21.9441	23.03	7	9	83.3535	59.31	16	32	317	35.0546	7.69385
P14618	Pyruvate kinase PKM OS=Homo sapiens GN=PKM PE=1 SV=4 - [KPYM_HUMAN]	63.09	13	29	31	273	1.9043e+08	4.33092e+08	2.33289e+08	1.25194e+08	4.28658e+08	2.46748e+08	119.225	42.56	16	38	205.844	56.87	27	60	127.194	47.83	20	40	119.552	48.21	21	41	167.269	56.12	24	48	150.646	50.47	23	46	531	57.9	7.84033
P04264	Keratin, type II cytoskeletal 1 OS=Homo sapiens GN=KRT1 PE=1 SV=6 - [K2C1_HUMAN]	60.25	8	38	43	1176	4.60994e+09	2.09916e+09	2.57974e+09	3.2333e+09	1.79341e+09	1.02457e+09	937.208	55.12	37	269	516.207	53.88	35	152	705.945	56.52	39	215	980.734	54.19	34	296	461.104	55.9	35	135	364.692	49.07	30	109	644	65.999	8.11865
P10809	60 kDa heat shock protein, mitochondrial OS=Homo sapiens GN=HSPD1 PE=1 SV=2 - [CH60_HUMAN]	59.86	8	34	34	234	5.15689e+07	4.00257e+08	6.41191e+07	3.59383e+07	5.24348e+08	9.87426e+07	51.8883	24.96	10	16	245.43	53.23	26	72	70.965	28.97	13	22	47.5113	25.48	11	15	286.635	57.59	31	84	78.4667	34.03	15	25	573	61.0164	5.87158
P68371	Tubulin beta-4B chain OS=Homo sapiens GN=TUBB4B PE=1 SV=1 - [TBB4B_HUMAN]	59.78	19	5	26	435	3.20458e+08	7.3214e+08	5.83692e+08	1.96146e+08	6.49865e+08	4.32602e+08	186.128	47.42	17	60	275.712	56.4	23	85	245.935	50.79	21	81	171.865	45.39	16	57	216.046	51.46	23	69	253.222	50.11	20	83	445	49.799	4.89404
P35527	Keratin, type I cytoskeletal 9 OS=Homo sapiens GN=KRT9 PE=1 SV=3 - [K1C9_HUMAN]	58.43	2	33	33	531	1.89066e+09	9.0885e+08	1.07978e+09	1.38702e+09	4.9201e+08	3.69041e+08	394.088	44.94	27	114	249.852	44.78	21	72	281.207	48.48	24	90	489.691	53.61	28	150	228.686	44.3	20	58	154.211	40.45	18	47	623	62.0268	5.23682
Q15323	Keratin, type I cuticular Ha1 OS=Homo sapiens GN=KRT31 PE=1 SV=3 - [K1H1_HUMAN]	58.17	2	6	27	191	5.45903e+08	2.00723e+09	1.80998e+07	4.26164e+07	7.19831e+06	0	185.297	51.44	21	63	291.601	38.46	17	91	8.87578	7.93	2	3	69.9651	50	18	33	2.26052	3.61	1	1		0			416	47.2071	4.88135
P07737	Profilin-1 OS=Homo sapiens GN=PFN1 PE=1 SV=2 - [PROF1_HUMAN]	57.14	3	7	7	77	4.71057e+07	1.06248e+08	5.21703e+07	2.97198e+07	1.191e+08	7.01248e+07	29.6302	42.86	4	9	53.8433	57.14	7	18	36.8163	51.43	6	12	27.1816	51.43	6	10	50.5512	51.43	6	16	34.7267	51.43	6	12	140	15.0446	8.26514
P08779	Keratin, type I cytoskeletal 16 OS=Homo sapiens GN=KRT16 PE=1 SV=4 - [K1C16_HUMAN]	57.08	6	17	25	441	3.26996e+08	9.96059e+07	9.2376e+08	3.21726e+08	1.59963e+09	5.09244e+07	196.12	44.61	19	62	81.0286	31.5	12	29	379.475	52.22	24	116	250.814	54.55	21	81	451.208	48.2	22	135	48.5431	21.78	9	18	473	51.2362	5.04639
O75688-2	Isoform Beta-2 of Protein phosphatase 1B OS=Homo sapiens GN=PPM1B - [PPM1B_HUMAN]	54.78	11	1	17	201	2.1246e+08	1.96287e+08	1.35205e+08	1.62552e+08	1.35465e+08	2.0087e+08	116.436	34.88	12	39	83.8095	34.88	12	28	74.8513	27.91	10	28	124.398	47.29	15	45	73.472	31.27	11	25	107.511	34.88	12	36	387	42.7437	5.19873
P30050	60S ribosomal protein L12 OS=Homo sapiens GN=RPL12 PE=1 SV=1 - [RL12_HUMAN]	54.55	2	6	6	57	6.40661e+07	1.29368e+08	1.03006e+08	3.18545e+07	1.07804e+08	9.60658e+07	27.0332	33.33	4	8	39.065	54.55	6	12	37.3072	43.03	5	12	20.2045	33.94	4	7	33.983	43.03	5	10	27.8689	33.33	4	8	165	17.8075	9.42236
O43790	Keratin, type II cuticular Hb6 OS=Homo sapiens GN=KRT86 PE=1 SV=1 - [KRT86_HUMAN]	53.91	4	6	24	149	5.14253e+08	1.63064e+09	5.96362e+06	3.94831e+07	5.16007e+06	0	153.877	48.15	20	55	208.589	30.45	17	70	2.17387	3.29	1	1	55.2233	32.92	11	22	2.26561	2.26	1	1		0			486	53.4663	5.65576
P02533	Keratin, type I cytoskeletal 14 OS=Homo sapiens GN=KRT14 PE=1 SV=4 - [K1C14_HUMAN]	53.6	5	17	26	406	3.35281e+08	9.96059e+07	8.32258e+08	3.38708e+08	1.46974e+09	5.38396e+07	225.191	41.1	19	70	107.052	38.56	14	37	287.566	45.13	21	92	276.276	51.06	21	89	315.691	45.34	21	94	68.413	34.32	12	24	472	51.5294	5.16064
P34897-3	Isoform 3 of Serine hydroxymethyltransferase, mitochondrial OS=Homo sapiens GN=SHMT2 - [GLYM_HUMAN]	53.42	19	27	27	537	1.49909e+09	1.31954e+09	1.19951e+09	1.01507e+09	7.61722e+08	1.15767e+09	265.642	45.55	21	91	255.757	47	24	85	269.357	46.17	22	94	327.935	47.83	20	114	183.283	48.03	23	63	257.84	49.07	20	90	483	53.4214	8.14795
P48668	Keratin, type II cytoskeletal 6C OS=Homo sapiens GN=KRT6C PE=1 SV=3 - [K2C6C_HUMAN]	53.01	3	1	31	405	5.74549e+08	3.3821e+08	1.17828e+09	5.40822e+08	2.22671e+09	1.05022e+08	200.924	39.36	21	66	68.4379	25	12	25	332.669	43.79	23	107	232.835	43.44	23	78	329.216	47.7	24	105	65.9782	26.77	12	24	564	59.9883	8.00146
P00558	Phosphoglycerate kinase 1 OS=Homo sapiens GN=PGK1 PE=1 SV=3 - [PGK1_HUMAN]	51.8	3	14	14	100	7.43328e+07	1.81179e+08	1.00316e+08	5.01307e+07	2.8157e+08	7.09477e+07	40.592	30.94	8	13	75.6115	41.25	12	23	51.1278	33.81	9	17	30.9719	26.86	7	10	63.8669	38.61	10	21	48.995	35.25	9	16	417	44.5861	8.104
H0YLW0	Signal recognition particle 14 kDa protein OS=Homo sapiens GN=SRP14 PE=1 SV=1 - [H0YLW0_HUMAN]	51.79	2	1	1	2	0	0	0	0	1.24481e+07	5.97375e+06		0															2.52713	51.79	1	1	2.35438	51.79	1	1	56	5.52897	10.521
P04259	Keratin, type II cytoskeletal 6B OS=Homo sapiens GN=KRT6B PE=1 SV=5 - [K2C6B_HUMAN]	51.42	3	2	30	405	1.78517e+09	7.77306e+08	1.63103e+09	1.27648e+09	2.15788e+09	3.06744e+08	212.415	37.41	20	70	77.9151	20.39	10	28	323.021	42.2	22	105	254.326	38.83	21	87	288.489	46.1	23	91	65.8203	22.16	10	24	564	60.0303	8.00146
P13804	Electron transfer flavoprotein subunit alpha, mitochondrial OS=Homo sapiens GN=ETFA PE=1 SV=1 - [ETFA_HUMAN]	51.35	9	12	12	52	1.24821e+07	5.92556e+07	2.74996e+07	2.03443e+07	7.14495e+07	3.65063e+07	8.93209	13.81	3	3	36.1108	35.14	8	12	15.4097	26.73	5	6	18.4261	30.63	6	7	35.8853	42.64	9	13	28.1055	37.24	8	11	333	35.0576	8.38232
Q5JR95	40S ribosomal protein S8 OS=Homo sapiens GN=RPS8 PE=1 SV=1 - [Q5JR95_HUMAN]	51.06	2	9	9	73	5.09602e+07	1.19894e+08	9.41888e+07	2.80875e+07	1.10331e+08	9.34386e+07	24.703	27.13	4	8	44.8004	50	8	16	42.5165	42.55	7	15	18.2206	37.77	6	7	34.6727	31.38	5	12	41.687	51.06	9	15	188	21.866	10.3599
P13645	Keratin, type I cytoskeletal 10 OS=Homo sapiens GN=KRT10 PE=1 SV=6 - [K1C10_HUMAN]	50.68	6	26	29	632	3.20908e+09	1.16599e+09	1.17322e+09	1.80899e+09	4.4744e+08	6.12529e+08	505.758	45.89	25	152	302.573	47.95	24	90	344.289	39.38	23	108	444.609	43.32	25	138	201.28	40.24	22	65	248.583	39.38	22	79	584	58.7917	5.21143
P02538	Keratin, type II cytoskeletal 6A OS=Homo sapiens GN=KRT6A PE=1 SV=3 - [K2C6A_HUMAN]	50.35	3	1	29	388	5.74549e+08	3.3821e+08	1.17828e+09	5.40822e+08	2.22671e+09	1.05022e+08	196.408	39.36	20	64	68.4379	25	12	25	317.291	41.13	21	100	230.88	41.67	22	76	317.152	45.92	23	100	63.5557	25	11	23	564	60.0083	8.00146
P11021	78 kDa glucose-regulated protein OS=Homo sapiens GN=HSPA5 PE=1 SV=2 - [GRP78_HUMAN]	50.31	1	32	33	483	1.17434e+08	6.55313e+08	2.64563e+08	7.83111e+07	7.59249e+08	5.36951e+08	125.719	32.72	19	40	369.281	46.79	31	116	218.575	37.31	22	71	117.68	34.56	20	40	374.873	47.25	30	116	317.828	40.67	24	100	654	72.2884	5.16064
P25705	ATP synthase subunit alpha, mitochondrial OS=Homo sapiens GN=ATP5A1 PE=1 SV=1 - [ATPA_HUMAN]	50.09	9	26	26	213	3.32689e+07	1.5326e+08	5.19678e+07	7.35845e+07	2.8557e+08	1.34992e+08	32.1083	20.25	8	11	116.383	38.7	17	38	49.9211	28.57	12	18	90.7109	32.19	15	33	199.866	45.75	22	64	135.772	38.7	19	49	553	59.7136	9.12939
P05141	ADP/ATP translocase 2 OS=Homo sapiens GN=SLC25A5 PE=1 SV=7 - [ADT2_HUMAN]	50	2	6	19	108	6.04349e+07	3.86038e+08	1.01319e+08	1.44152e+08	4.98582e+08	3.11865e+08	17.3376	17.79	5	7	53.871	36.91	9	22	27.5063	20.81	6	12	40.3977	32.21	9	17	80.273	44.3	17	31	45.4544	29.53	9	19	298	32.8312	9.68604
P63173	60S ribosomal protein L38 OS=Homo sapiens GN=RPL38 PE=1 SV=2 - [RL38_HUMAN]	50	4	4	4	24	8.30326e+06	1.78899e+07	1.06853e+07	7.4587e+06	2.21255e+07	1.86794e+07	2.68318	17.14	1	1	14.5683	50	4	6	5.16353	17.14	1	2	2.32836	17.14	1	1	13.7763	32.86	3	6	15.8172	50	4	8	70	8.21273	10.0962
I3L3P7	40S ribosomal protein S15a OS=Homo sapiens GN=RPS15A PE=1 SV=1 - [I3L3P7_HUMAN]	50	8	6	6	51	2.0472e+07	5.29957e+07	2.94953e+07	1.23961e+07	3.61118e+07	4.51188e+07	11.7897	40	4	5	24.3974	50	5	9	23.3476	50	6	10	12.7116	50	5	6	19.7345	50	5	8	31.6346	50	5	13	100	11.4702	10.1548
A0A087X2I6	Keratin, type I cuticular Ha3-II OS=Homo sapiens GN=KRT33B PE=1 SV=1 - [A0A087X2I6_HUMAN]	49.75	3	5	20	135	3.7774e+08	1.64004e+09	1.80998e+07	4.25519e+07	0	0	144.709	38.86	16	48	188.781	22.03	11	59	8.87578	8.17	2	3	62.2089	45.79	15	25		0				0			404	46.1035	4.84326
P68366-2	Isoform 2 of Tubulin alpha-4A chain OS=Homo sapiens GN=TUBA4A - [TBA4A_HUMAN]	49.19	11	7	17	272	3.52593e+08	9.16522e+08	6.16725e+08	2.94475e+08	6.2541e+08	6.39462e+08	105.065	36.49	12	30	180.66	46.88	16	54	162.183	38.8	14	51	112.7	36.49	12	36	155.67	39.95	12	46	171.986	41.11	15	55	433	48.2976	5.0083
P11142	Heat shock cognate 71 kDa protein OS=Homo sapiens GN=HSPA8 PE=1 SV=1 - [HSP7C_HUMAN]	48.92	16	26	32	615	1.80714e+08	3.86002e+09	9.63122e+08	9.22867e+07	3.78453e+09	2.3821e+09	89.3652	19.66	11	29	471.172	43.81	29	146	313.106	42.11	28	108	82.0182	18.58	11	28	523.999	48.92	32	166	446.996	43.34	26	138	646	70.8542	5.51611
Q9BQE3	Tubulin alpha-1C chain OS=Homo sapiens GN=TUBA1C PE=1 SV=1 - [TBA1C_HUMAN]	48.33	15	8	18	329	5.13465e+08	1.27317e+09	8.43969e+08	3.87061e+08	8.54135e+08	6.7744e+08	130.684	43.88	15	41	224.804	48.33	18	69	192.262	45.88	17	63	130.285	43.88	15	42	168.24	38.98	14	51	192.916	43.88	15	63	449	49.8635	5.09717
M0QX53	Prostate tumor-overexpressed gene 1 protein (Fragment) OS=Homo sapiens GN=PTOV1 PE=1 SV=1 - [M0QX53_HUMAN]	47.62	1	1	1	1	0	0	0	0	0	2.9926e+07		0				0				0				0				0			2.04088	47.62	1	1	42	4.59127	8.25049
P60709	Actin, cytoplasmic 1 OS=Homo sapiens GN=ACTB PE=1 SV=1 - [ACTB_HUMAN]	47.2	21	8	17	356	7.81841e+08	2.33646e+09	7.00502e+08	5.12058e+08	2.79741e+09	1.02066e+09	140.867	42.4	11	46	209.369	45.07	13	68	135.645	43.73	12	47	136.825	41.33	11	53	258.112	47.2	17	84	163.795	40	11	58	375	41.7097	5.47803
G3V1A4	Cofilin 1 (Non-muscle), isoform CRA_a OS=Homo sapiens GN=CFL1 PE=1 SV=1 - [G3V1A4_HUMAN]	46.98	9	4	4	22	31336653	7.50263e+07	2.60755e+07	1.60668e+07	1.22446e+08	3.07137e+07	5.22312	7.38	1	2	14.6171	28.19	3	5	7.22895	18.79	2	3	7.63352	37.58	3	3	19.0986	35.57	3	6	7.44279	18.79	2	3	149	16.8008	8.35303
P08195-2	Isoform 2 of 4F2 cell-surface antigen heavy chain OS=Homo sapiens GN=SLC3A2 - [4F2_HUMAN]	46.31	12	25	25	218	7.13103e+07	4.07291e+08	1.04109e+08	5.906e+07	7.08951e+08	1.47232e+08	38.4535	22.12	9	12	193.739	46.31	25	60	75.1126	37.81	17	27	60.5497	32.14	14	23	204.88	40.83	21	62	98.2698	41.59	17	34	529	57.9089	5.35107
Q9Y5M8	Signal recognition particle receptor subunit beta OS=Homo sapiens GN=SRPRB PE=1 SV=3 - [SRPRB_HUMAN]	46.13	3	9	9	23	6.13357e+06	2.42619e+07	1.02194e+07	1.65388e+06	3.02458e+07	1.15381e+07	5.6044	12.18	2	2	19.3324	25.46	5	6	5.00883	11.81	2	2	2.14583	7.38	1	1	23.9578	38.75	8	8	11.8738	17.71	3	4	271	29.6838	9.0415
Q04695	Keratin, type I cytoskeletal 17 OS=Homo sapiens GN=KRT17 PE=1 SV=2 - [K1C17_HUMAN]	45.83	9	15	22	231	2.25418e+08	7.55023e+07	6.03192e+08	2.23089e+08	1.02091e+09	3.84425e+07	114.765	20.83	10	35	54.8057	16.2	7	19	189.992	40.97	19	62	117.826	20.83	10	38	209.67	43.98	21	65	32.2632	14.12	6	12	432	48.076	5.021
H0YH36	4F2 cell-surface antigen heavy chain (Fragment) OS=Homo sapiens GN=SLC3A2 PE=1 SV=1 - [H0YH36_HUMAN]	45.83	1	1	1	1	0	0	0	0	8.28016e+06	0						0											2.17777	45.83	1	1					24	2.62329	4.90674
P17987	T-complex protein 1 subunit alpha OS=Homo sapiens GN=TCP1 PE=1 SV=1 - [TCPA_HUMAN]	45.14	11	18	18	97	6.16451e+07	1.12117e+08	5.07434e+07	2.34143e+07	5.84261e+07	4.85779e+07	28.3566	16.91	7	11	70.1258	39.75	16	24	51.5148	29.5	13	20	30.1023	17.81	8	11	46.5447	27.7	11	17	36.9402	19.24	8	14	556	60.3056	6.11279
P05388	60S acidic ribosomal protein P0 OS=Homo sapiens GN=RPLP0 PE=1 SV=1 - [RLA0_HUMAN]	44.48	14	12	12	98	7.6034e+07	1.36283e+08	1.59771e+08	4.99041e+07	1.04134e+08	1.29858e+08	38.5714	32.49	8	14	46.6259	43.53	9	16	56.5435	43.53	10	21	30.4086	39.43	8	11	49.2586	39.12	9	17	51.797	42.27	10	19	317	34.2518	5.97314
P78386	Keratin, type II cuticular Hb5 OS=Homo sapiens GN=KRT85 PE=1 SV=1 - [KRT85_HUMAN]	44.18	2	7	22	130	3.92274e+08	1.32461e+09	5.96362e+06	3.64535e+07	5.16007e+06	0	121.626	38.86	18	45	212.528	28.4	17	71	2.17387	3.16	1	1	32.0923	20.91	7	12	2.26561	2.17	1	1		0			507	55.7665	6.55127
J3QLI9	Small nuclear ribonucleoprotein Sm D1 OS=Homo sapiens GN=SNRPD1 PE=1 SV=1 - [J3QLI9_HUMAN]	44	2	2	2	17	8.92223e+06	9.66365e+06	6.78811e+06	1.95476e+07	9.94523e+06	8.25626e+06	8.94184	44	2	3	9.99867	44	2	3	9.18439	44	2	3	10.2649	44	2	3	6.2276	17.33	1	2	10.2781	44	2	3	75	8.38771	11.8394
A6NCN2	Putative keratin-87 protein OS=Homo sapiens GN=KRT87P PE=5 SV=4 - [KR87P_HUMAN]	43.92	1	4	13	94	5.05314e+08	1.60169e+09	6.34385e+06	2.30753e+07	0	0	114.876	39.22	11	36	169.53	30.59	11	51	2.30495	7.45	1	1	17.0494	16.47	3	6		0				0			255	29.0986	5.79541
P04792	Heat shock protein beta-1 OS=Homo sapiens GN=HSPB1 PE=1 SV=2 - [HSPB1_HUMAN]	43.9	3	6	6	48	2.62376e+07	1.23938e+08	3.61031e+07	2.04245e+07	1.65434e+08	6.39227e+07	9.18154	20.98	3	3	30.2963	24.88	4	10	19.164	24.88	4	7	13.8817	24.88	4	5	43.157	43.9	6	15	22.6373	24.88	4	8	205	22.7685	6.40479
B7Z9I1	Medium-chain-specific acyl-CoA dehydrogenase, mitochondrial OS=Homo sapiens GN=ACADM PE=1 SV=1 - [B7Z9I1_HUMAN]	43.12	7	15	15	120	6.09859e+07	1.95422e+08	7.62678e+07	4.53868e+07	2.01865e+08	1.11553e+08	40.2388	21.04	7	12	74.8192	34.03	12	25	53.1657	26.23	8	18	41.9739	31.17	8	15	89.0745	28.05	11	27	66.4701	26.23	10	23	385	42.3995	6.43018
O75688	Protein phosphatase 1B OS=Homo sapiens GN=PPM1B PE=1 SV=1 - [PPM1B_HUMAN]	42.8	12	1	17	217	2.1246e+08	1.96287e+08	1.35205e+08	1.62552e+08	1.35465e+08	2.0087e+08	126.647	30.48	13	43	89.0356	30.48	13	30	79.7349	24.84	11	30	134.894	40.5	16	49	74.1987	23.8	11	25	118.078	30.48	13	40	479	52.6094	5.04639
P62805	Histone H4 OS=Homo sapiens GN=HIST1H4A PE=1 SV=2 - [H4_HUMAN]	42.72	1	5	5	34	6.25095e+07	7.69278e+07	5.57143e+06	4.28814e+06	1.58091e+07	22820427	31.5965	30.1	4	11	39.3198	34.95	4	14	2.41632	9.71	1	1	6.78784	21.36	2	3	5.32772	9.71	1	2	8.67275	21.36	2	3	103	11.3604	11.356
P38646	Stress-70 protein, mitochondrial OS=Homo sapiens GN=HSPA9 PE=1 SV=2 - [GRP75_HUMAN]	42.71	5	25	25	283	1.38996e+08	5.6806e+08	2.27182e+08	9.26033e+07	6.7369e+08	3.84484e+08	87.5143	27.69	14	29	215.599	38.14	23	68	133.024	30.34	17	46	83.53	27.54	13	28	187.204	38.14	22	59	164.78	34.76	20	53	679	73.6348	6.16357
E9PLL6	60S ribosomal protein L27a OS=Homo sapiens GN=RPL27A PE=1 SV=1 - [E9PLL6_HUMAN]	42.59	4	4	4	32	6.49634e+07	1.13966e+08	8.44632e+07	4.151e+07	8.69584e+07	8.4354e+07	14.7527	19.44	2	5	18.6095	42.59	4	6	13.7008	31.48	3	5	11.4945	19.44	2	4	14.1267	42.59	4	5	19.093	42.59	4	7	108	12.1935	11.4585
P35908	Keratin, type II cytoskeletal 2 epidermal OS=Homo sapiens GN=KRT2 PE=1 SV=2 - [K22E_HUMAN]	42.25	3	20	30	528	2.43735e+09	1.1152e+09	1.53699e+09	1.68633e+09	1.83079e+09	5.3404e+08	380.908	40.69	27	124	240.112	31.61	20	78	260.999	33.96	22	92	329.464	34.9	25	113	184.862	31.14	18	66	151.214	30.52	18	55	639	65.3932	8.00146
Q9H9B4	Sideroflexin-1 OS=Homo sapiens GN=SFXN1 PE=1 SV=4 - [SFXN1_HUMAN]	42.24	5	9	10	31	0	1.86386e+07	0	1.36656e+07	1.24338e+08	3.37311e+07		0			5.64932	4.04	1	2		0			11.8382	11.8	3	4	52.3189	42.24	10	18	20.12	15.53	4	7	322	35.5963	9.0708
K7ELC4	60S ribosomal protein L22 (Fragment) OS=Homo sapiens GN=RPL22 PE=1 SV=1 - [K7ELC4_HUMAN]	41.77	10	4	4	21	4.16253e+07	5.83441e+07	4.26131e+07	2.3334e+07	1.25533e+08	7.82009e+07	8.89	26.58	2	3	11.2934	41.77	3	4	11.4629	41.77	3	4	10.9023	30.38	2	4	6.20734	16.46	1	2	12.0117	26.58	2	4	79	9.09292	9.93506
E5RK31	V-type proton ATPase subunit H OS=Homo sapiens GN=ATP6V1H PE=1 SV=1 - [E5RK31_HUMAN]	41.67	7	1	1	1	0	4.44562e+06	0	0	0	0					2.05452	41.67	1	1																	36	3.88017	10.1694
P16152	Carbonyl reductase [NADPH] 1 OS=Homo sapiens GN=CBR1 PE=1 SV=3 - [CBR1_HUMAN]	41.52	5	10	10	39	9.71179e+06	4.17064e+07	1.04406e+07	6.80357e+06	4.20972e+07	2.23516e+07	8.74216	14.44	3	3	30.1752	33.94	8	11	13.5647	14.44	3	5	8.40671	14.44	3	4	38.6805	34.66	8	13	10.0515	10.47	2	3	277	30.3559	8.32373
P50990	T-complex protein 1 subunit theta OS=Homo sapiens GN=CCT8 PE=1 SV=4 - [TCPQ_HUMAN]	41.24	5	19	19	114	6.28477e+07	1.37157e+08	5.79826e+07	2.80806e+07	8.65747e+07	5.48051e+07	46.8303	20.62	10	17	79.2772	31.75	15	28	51.4433	23.18	10	19	28.7396	17.15	8	11	55.6908	26.28	12	20	52.2992	23.72	12	19	548	59.5825	5.60498
P13647	Keratin, type II cytoskeletal 5 OS=Homo sapiens GN=KRT5 PE=1 SV=3 - [K2C5_HUMAN]	41.02	7	13	24	292	5.74549e+08	3.3821e+08	9.27828e+08	5.29732e+08	1.71158e+09	1.07588e+08	168.969	34.07	20	57	73.7115	22.54	12	26	159.11	29.66	15	56	200.758	38.31	20	74	165.867	31.86	16	57	59.3186	16.27	9	22	590	62.34	7.73779
P50454	Serpin H1 OS=Homo sapiens GN=SERPINH1 PE=1 SV=2 - [SERPH_HUMAN]	40.91	13	13	13	53	2.56426e+07	1.11536e+08	2.60542e+07	2.58524e+07	1.4483e+08	2.66393e+07	11.7159	9.81	3	4	52.391	36.84	12	19	11.0747	12.44	3	4	17.2735	15.55	5	6	43.6907	27.27	9	15	12.5208	15.07	4	5	418	46.4112	8.68994
P31327	Carbamoyl-phosphate synthase [ammonia], mitochondrial OS=Homo sapiens GN=CPS1 PE=1 SV=2 - [CPSM_HUMAN]	40.4	6	49	50	419	1.12529e+08	2.55795e+08	1.53666e+08	1.14141e+08	3.51112e+08	1.5372e+08	107.492	21.67	24	36	254.664	34	41	88	172.923	27.87	33	67	154.731	31.53	36	59	281.6	36.73	43	96	197.839	31.6	39	73	1500	164.835	6.7417
P08238	Heat shock protein HSP 90-beta OS=Homo sapiens GN=HSP90AB1 PE=1 SV=4 - [HS90B_HUMAN]	40.33	5	18	31	366	1.51813e+08	5.98026e+08	1.53712e+08	7.33833e+07	6.91775e+08	1.99087e+08	98.8197	28.04	20	35	280.998	40.19	29	91	133.545	31.35	20	48	93.985	34.67	21	38	298.401	34.25	26	96	166.059	35.22	24	58	724	83.2121	5.03369
P49411	Elongation factor Tu, mitochondrial OS=Homo sapiens GN=TUFM PE=1 SV=2 - [EFTU_HUMAN]	40.27	1	16	16	114	9.16639e+07	2.36213e+08	1.40718e+08	8.18999e+07	1.92582e+08	1.48445e+08	45.0573	16.81	6	14	67.9862	28.76	10	21	44.8474	17.7	6	14	61.271	25.22	8	21	73.7144	27.21	11	23	61.9831	26.99	9	21	452	49.5102	7.60596
C9J9K3	40S ribosomal protein SA (Fragment) OS=Homo sapiens GN=RPSA PE=1 SV=5 - [C9J9K3_HUMAN]	40.15	5	10	10	99	1.36191e+08	2.31151e+08	2.49498e+08	5.8541e+07	1.51246e+08	2.65338e+08	45.6769	25.76	6	14	57.8654	35.98	8	17	64.2469	40.15	10	21	39.5679	31.44	6	13	43.7366	35.98	7	13	69.3137	40.15	10	21	264	29.487	5.24951
P62829	60S ribosomal protein L23 OS=Homo sapiens GN=RPL23 PE=1 SV=1 - [RL23_HUMAN]	40	5	6	6	33	1.74199e+07	4.7082e+07	3.61764e+07	8.17395e+06	4.0244e+07	3.20217e+07	10.2563	38.57	4	4	16.4055	36.43	4	6	23.0584	40	5	9	8.9815	25.71	3	4	10.2117	25.71	3	4	15.1959	36.43	4	6	140	14.8561	10.5063
P62937	Peptidyl-prolyl cis-trans isomerase A OS=Homo sapiens GN=PPIA PE=1 SV=2 - [PPIA_HUMAN]	39.39	5	8	8	16	0	2.96239e+07	0	1.73307e+07	4.6344e+07	1.83705e+07		0			5.06273	17.58	2	2		0			6.7911	21.21	3	3	20.5755	39.39	7	8	7.43943	15.76	3	3	165	18.0009	7.81104
A0A087WUN7	SRA stem-loop-interacting RNA-binding protein, mitochondrial OS=Homo sapiens GN=SLIRP PE=1 SV=1 - [A0A087WUN7_HUMAN]	39.13	10	4	4	20	1.62066e+07	6.16082e+07	3.53075e+07	2.05607e+07	6.41056e+07	6.36101e+07	5.40193	26.09	2	2	7.85458	26.09	2	3	7.48832	26.09	2	3	8.48174	26.09	2	3	14.964	39.13	4	6	7.87534	26.09	2	3	92	10.3463	10.228
P38117	Electron transfer flavoprotein subunit beta OS=Homo sapiens GN=ETFB PE=1 SV=3 - [ETFB_HUMAN]	38.82	3	10	10	106	3.39814e+07	9.5587e+07	3.44746e+07	1.77396e+07	1.43383e+08	4.91408e+07	27.5929	21.57	5	11	62.7327	28.24	8	22	27.143	21.57	6	12	26.2992	21.57	6	11	91.1192	38.82	10	32	44.7351	27.84	7	18	255	27.8262	8.104
P12236	ADP/ATP translocase 3 OS=Homo sapiens GN=SLC25A6 PE=1 SV=4 - [ADT3_HUMAN]	38.59	2	1	14	90	5.49007e+07	3.39298e+08	1.00195e+08	1.13214e+08	4.38953e+08	2.5943e+08	13.1758	14.09	4	5	43.185	26.17	7	18	23.0233	17.11	5	10	28.1851	22.48	6	12	64.2115	29.53	12	25	47.7458	29.53	9	20	298	32.8452	9.74463
P62277	40S ribosomal protein S13 OS=Homo sapiens GN=RPS13 PE=1 SV=2 - [RS13_HUMAN]	38.41	3	7	7	53	2.70263e+07	6.42735e+07	3.89557e+07	1.45068e+07	4.13202e+07	5.94092e+07	15.7999	28.48	6	6	31.5197	31.13	5	11	24.276	27.81	5	9	14.0423	19.87	4	6	27.2663	21.19	4	10	30.9596	37.75	6	11	151	17.2117	10.5356
P05387	60S acidic ribosomal protein P2 OS=Homo sapiens GN=RPLP2 PE=1 SV=1 - [RLA2_HUMAN]	38.26	2	3	3	10	8.07689e+06	1.73419e+07	1.32174e+07	7.92267e+06	8509007	1.78872e+07	2.35006	10.43	1	1	8.96555	38.26	3	3	1.97672	16.52	1	1	2.16167	10.43	1	1	2.3957	10.43	1	1	8.87235	26.96	2	3	115	11.6578	4.53857
A0A075B6Z2	Protein TRAJ56 (Fragment) OS=Homo sapiens GN=TRAJ56 PE=4 SV=1 - [A0A075B6Z2_HUMAN]	38.1	1	1	1	18	0	0	0	0	0	0		0				0			7.44179	38.1	1	4	11.3378	38.1	1	6		0			15.5078	38.1	1	8	21	2.21916	10.2866
P46781	40S ribosomal protein S9 OS=Homo sapiens GN=RPS9 PE=1 SV=3 - [RS9_HUMAN]	37.63	5	13	13	92	5.75496e+07	1.19506e+08	1.00494e+08	1.9278e+07	1.14503e+08	9.04706e+07	31.2038	24.74	6	12	45.1354	28.87	8	17	50.3338	28.87	9	21	16.7786	20.62	5	8	43.8712	33.51	10	17	44.2188	28.87	9	17	194	22.5776	10.6528
P08729	Keratin, type II cytoskeletal 7 OS=Homo sapiens GN=KRT7 PE=1 SV=5 - [K2C7_HUMAN]	37.53	9	14	18	158	2.60311e+08	2.13957e+08	1.82075e+08	3.60308e+08	3.03901e+08	5.14169e+07	85.3025	26.44	13	31	86.7554	36.25	16	31	60.2347	22.6	10	24	97.2284	12.37	6	38	46.5342	17.48	8	21	31.6801	17.48	8	13	469	51.3543	5.47803
P61247	40S ribosomal protein S3a OS=Homo sapiens GN=RPS3A PE=1 SV=2 - [RS3A_HUMAN]	37.5	12	9	9	68	3.36381e+07	7.90122e+07	8.97073e+07	2.09229e+07	3.31834e+07	6.71652e+07	27.5134	23.11	6	9	41.0094	27.65	7	13	44.5704	30.3	7	15	16.2288	20.08	5	6	26.7918	34.47	7	10	44.4562	30.3	7	15	264	29.9257	9.72998
C9JXB8	60S ribosomal protein L24 OS=Homo sapiens GN=RPL24 PE=1 SV=1 - [C9JXB8_HUMAN]	37.19	3	6	6	57	5.83077e+07	1.31099e+08	9.45721e+07	2.43652e+07	9.20466e+07	7.76188e+07	18.5378	24.79	3	7	28.0847	33.06	4	11	27.955	24.79	3	11	16.992	24.79	3	7	24.9063	24.79	3	9	29.6054	28.93	5	12	121	14.3598	11.312
Q13509	Tubulin beta-3 chain OS=Homo sapiens GN=TUBB3 PE=1 SV=2 - [TBB3_HUMAN]	37.11	13	1	17	287	2.35612e+08	4.77049e+08	3.0752e+08	1.03737e+08	2.22992e+08	2.90591e+08	123.304	33.33	13	41	180.957	33.11	16	58	152.558	34	15	50	119.316	27.33	11	41	121.771	30	15	41	158.777	31.33	13	56	450	50.4003	4.93213
H0YMD0	Annexin (Fragment) OS=Homo sapiens GN=ANXA2 PE=1 SV=1 - [H0YMD0_HUMAN]	37	25	7	7	35	1.47124e+07	9.68044e+06	1.2353e+07	1.08146e+07	1.57283e+07	1.07877e+07	23.5421	37	7	9	5.20327	10.13	2	2	15.8653	29.52	5	7	21.4638	29.52	5	9	8.81576	18.06	3	3	12.8257	25.11	4	5	227	25.326	5.97314
D6RAN4	60S ribosomal protein L9 (Fragment) OS=Homo sapiens GN=RPL9 PE=1 SV=5 - [D6RAN4_HUMAN]	36.81	5	6	6	35	3.01886e+07	5.05949e+07	3.70036e+07	1.22978e+07	5.36215e+07	2.65487e+07	4.86825	17.58	2	2	19.3847	36.26	5	6	22.8439	36.26	5	8	11.6345	25.27	3	4	22.5339	36.26	5	8	18.8591	36.26	5	7	182	20.8614	10.1987
P68104	Elongation factor 1-alpha 1 OS=Homo sapiens GN=EEF1A1 PE=1 SV=1 - [EF1A1_HUMAN]	36.36	8	12	12	114	1.42324e+08	3.67664e+08	1.4369e+08	9.62279e+07	4.66997e+08	1.61926e+08	36.6529	15.37	6	12	79.9456	30.74	9	25	43.1494	18.61	7	16	42.4726	18.61	7	14	95.1916	30.3	11	31	48.0835	22.94	7	16	462	50.1091	9.01221
M0R210	40S ribosomal protein S16 OS=Homo sapiens GN=RPS16 PE=1 SV=1 - [M0R210_HUMAN]	35.66	7	6	6	35	3.62577e+07	9.26449e+07	5.05015e+07	2.16181e+07	6.27345e+07	6.7269e+07	9.05782	17.05	2	3	17.6789	24.81	3	6	15.6402	26.36	5	7	13.3932	34.11	4	6	17.5986	34.11	4	7	17.0189	34.11	4	6	129	14.41	10.228
J3QQY2	Transmembrane and coiled-coil domain-containing protein 1 OS=Homo sapiens GN=TMCO1 PE=1 SV=1 - [J3QQY2_HUMAN]	35.58	5	3	3	13	0	4.96336e+06	0	3.99842e+06	4.71448e+07	1.05531e+07					2.11399	7.69	1	1					2.0838	7.69	1	1	19.7308	35.58	3	7	9.8896	21.15	2	4	104	11.3648	9.65674
Q5T7N0	60S ribosomal protein L5 (Fragment) OS=Homo sapiens GN=RPL5 PE=1 SV=2 - [Q5T7N0_HUMAN]	35.38	2	4	4	25	1.98947e+07	37877849	2.89588e+07	1.04274e+07	2.61789e+07	2.97287e+07	20.245	35.38	4	7	13.7385	24.62	2	5	6.50936	24.62	2	2	8.27461	24.62	3	4	3.77786	13.85	1	1	19.2116	35.38	3	6	130	14.1052	7.78174
P62424	60S ribosomal protein L7a OS=Homo sapiens GN=RPL7A PE=1 SV=2 - [RL7A_HUMAN]	35.34	3	9	9	71	7.1254e+07	1.63965e+08	1.33129e+08	4.27988e+07	6.97812e+07	1.32998e+08	32.1729	18.05	5	10	44.8869	25.94	7	14	41.8343	25.94	7	14	29.1434	27.07	6	10	30.7666	18.8	6	11	37.8775	18.42	5	12	266	29.977	10.6089
P61981	14-3-3 protein gamma OS=Homo sapiens GN=YWHAG PE=1 SV=2 - [1433G_HUMAN]	35.22	7	5	8	55	0	1.4874e+08	6.3387e+07	0	1.29758e+08	8.98637e+07		0			38.7265	24.7	6	14	28.1021	12.96	3	11		0			52.2679	19.03	5	18	32.2983	21.05	4	12	247	28.2849	4.89404
Q00610-2	Isoform 2 of Clathrin heavy chain 1 OS=Homo sapiens GN=CLTC - [CLH1_HUMAN]	35.2	9	43	43	226	4.41033e+07	7.59023e+07	5.21018e+07	2.57098e+07	8.31777e+07	5.17832e+07	76.1365	19.83	22	27	153.395	29.84	34	52	99.2459	20.99	25	38	74.6411	18.67	22	30	107.659	21.54	26	38	112.768	24.16	29	41	1639	187.771	5.69385
P07910-4	Isoform 4 of Heterogeneous nuclear ribonucleoproteins C1/C2 OS=Homo sapiens GN=HNRNPC - [HNRPC_HUMAN]	35.2	23	10	10	104	7.76187e+07	1.09621e+08	1.08193e+08	6.39702e+07	68339324	1.17142e+08	41.9799	24.4	7	15	52.0842	31.6	9	19	63.8049	31.6	9	24	42.5419	24.4	6	16	29.7193	24.4	7	11	53.2004	28	8	19	250	27.8045	4.69092
E5RI99	60S ribosomal protein L30 (Fragment) OS=Homo sapiens GN=RPL30 PE=1 SV=1 - [E5RI99_HUMAN]	35.09	5	3	3	17	2.47426e+07	5.25169e+07	4.91913e+07	1.7872e+07	87948643	4.49489e+07	3.81382	14.04	1	1	15.4188	35.09	3	5	6.88781	24.56	2	2	9.95223	24.56	2	3	10.8312	24.56	2	3	10.2999	24.56	2	3	114	12.6476	9.5542
A0A0A0MSI0	Peroxiredoxin-1 (Fragment) OS=Homo sapiens GN=PRDX1 PE=1 SV=1 - [A0A0A0MSI0_HUMAN]	35.09	3	3	6	39	8.95502e+06	7.31342e+07	3.47816e+07	6.59619e+06	4.9543e+07	6.70415e+07	2.36195	7.02	1	1	25.2238	35.09	5	9	18.83	18.71	4	7	5.1031	12.87	2	2	23.0684	28.65	5	9	29.222	25.15	5	11	171	18.9637	6.91748
P62269	40S ribosomal protein S18 OS=Homo sapiens GN=RPS18 PE=1 SV=3 - [RS18_HUMAN]	34.87	2	7	7	57	3.15362e+07	7.4276e+07	4.64248e+07	2.69019e+07	6.33648e+07	9.4353e+07	17.1064	26.97	5	7	23.0376	25	4	9	36.0503	34.87	7	14	19.3429	25	4	8	23.2518	25.66	5	9	25.2497	27.63	6	10	152	17.7079	10.9897
H3BR27	RNA-binding motif protein, X chromosome OS=Homo sapiens GN=RBMX PE=1 SV=1 - [H3BR27_HUMAN]	34.62	10	2	2	4	1.36385e+07	1.03747e+07	9.17676e+06	0	0	13940426	2.45977	16.67	1	1	2.53154	17.95	1	1	2.03109	17.95	1	1		0				0			2.24221	17.95	1	1	78	8.60437	5.49072
Q07020-2	Isoform 2 of 60S ribosomal protein L18 OS=Homo sapiens GN=RPL18 - [RL18_HUMAN]	34.59	8	6	6	99	5.85693e+07	1.22973e+08	1.04899e+08	2.68424e+07	1.15567e+08	7.22711e+07	39.6975	30.82	5	14	65.4148	34.59	6	21	55.2921	34.59	6	19	23.6909	30.82	5	8	50.3435	30.82	5	16	61.0329	34.59	6	21	159	18.08	11.8394
P14923	Junction plakoglobin OS=Homo sapiens GN=JUP PE=1 SV=3 - [PLAK_HUMAN]	34.5	6	16	19	111	3.639e+07	3.96282e+07	3.53641e+07	3.15318e+07	6.24512e+07	1.26006e+07	53.3249	25.5	14	18	47.4575	21.21	11	16	62.7318	25.23	14	22	71.7417	33.42	18	25	63.2688	23.09	13	22	20.2777	13.02	6	8	745	81.6927	6.13818
F8WBC0	Ras-related protein Rap-1b (Fragment) OS=Homo sapiens GN=RAP1B PE=4 SV=1 - [F8WBC0_HUMAN]	34.38	20	1	1	2	0	3.74403e+06	0	0	7.19645e+06	0					2.17925	34.38	1	1		0							2.47757	34.38	1	1		0			32	3.50191	9.42236
P98175-2	Isoform 2 of RNA-binding protein 10 OS=Homo sapiens GN=RBM10 - [RBM10_HUMAN]	34.34	8	24	26	215	2.9041e+08	2.53e+08	197366788	1.80821e+08	1.00523e+08	2.06956e+08	139.113	27.02	21	46	92.8934	23.57	19	31	102.087	31.43	21	36	131.574	30.46	24	51	37.5551	13.67	9	12	114.654	29.06	22	39	929	103.37	5.97314
A0A087WXM6	60S ribosomal protein L17 (Fragment) OS=Homo sapiens GN=RPL17 PE=1 SV=1 - [A0A087WXM6_HUMAN]	34.32	13	5	5	40	2.67425e+07	6.26665e+07	4.40672e+07	1.76237e+07	6.19068e+07	2.47218e+07	15.4367	28.4	4	6	18.6686	28.4	4	7	23.9683	34.32	5	10	2.27219	5.92	1	1	27.5415	28.4	4	11	11.6876	16.57	3	5	169	19.5732	10.0376
P62701	40S ribosomal protein S4, X isoform OS=Homo sapiens GN=RPS4X PE=1 SV=2 - [RS4X_HUMAN]	34.22	3	8	8	57	5.31591e+07	1.14417e+08	8.12257e+07	1.96444e+07	5.18023e+07	8.65378e+07	22.2328	26.24	6	9	34.6285	27	7	13	27.4198	30.42	7	11	11.4084	12.17	3	5	22.5213	23.95	5	8	26.0496	30.42	7	11	263	29.5791	10.1548
P06576	ATP synthase subunit beta, mitochondrial OS=Homo sapiens GN=ATP5B PE=1 SV=3 - [ATPB_HUMAN]	34.03	5	13	13	48	1.03242e+07	3.98446e+07	1.69948e+07	2.59986e+07	1.00211e+08	4.74618e+07	8.29987	9.83	3	3	16.0436	13.8	5	6	7.2491	7.37	3	3	22.0049	19.85	7	8	46.6707	28.92	11	16	29.8152	22.12	9	12	529	56.5246	5.40186
P07900	Heat shock protein HSP 90-alpha OS=Homo sapiens GN=HSP90AA1 PE=1 SV=5 - [HS90A_HUMAN]	33.61	12	12	23	229	1.1499e+08	4.72328e+08	1.16059e+08	5.06861e+07	5.52473e+08	1.54265e+08	46.6823	16.8	10	17	189.87	33.61	22	65	68.1183	21.86	12	25	44.2609	18.44	11	18	219.524	28.83	21	73	86.0702	26.64	16	31	732	84.6067	5.021
P12235	ADP/ATP translocase 1 OS=Homo sapiens GN=SLC25A4 PE=1 SV=4 - [ADT1_HUMAN]	33.56	3	2	10	47	2.95743e+07	1.68981e+08	5.81717e+07	4.09082e+07	1.52297e+08	1.35293e+08	4.91243	6.71	2	2	27.8716	24.5	6	12	9.24712	6.71	2	4	15.7491	17.79	4	7	23.6401	21.48	7	10	27.8116	19.46	6	12	298	33.0432	9.75928
P30084	Enoyl-CoA hydratase, mitochondrial OS=Homo sapiens GN=ECHS1 PE=1 SV=4 - [ECHM_HUMAN]	33.45	1	8	8	53	1.37919e+07	7.5766e+07	3.03348e+07	1.23194e+07	8.5293e+07	3.14804e+07	7.90148	17.93	3	3	42.6789	33.45	7	15	14.9611	26.21	5	6	8.52725	17.93	3	3	55.8436	29.31	7	19	20.5646	23.1	5	7	290	31.3671	8.07471
M0R3D6	60S ribosomal protein L18a (Fragment) OS=Homo sapiens GN=RPL18A PE=1 SV=1 - [M0R3D6_HUMAN]	33.33	5	5	5	32	1.55798e+07	4.40463e+07	2.95872e+07	1.25963e+07	4.5719e+07	2.26884e+07	10.3382	21.28	3	4	23.0093	33.33	5	9	15.6439	26.24	4	7	4.33943	14.18	2	2	15.3231	31.21	4	6	11.4898	26.24	4	4	141	16.7038	10.77
H0YA96	Heterogeneous nuclear ribonucleoprotein D0 (Fragment) OS=Homo sapiens GN=HNRNPD PE=1 SV=1 - [H0YA96_HUMAN]	33.33	18	5	8	31	3.07506e+07	8.80419e+07	6.40963e+07	2.14009e+07	6.04471e+07	5.46696e+07	6.0483	14.76	2	2	21.454	32.38	6	8	17.3925	22.38	5	7	11.448	19.05	4	5	14.7366	20.48	4	5	10.4419	15.24	3	4	210	23.9062	9.5835
P78371	T-complex protein 1 subunit beta OS=Homo sapiens GN=CCT2 PE=1 SV=4 - [TCPB_HUMAN]	33.08	4	13	13	68	3.53211e+07	4.19783e+07	2.50989e+07	1.43372e+07	4.11507e+07	3.08162e+07	32.6123	20	7	11	48.0311	25.23	11	17	29.9041	14.58	7	11	24.37	19.63	7	9	33.2115	22.06	8	12	21.9163	21.87	8	8	535	57.4521	6.45557
P07237	Protein disulfide-isomerase OS=Homo sapiens GN=P4HB PE=1 SV=3 - [PDIA1_HUMAN]	33.07	9	16	16	96	3.78133e+07	9.09581e+07	4.07673e+07	3.10248e+07	6.31657e+07	4.53634e+07	40.6461	25.98	10	15	58.698	24.61	12	20	37.9894	21.85	10	14	44.4512	20.87	11	17	38.283	17.72	9	14	43.9477	21.85	11	16	508	57.0807	4.86865
P62258-2	Isoform SV of 14-3-3 protein epsilon OS=Homo sapiens GN=YWHAE - [1433E_HUMAN]	33.05	10	6	8	71	0	1.0039e+08	3.22492e+07	0	8.86746e+07	6.61487e+07		0			57.1052	30.47	7	21	30.8325	18.45	4	14		0			40.4206	20.17	6	16	48.8205	23.18	6	20	233	26.4872	4.86865
K7EJE8	Lon protease homolog, mitochondrial OS=Homo sapiens GN=LONP1 PE=1 SV=1 - [K7EJE8_HUMAN]	33.05	9	25	25	146	2.30205e+07	8.23602e+07	3.22524e+07	1.88281e+07	1.19874e+08	3.78204e+07	34.1938	8.2	7	12	126.148	32.93	24	42	54.9756	21.59	13	20	33.5763	14.48	11	14	119.669	30.76	23	39	54.197	18.7	14	19	829	93.238	6.49365
P02545	Prelamin-A/C OS=Homo sapiens GN=LMNA PE=1 SV=1 - [LMNA_HUMAN]	32.98	10	17	17	109	3.01388e+07	5.96818e+07	2.82794e+07	3.29884e+07	1.03818e+08	6.06876e+07	27.5246	12.65	7	9	51.9696	17.62	9	17	33.0718	14.16	7	12	42.3299	17.92	9	15	97.2483	32.98	16	32	63.9786	27.86	13	24	664	74.0947	7.02002
D6RBL0	Transmembrane protein 165 OS=Homo sapiens GN=TMEM165 PE=1 SV=1 - [D6RBL0_HUMAN]	32.89	3	1	1	3	0	12906097	0	0	1.91848e+07	0		0			2.39618	32.89	1	1									2.71741	32.89	1	1	2.42754	32.89	1	1	76	8.10625	7.43018
P50991	T-complex protein 1 subunit delta OS=Homo sapiens GN=CCT4 PE=1 SV=4 - [TCPD_HUMAN]	32.84	2	13	13	85	6.9404e+07	1.14555e+08	6.90549e+07	4.42843e+07	5.99743e+07	6.64448e+07	30.8969	16.14	7	12	56.5061	32.84	13	19	30.9362	16.7	8	12	29.4119	20.22	9	12	44.7092	20.78	10	17	34.8963	20.22	9	13	539	57.8878	7.82568
Q99832-3	Isoform 3 of T-complex protein 1 subunit eta OS=Homo sapiens GN=CCT7 - [TCPH_HUMAN]	32.46	5	15	15	68	2.99849e+07	6.27356e+07	2.67034e+07	1.362e+07	5.10624e+07	2.50159e+07	20.1666	20.84	8	8	50.2991	25.65	12	18	21.3329	17.43	7	9	19.9362	14.83	6	9	42.4171	28.86	11	16	19.5939	13.23	6	8	499	54.7695	7.6792
P42167	Lamina-associated polypeptide 2, isoforms beta/gamma OS=Homo sapiens GN=TMPO PE=1 SV=2 - [LAP2B_HUMAN]	32.38	5	3	11	71	4.03519e+07	3.83807e+07	2.88388e+07	4.74988e+07	5.10636e+07	6.17659e+07	36.3535	24.23	9	13	23.0414	20.48	6	9	26.4888	20.48	6	11	40.1461	32.38	11	16	24.1517	18.06	6	9	36.5893	28.63	8	13	454	50.6395	9.37842
P54136-2	Isoform Monomeric of Arginine--tRNA ligase, cytoplasmic OS=Homo sapiens GN=RARS - [SYRC_HUMAN]	32.31	3	14	14	42	1.02093e+07	2.18294e+07	1.15153e+07	7.74174e+06	2.67099e+07	9.8502e+06	9.18035	7.65	4	4	25.8689	18.54	9	11	13.5958	9.69	5	6	11.7078	7.65	4	5	24.9328	22.62	9	11	12.8937	11.05	5	5	588	67.0975	6.55127
P05787	Keratin, type II cytoskeletal 8 OS=Homo sapiens GN=KRT8 PE=1 SV=7 - [K2C8_HUMAN]	32.3	15	13	17	179	2.60311e+08	1.24452e+08	1.82075e+08	3.60308e+08	3.12757e+08	6.35113e+07	73.7705	18.22	10	26	78.5103	26.29	13	28	85.3009	25.67	13	33	116.76	23.19	11	46	70.3771	26.71	13	26	54.0584	20.29	11	20	483	53.6711	5.59229
P62280	40S ribosomal protein S11 OS=Homo sapiens GN=RPS11 PE=1 SV=3 - [RS11_HUMAN]	32.28	4	4	4	10	0	2.24476e+07	8.81524e+06	0	2.40031e+07	1.8295e+07		0			7.73833	17.72	2	3	4.50925	17.72	2	2		0			5.2385	17.72	2	2	8.47449	14.56	2	3	158	18.419	10.3013
P40926	Malate dehydrogenase, mitochondrial OS=Homo sapiens GN=MDH2 PE=1 SV=3 - [MDHM_HUMAN]	32.25	3	9	9	30	3.92142e+06	1.86976e+07	8.36032e+06	4.13775e+06	3.75129e+07	1.68497e+07	7.09774	13.61	3	3	18.7642	19.53	5	7	4.73319	8.28	2	2	7.28316	13.02	3	3	27.3178	32.25	8	10	13.3682	16.27	4	5	338	35.4807	8.67529
Q9NZT1	Calmodulin-like protein 5 OS=Homo sapiens GN=CALML5 PE=1 SV=2 - [CALL5_HUMAN]	32.19	1	2	2	4	8.52515e+06	0	7.00832e+06	3186108	1.36683e+07	0	2.16782	15.75	1	1		0			1.84853	15.75	1	1	2.06989	16.44	1	1	2.38297	15.75	1	1		0			146	15.8828	4.43701
P36578	60S ribosomal protein L4 OS=Homo sapiens GN=RPL4 PE=1 SV=5 - [RL4_HUMAN]	32.08	4	15	15	115	8.96967e+07	1.56038e+08	1.44334e+08	4.82915e+07	6.83484e+07	1.60823e+08	39.4179	22.72	8	15	62.0297	26.23	11	22	66.3558	29.98	11	27	31.1121	23.65	7	12	41.7258	22.48	9	15	70.0177	22.95	11	24	427	47.6674	11.063
F8VZY9	Keratin, type I cytoskeletal 18 OS=Homo sapiens GN=KRT18 PE=1 SV=1 - [F8VZY9_HUMAN]	31.97	2	11	11	82	8.29627e+07	1.58316e+08	8.17815e+07	3.03704e+07	1.10912e+08	6.43803e+07	38.8041	22.25	7	13	61.5269	31.71	9	20	44.393	25.32	8	15	28.7455	24.81	6	11	36.9426	24.3	7	12	33.1403	21.48	6	11	391	43.7474	5.35107
F8W651	Coatomer subunit zeta-1 OS=Homo sapiens GN=COPZ1 PE=1 SV=1 - [F8W651_HUMAN]	31.93	13	2	2	7	0	1.88249e+07	8.80015e+06	0	2.35244e+07	7.49836e+06		0			5.96209	19.33	1	2	4.89045	19.33	1	2		0			3.94345	31.93	2	2	2.04683	19.33	1	1	119	13.3841	4.81787
P55809	Succinyl-CoA:3-ketoacid coenzyme A transferase 1, mitochondrial OS=Homo sapiens GN=OXCT1 PE=1 SV=1 - [SCOT1_HUMAN]	31.92	3	11	11	47	3.27177e+07	9.16192e+07	4.84605e+07	1.83188e+07	2.28713e+08	4.35654e+07	15.8457	10.58	3	5	37.5774	21.15	7	13	14.2943	14.62	4	5	12.2972	10.19	3	4	45.9986	21.73	7	15	15.9425	14.62	4	5	520	56.1219	7.45947
P49327	Fatty acid synthase OS=Homo sapiens GN=FASN PE=1 SV=3 - [FAS_HUMAN]	31.9	2	54	54	275	3.79909e+07	1.02377e+08	7.28539e+07	2.17845e+07	1.13226e+08	7.20154e+07	81.8849	13.58	22	29	201.686	25.73	44	69	117.538	17.92	32	44	51.2385	10.83	19	20	161.246	22.7	39	57	147.978	21.94	38	56	2511	273.254	6.44287
P40227	T-complex protein 1 subunit zeta OS=Homo sapiens GN=CCT6A PE=1 SV=3 - [TCPZ_HUMAN]	31.83	3	15	15	83	5.78281e+07	1.07875e+08	6.2054e+07	3.95652e+07	7.71262e+07	5.01563e+07	30.2875	16.01	7	10	53.3187	25.42	11	19	40.2083	23.16	9	16	38.0907	24.29	10	13	35.675	14.31	7	13	37.0274	19.21	8	12	531	57.9876	6.68311
P06702	Protein S100-A9 OS=Homo sapiens GN=S100A9 PE=1 SV=1 - [S10A9_HUMAN]	31.58	1	3	3	6	2.33347e+07	0	0	0	2.12478e+07	9.54737e+06	8.40909	31.58	3	3		0				0				0			2.24189	13.16	1	1	4.16431	24.56	2	2	114	13.2335	6.12549
H3BRU6	Poly(rC)-binding protein 2 (Fragment) OS=Homo sapiens GN=PCBP2 PE=1 SV=1 - [H3BRU6_HUMAN]	31.56	23	5	6	30	3.391e+07	5.49272e+07	4.94624e+07	3.17753e+07	5.24871e+07	4.42908e+07	9.85205	11.3	2	3	22.6875	27.91	5	8	13.6067	20.93	4	6	3.09923	4.32	1	1	16.6854	31.56	6	6	16.7433	27.91	5	6	301	31.6903	8.44092
P60842	Eukaryotic initiation factor 4A-I OS=Homo sapiens GN=EIF4A1 PE=1 SV=1 - [IF4A1_HUMAN]	31.53	20	5	11	115	5.89914e+07	1.60114e+08	5.727e+07	2.56767e+07	1.61129e+08	9.35142e+07	40.4	26.6	9	14	66.471	26.35	9	22	49.2471	29.56	10	18	36.6523	26.35	9	14	65.1583	29.31	9	22	65.7295	31.53	11	25	406	46.1246	5.47803
P24752	Acetyl-CoA acetyltransferase, mitochondrial OS=Homo sapiens GN=ACAT1 PE=1 SV=1 - [THIL_HUMAN]	30.91	5	12	12	114	6.99482e+07	1.46504e+08	8.90329e+07	6.45497e+07	1.78538e+08	8.83371e+07	40.3129	20.61	7	14	77.6061	29.27	11	27	46.3711	25.06	8	17	44.3158	22.72	8	16	60.6875	28.81	9	20	52.7514	29.27	11	20	427	45.1706	8.85107
P31946-2	Isoform Short of 14-3-3 protein beta/alpha OS=Homo sapiens GN=YWHAB - [1433B_HUMAN]	30.74	8	3	6	40	0	7.82394e+07	4.28715e+07	0	7.65614e+07	5.63484e+07		0			22.8405	28.28	5	9	17.9074	7.38	2	8		0			40.3004	14.75	4	15	18.5934	7.38	2	8	244	27.8327	4.83057
Q15717	ELAV-like protein 1 OS=Homo sapiens GN=ELAVL1 PE=1 SV=2 - [ELAV1_HUMAN]	30.67	15	8	8	53	2.50199e+07	5.29678e+07	2.98913e+07	1.94691e+07	4.68717e+07	4.4698e+07	18.3234	15.03	4	7	24.4952	17.18	5	8	28.0928	17.18	5	11	17.8991	15.03	4	7	26.0384	24.23	6	9	29.8367	19.94	6	11	326	36.0692	9.17334
P51571	Translocon-associated protein subunit delta OS=Homo sapiens GN=SSR4 PE=1 SV=1 - [SSRD_HUMAN]	30.64	2	4	4	23	0	1.64498e+07	1.08904e+07	1.65704e+07	9.96341e+07	3.49016e+07		0			7.23001	17.34	2	3	2.52853	6.36	1	1	10.1582	23.12	3	4	30.254	30.64	4	10	13.3641	24.86	3	5	173	18.9866	6.15088
P11498	Pyruvate carboxylase, mitochondrial OS=Homo sapiens GN=PC PE=1 SV=2 - [PYC_HUMAN]	30.56	4	25	25	109	2.14429e+07	6.91307e+07	2.5723e+07	1.79568e+07	7.28373e+07	3.14318e+07	27.6531	7.05	6	10	83.0173	21.56	18	28	34.6644	10.36	10	16	37.4104	15.7	12	15	74.9304	18.76	15	25	42.4176	11.97	10	15	1178	129.551	6.84424
D6RHH0	Luc7-like protein 3 (Fragment) OS=Homo sapiens GN=LUC7L3 PE=1 SV=1 - [D6RHH0_HUMAN]	30.56	5	1	1	1	0	4.10957e+06	0	0	0	0		0			1.99785	30.56	1	1						0				0				0			36	4.34337	10.7993
Q96KK5	Histone H2A type 1-H OS=Homo sapiens GN=HIST1H2AH PE=1 SV=3 - [H2A1H_HUMAN]	30.47	20	3	3	14	1.12831e+08	8.43441e+07	5.10203e+07	2.30748e+07	4.62732e+07	4.70667e+07	5.70288	7.03	1	2	14.0539	30.47	3	5	4.91481	7.03	1	2	4.58012	21.88	2	2	2.24407	14.84	1	1	5.2344	21.88	2	2	128	13.8978	10.8872
Q8NEZ5-2	Isoform 2 of F-box only protein 22 OS=Homo sapiens GN=FBXO22 - [FBX22_HUMAN]	30.43	5	1	1	2	0	0	0	0	2.68093e+06	2.59548e+06						0				0							2.40435	30.43	1	1	2.023	30.43	1	1	46	4.91853	6.41748
P15880	40S ribosomal protein S2 OS=Homo sapiens GN=RPS2 PE=1 SV=2 - [RS2_HUMAN]	30.38	9	7	7	52	5.57946e+07	8.79035e+07	1.04226e+08	3.16909e+07	5.76138e+07	1.22246e+08	14.7652	11.26	3	6	29.1674	21.5	5	11	28.6828	21.5	5	11	16.6948	20.48	5	7	10.687	11.6	3	4	34.6034	25.6	6	13	293	31.3046	10.2427
P62750	60S ribosomal protein L23a OS=Homo sapiens GN=RPL23A PE=1 SV=1 - [RL23A_HUMAN]	30.13	6	5	5	20	7.40786e+07	7.14471e+07	1.14462e+08	4.96189e+07	1.01792e+08	9.58409e+07	8.75982	14.1	2	3	13.1745	24.36	3	5	8.22673	13.46	2	3	5.17683	8.33	1	2	8.84364	14.1	2	3	11.0179	17.95	2	4	156	17.6841	10.4478
C4AM86	Keratin, type I cuticular Ha5 OS=Homo sapiens GN=KRT35 PE=1 SV=1 - [C4AM86_HUMAN]	30.12	2	8	16	112	4.64686e+08	1.69579e+09	3.78491e+06	3.3901e+07	0	0	112.117	23.06	11	38	205.949	27.06	14	63	1.85561	2.82	1	1	21.7957	8.24	4	10		0				0			425	47.5611	4.76709
P34931	Heat shock 70 kDa protein 1-like OS=Homo sapiens GN=HSPA1L PE=1 SV=2 - [HS71L_HUMAN]	30.11	1	1	15	322	1.45311e+08	5.46766e+09	9.44246e+08	7.99588e+07	5.49379e+09	2.39151e+09	32.1943	11.08	5	11	272.682	30.11	14	92	122.803	20.75	10	45	34.0288	12.79	6	12	309.84	29.95	14	104	167.954	23.24	10	58	641	70.3313	6.02393
G3V1B3	60S ribosomal protein L21 OS=Homo sapiens GN=RPL21 PE=1 SV=1 - [G3V1B3_HUMAN]	29.89	3	2	2	14	1.66904e+07	2.30022e+07	5.00008e+07	6.54085e+06	2.55411e+07	1.78845e+07	4.72033	29.89	2	2	2.49622	17.24	1	1	7.54327	29.89	2	3	4.50387	12.64	1	2	8.09679	29.89	2	3	7.47213	29.89	2	3	87	9.88007	10.2866
Q02878	60S ribosomal protein L6 OS=Homo sapiens GN=RPL6 PE=1 SV=3 - [RL6_HUMAN]	29.86	4	7	7	56	9.78288e+07	2.07767e+08	1.81402e+08	6.39642e+07	1.26046e+08	2.17471e+08	16.1724	22.22	5	6	23.5089	22.92	6	9	29.726	22.22	5	12	16.3886	17.71	4	7	20.0219	17.71	5	8	35.9057	29.17	6	14	288	32.7076	10.5796
O43175	D-3-phosphoglycerate dehydrogenase OS=Homo sapiens GN=PHGDH PE=1 SV=4 - [SERA_HUMAN]	29.83	2	13	13	87	5.22589e+07	1.15348e+08	5.41176e+07	2.80652e+07	1.1527e+08	5.32562e+07	39.1543	24.02	9	14	53.2177	23.64	10	19	37.8623	21.2	8	15	24.773	15.2	6	9	46.5733	24.58	10	17	35.4171	17.07	7	13	533	56.6144	6.7124
B4DY09	Interleukin enhancer-binding factor 2 OS=Homo sapiens GN=ILF2 PE=1 SV=1 - [B4DY09_HUMAN]	29.83	4	10	10	98	2.80023e+07	7.34813e+07	4.43758e+07	2.84624e+07	7.06482e+07	5.42936e+07	42.4676	23.3	7	16	57.0153	26.7	8	19	40.538	26.42	7	15	37.9256	23.01	6	15	55.4914	20.45	7	18	42.081	26.42	8	15	352	38.8862	4.94482
Q9UJS0	Calcium-binding mitochondrial carrier protein Aralar2 OS=Homo sapiens GN=SLC25A13 PE=1 SV=2 - [CMC2_HUMAN]	29.78	3	10	15	51	0	2.54143e+07	0	1.02037e+07	8.03145e+07	2.56967e+07		0			23.2411	17.33	8	10		0			18.4087	10.96	6	8	62.9203	29.78	15	23	24.2034	15.85	9	10	675	74.1286	8.6167
P78385	Keratin, type II cuticular Hb3 OS=Homo sapiens GN=KRT83 PE=1 SV=2 - [KRT83_HUMAN]	29.61	1	1	16	115	5.14253e+08	1.63064e+09	0	3.94831e+07	5.16007e+06	0	119.605	23.94	13	42	170.887	22.31	14	60		0			32.9548	14	5	12	2.26561	2.23	1	1		0			493	54.1605	5.64307
Q9UJZ1-2	Isoform 2 of Stomatin-like protein 2, mitochondrial OS=Homo sapiens GN=STOML2 - [STML2_HUMAN]	29.58	4	8	8	23	0	3.06879e+07	1.15991e+07	1.62256e+07	4.70784e+07	2.43582e+07		0			14.4526	20.26	4	6	6.0077	15.43	3	3	2.76063	4.82	1	1	21.5846	24.12	7	8	10.9411	20.26	4	5	311	33.3166	8.25049
P00387-2	Isoform 2 of NADH-cytochrome b5 reductase 3 OS=Homo sapiens GN=CYB5R3 - [NB5R3_HUMAN]	29.5	4	5	5	21	6.4791e+06	2.48963e+07	8.11409e+06	8.07427e+06	4.18671e+07	3.01001e+07	2.26799	6.12	1	1	11.063	10.07	2	4	5.01333	10.07	2	2	5.05148	14.39	3	3	23.9012	25.18	4	7	12.6742	10.07	2	4	278	31.6084	7.57666
P17844-2	Isoform 2 of Probable ATP-dependent RNA helicase DDX5 OS=Homo sapiens GN=DDX5 - [DDX5_HUMAN]	29.35	9	9	14	72	2.70959e+07	5.0205e+07	3.02983e+07	2.11183e+07	3.7087e+07	5.01863e+07	18.5064	10.09	5	7	35.4513	20.37	10	13	31.5435	17.57	8	12	24.8625	15.89	7	11	29.2213	19.25	9	12	45.6309	26.92	12	17	535	60.5254	9.0708
Q15084-3	Isoform 3 of Protein disulfide-isomerase A6 OS=Homo sapiens GN=PDIA6 - [PDIA6_HUMAN]	29.29	5	10	10	83	2.69605e+07	8.86825e+07	3.42057e+07	2.16224e+07	8.81153e+07	3.74504e+07	25.5825	13.5	4	8	61.8334	29.29	10	19	34.4729	20.14	7	12	33.5062	18.08	6	12	59.6276	23.57	8	18	43.4193	20.14	7	14	437	47.8081	5.08447
B4DUR8	T-complex protein 1 subunit gamma OS=Homo sapiens GN=CCT3 PE=1 SV=1 - [B4DUR8_HUMAN]	29.2	6	14	14	97	5.39343e+07	1.3766e+08	6.78282e+07	3.43017e+07	9.55502e+07	6.65887e+07	31.2736	16.8	6	11	76.199	29.2	13	27	40.4331	20.6	8	15	23.5437	13.8	6	8	60.2215	24.8	11	21	40.3775	21	8	15	500	55.6387	5.64307
H7C3T4	Peroxiredoxin-4 (Fragment) OS=Homo sapiens GN=PRDX4 PE=1 SV=1 - [H7C3T4_HUMAN]	29.19	2	3	5	33	7.81658e+06	3.2737e+07	2.25799e+07	4.07246e+06	2.09104e+07	3.02015e+07	4.7992	14.29	2	2	16.231	14.29	2	6	20.728	20.5	4	8	4.62112	14.29	2	2	12.9873	14.29	3	5	25.0501	29.19	5	10	161	18.3133	6.18896
F2Z388	60S ribosomal protein L35 OS=Homo sapiens GN=RPL35 PE=1 SV=1 - [F2Z388_HUMAN]	29.17	2	3	3	11	2.00723e+07	4.38524e+07	2.38528e+07	0	0	2.19578e+07	6.40379	28.13	2	2	9.23066	28.13	2	4	10.4308	29.17	3	4		0				0			3.02016	14.58	1	1	96	10.638	10.2866
P11177-2	Isoform 2 of Pyruvate dehydrogenase E1 component subunit beta, mitochondrial OS=Homo sapiens GN=PDHB - [ODPB_HUMAN]	29.03	5	8	8	34	1.06347e+07	3.32506e+07	1.41865e+07	1.23678e+07	3.77987e+07	2.42273e+07	7.09387	7.92	2	3	18.8882	19.65	5	7	9.03902	11.14	3	4	10.8167	19.65	5	5	23.5592	22.87	6	9	13.7919	20.53	6	6	341	37.1759	5.89697
P13646	Keratin, type I cytoskeletal 13 OS=Homo sapiens GN=KRT13 PE=1 SV=4 - [K1C13_HUMAN]	28.82	10	7	12	163	4.65107e+08	1.87328e+08	6.07221e+08	2.80893e+08	1.05294e+09	9.98047e+07	127.306	28.82	12	41	47.2206	7.64	4	15	104.327	10.48	6	34	91.0059	7.64	5	29	104.854	7.64	5	31	40.2353	7.64	4	13	458	49.5574	4.95752
H3BUR4	RNA-binding protein NOB1 OS=Homo sapiens GN=NOB1 PE=1 SV=1 - [H3BUR4_HUMAN]	28.79	2	2	2	3	0	3.70524e+06	0	0	4.2437e+06	2.32226e+06					2.21982	13.64	1	1									0	15.15	1	1	0	15.15	1	1	66	7.56915	9.31982
H0Y362	Zinc transporter 7 (Fragment) OS=Homo sapiens GN=SLC30A7 PE=1 SV=2 - [H0Y362_HUMAN]	28.74	2	2	2	2	0	0	0	0	8.6865e+06	0						0								0			4.23838	28.74	2	2		0			87	9.94213	7.28369
P18124	60S ribosomal protein L7 OS=Homo sapiens GN=RPL7 PE=1 SV=1 - [RL7_HUMAN]	28.63	4	10	10	77	1.09424e+08	1.84366e+08	169573484	3.94346e+07	1.08934e+08	1.38016e+08	23.9135	22.18	5	8	41.7869	27.82	8	15	50.9046	28.63	10	20	17.2494	14.52	3	6	39.4082	28.23	8	14	36.1717	28.23	7	14	248	29.2072	10.6528
P63104	14-3-3 protein zeta/delta OS=Homo sapiens GN=YWHAZ PE=1 SV=1 - [1433Z_HUMAN]	28.57	17	5	8	70	0	1.50206e+08	5.65011e+07	0	1.10482e+08	8.31618e+07		0			48.2897	26.12	7	16	33.8507	26.12	7	14		0			57.4526	28.57	7	20	55.058	26.12	7	20	245	27.7277	4.79248
H0YLV0	Importin-4 OS=Homo sapiens GN=IPO4 PE=1 SV=1 - [H0YLV0_HUMAN]	28.57	7	3	3	7	0	4.64053e+06	2.0292e+06	0	0	4.57794e+06		0			6.40606	28.57	3	3	3.88221	19.39	2	2		0				0			4.227	19.39	2	2	98	11.2051	8.83643
Q15365	Poly(rC)-binding protein 1 OS=Homo sapiens GN=PCBP1 PE=1 SV=2 - [PCBP1_HUMAN]	28.37	1	5	6	40	3.95609e+07	6.03478e+07	4.75624e+07	1.9741e+07	6.40683e+07	4.77992e+07	10.5798	16.85	4	4	22.3251	23.88	5	8	18.1169	19.1	4	7	12.7449	17.98	4	5	24.4871	19.1	4	8	22.5318	23.88	5	8	356	37.4739	7.09326
E9PK01	Elongation factor 1-delta (Fragment) OS=Homo sapiens GN=EEF1D PE=1 SV=1 - [E9PK01_HUMAN]	28.35	20	7	7	48	1.55475e+07	5.38831e+07	1.83842e+07	2.39507e+07	9.92086e+07	5.68732e+07	15.3704	23.37	4	5	21.0357	21.84	4	7	13.7571	23.37	4	5	22.8785	26.82	5	8	45.748	28.35	7	14	28.462	26.82	5	9	261	28.8036	5.021
E7EPB3	60S ribosomal protein L14 OS=Homo sapiens GN=RPL14 PE=1 SV=1 - [E7EPB3_HUMAN]	28.23	2	3	3	50	4.93976e+07	8.54919e+07	8.15033e+07	1.86345e+07	7.96352e+07	7.88717e+07	17.7251	28.23	3	6	28.1186	28.23	3	9	35.0147	28.23	3	12	13.1186	18.55	2	5	24.2878	19.35	2	8	30.8041	28.23	3	10	124	14.5486	10.2134
O76011	Keratin, type I cuticular Ha4 OS=Homo sapiens GN=KRT34 PE=2 SV=2 - [KRT34_HUMAN]	28.21	2	2	11	100	4.45739e+08	1.93338e+09	3.78491e+06	4.09762e+07	0	0	100.296	21.79	9	34	152.564	14.45	7	50	1.85561	2.75	1	1	37.3086	23.17	9	15		0				0			436	49.3922	5.05908
P51659	Peroxisomal multifunctional enzyme type 2 OS=Homo sapiens GN=HSD17B4 PE=1 SV=3 - [DHB4_HUMAN]	28.13	8	20	20	106	1.46626e+07	6.75635e+07	1.58808e+07	1.40776e+07	1.03368e+08	3.13321e+07	15.4987	8.97	5	6	85.496	22.96	16	29	29.6296	14.27	9	11	27.7102	14.27	7	10	96.7436	27.99	17	32	46.1157	18.48	12	18	736	79.6363	8.83643
B0YJC4	Vimentin OS=Homo sapiens GN=VIM PE=1 SV=1 - [B0YJC4_HUMAN]	28.07	18	11	11	41	9.63489e+06	3.5575e+07	2.70683e+07	5.20094e+06	2.82622e+07	2.34694e+07	10.4237	11.37	4	4	25.1992	22.27	7	9	19.5667	16.01	6	8	4.23875	6.5	2	2	19.8302	19.72	6	8	24.3512	21.11	8	10	431	49.6231	5.24951
P52732	Kinesin-like protein KIF11 OS=Homo sapiens GN=KIF11 PE=1 SV=2 - [KIF11_HUMAN]	27.84	1	25	25	177	1.62598e+08	7.10453e+07	6.76609e+07	1.49618e+08	7.6992e+07	8.81409e+07	102.448	18.94	18	35	73.8107	19.7	17	26	47.533	11.93	11	17	131.511	27.84	25	50	64.393	14.87	13	23	71.8448	21.12	17	26	1056	119.085	5.64307
Q16658	Fascin OS=Homo sapiens GN=FSCN1 PE=1 SV=3 - [FSCN1_HUMAN]	27.79	4	9	9	54	2.30088e+07	5.55796e+07	2.09156e+07	1.74511e+07	5.87742e+07	3.67893e+07	20.4228	13.39	5	7	30.8134	16.02	6	10	19.2752	13.39	5	6	17.8819	17.04	6	8	29.3036	20.49	7	11	32.8789	19.27	7	12	493	54.4961	7.23975
P61978-3	Isoform 3 of Heterogeneous nuclear ribonucleoprotein K OS=Homo sapiens GN=HNRNPK - [HNRPK_HUMAN]	27.73	5	10	10	121	1.25273e+08	2.51997e+08	1.78369e+08	7.7104e+07	2.02386e+08	1.57342e+08	57.7077	25	7	19	79.5943	27.73	10	26	54.9641	19.32	7	19	52.4596	23.64	8	18	60.168	24.32	8	18	60.9662	23.64	8	21	440	48.5322	5.5415
P63092-3	Isoform 3 of Guanine nucleotide-binding protein G(s) subunit alpha isoforms short OS=Homo sapiens GN=GNAS - [GNAS2_HUMAN]	27.7	24	11	12	46	2.29482e+07	5.92726e+07	1.66899e+07	9.79558e+06	6.61082e+07	3.00817e+07	3.258	2.9	1	1	31.9349	23.22	8	13	9.11781	7.92	3	4	10.8145	8.71	3	5	37.2692	22.69	10	16	16.1907	14.51	6	7	379	44.1513	6.29053
P62906	60S ribosomal protein L10a OS=Homo sapiens GN=RPL10A PE=1 SV=2 - [RL10A_HUMAN]	27.65	1	7	7	30	5.32364e+07	9.66462e+07	5.38396e+07	1.43118e+07	6.26309e+07	4.51463e+07	12.1992	9.68	2	4	8.18741	9.68	2	3	15.3919	9.68	3	6	9.05458	9.68	2	4	13.6909	22.12	4	6	19.1359	14.75	4	7	217	24.8155	9.93506
K7EKI4	39S ribosomal protein L4, mitochondrial OS=Homo sapiens GN=MRPL4 PE=1 SV=1 - [K7EKI4_HUMAN]	27.56	7	2	2	4	0	5.46135e+06	0	0	9.29519e+06	0		0			2.02389	14.96	1	1		0				0			4.18321	27.56	2	2	2.5609	14.96	1	1	127	14.0473	7.40088
Q16836	Hydroxyacyl-coenzyme A dehydrogenase, mitochondrial OS=Homo sapiens GN=HADH PE=1 SV=3 - [HCDH_HUMAN]	27.39	5	5	5	19	3.25224e+06	1.46379e+07	6.65053e+06	9.82163e+06	1.94976e+07	7.44771e+06	2.12662	9.55	1	1	14.2901	16.24	3	5	1.89025	3.5	1	1	5.42696	13.06	2	2	15.1843	17.83	4	7	6.77609	6.69	2	3	314	34.2719	8.85107
P48047	ATP synthase subunit O, mitochondrial OS=Homo sapiens GN=ATP5O PE=1 SV=1 - [ATPO_HUMAN]	27.23	4	5	5	17	0	5.96676e+06	0	2.67818e+06	4.88447e+07	1.32866e+07		0			5.34956	6.57	1	2		0			2.61396	6.57	1	1	24.6246	27.23	5	8	15.6761	21.6	4	6	213	23.2627	9.96436
O00483	Cytochrome c oxidase subunit NDUFA4 OS=Homo sapiens GN=NDUFA4 PE=1 SV=1 - [NDUA4_HUMAN]	27.16	1	2	2	2	0	0	0	0	8.49909e+06	0						0				0				0			3.9706	27.16	2	2		0			81	9.36391	9.37842
Q92841	Probable ATP-dependent RNA helicase DDX17 OS=Homo sapiens GN=DDX17 PE=1 SV=2 - [DDX17_HUMAN]	27.02	5	11	16	71	2.84414e+07	5.19329e+07	3.15701e+07	2.06732e+07	5.02355e+07	5.12499e+07	16.396	8.64	5	6	29.8717	15.91	10	12	27.2701	13.17	8	11	21.5005	11.25	7	9	34.2882	20.3	11	14	42.4853	18.52	11	19	729	80.222	8.26514
E7ENZ3	T-complex protein 1 subunit epsilon OS=Homo sapiens GN=CCT5 PE=1 SV=1 - [E7ENZ3_HUMAN]	26.95	7	11	11	45	2.62738e+07	6.64336e+07	3.36043e+07	1.67159e+07	5.1827e+07	2.43976e+07	25.9077	18.31	6	9	37.8975	24.9	10	12	20.3736	14.81	5	7	12.1683	12.96	4	4	18.4005	16.67	7	7	15.2628	15.02	6	6	486	53.814	6.41748
P07741-2	Isoform 2 of Adenine phosphoribosyltransferase OS=Homo sapiens GN=APRT - [APT_HUMAN]	26.87	6	3	3	7	0	5.7681e+06	0	0	2.2224e+07	0		0			2.52374	7.46	1	1						0			14.6717	26.87	3	6		0			134	14.5478	7.34229
P14625	Endoplasmin OS=Homo sapiens GN=HSP90B1 PE=1 SV=1 - [ENPL_HUMAN]	26.53	5	17	19	124	4.50624e+07	1.87163e+08	4.84772e+07	2.36913e+07	2.22588e+08	8.47708e+07	31.9702	7.97	6	11	74.3029	18.43	13	25	42.4377	12.33	10	17	29.7683	7.97	6	11	115.868	24.91	18	39	58.7567	16.31	11	21	803	92.4113	4.84326
P04843	Dolichyl-diphosphooligosaccharide--protein glycosyltransferase subunit 1 OS=Homo sapiens GN=RPN1 PE=1 SV=1 - [RPN1_HUMAN]	26.52	3	12	12	35	3.56352e+06	1.49985e+07	3.9642e+06	9.3822e+06	3.77337e+07	2.00293e+07	2.23947	1.98	1	1	16.7032	12.19	6	7	2.5793	1.98	1	1	13.0999	6.75	4	5	37.1765	17.13	8	13	19.7485	16.31	7	8	607	68.5268	6.37939
Q9NSE4	Isoleucine--tRNA ligase, mitochondrial OS=Homo sapiens GN=IARS2 PE=1 SV=2 - [SYIM_HUMAN]	26.38	1	23	23	105	1.63181e+07	8.92592e+07	2.30941e+07	1.60815e+07	1.03491e+08	3.94172e+07	15.4878	6.03	5	6	69.0259	21.74	18	26	19.229	8	7	8	28.2393	11.66	10	12	93.3113	22.23	19	35	41.1725	15.51	14	18	1012	113.719	7.1958
E7EQG2	Eukaryotic initiation factor 4A-II OS=Homo sapiens GN=EIF4A2 PE=1 SV=1 - [E7EQG2_HUMAN]	26.24	11	1	7	61	5.89914e+07	1.60114e+08	5.727e+07	2.56767e+07	1.57537e+08	9.19967e+07	24.2532	19.89	5	8	30.7657	16.3	4	9	25.0809	19.89	5	8	24.3548	16.3	4	8	46.4596	24.03	6	15	36.1711	22.1	6	13	362	41.2642	5.64307
J3KRT0	Core-binding factor subunit beta (Fragment) OS=Homo sapiens GN=CBFB PE=1 SV=1 - [J3KRT0_HUMAN]	26.23	4	1	1	2	0	6.11333e+06	0	0	5.4912e+06	0		0			2.22256	26.23	1	1		0				0			1.99627	26.23	1	1		0			61	7.32054	4.97021
K7EKS1	DNA-directed RNA polymerase II subunit RPB9 OS=Homo sapiens GN=POLR2I PE=1 SV=1 - [K7EKS1_HUMAN]	26.14	2	1	1	1	0	0	0	0	4.37114e+06	0																	2.10695	26.14	1	1					88	10.2387	4.56396
P43304	Glycerol-3-phosphate dehydrogenase, mitochondrial OS=Homo sapiens GN=GPD2 PE=1 SV=3 - [GPDM_HUMAN]	26.13	5	13	13	24	3.73625e+06	1.08505e+07	5.69296e+06	4.85862e+06	4.25625e+07	1.00827e+07	2.27223	2.06	1	1	13.1573	7.15	4	5	2.21054	2.06	1	1	6.2662	4.95	3	3	32.386	22.42	11	12	6.35175	2.06	1	2	727	80.8016	7.69385
P46779-4	Isoform 4 of 60S ribosomal protein L28 OS=Homo sapiens GN=RPL28 - [RL28_HUMAN]	26.09	7	1	1	2	0	0	3.02763e+07	0	0	0		0				0			2.71001	26.09	1	2		0				0				0			69	7.88318	10.6968
P19013	Keratin, type II cytoskeletal 4 OS=Homo sapiens GN=KRT4 PE=1 SV=4 - [K2C4_HUMAN]	26.03	12	8	11	90	2.34624e+08	1.10524e+08	1.91447e+08	3.50624e+08	3.18976e+08	6.78799e+07	50.42	24.34	10	18	15.4947	3.37	2	6	37.7948	7.3	4	14	81.9422	5.06	3	33	35.4519	5.06	3	14	13.2083	3.37	2	5	534	57.2498	6.60986
P35606-2	Isoform 2 of Coatomer subunit beta' OS=Homo sapiens GN=COPB2 - [COPB2_HUMAN]	26	9	16	16	67	1.84737e+07	4.58971e+07	1.68293e+07	1.29193e+07	6.7575e+07	3.12942e+07	14.6144	9.01	5	6	41.5853	15.51	9	15	20.1412	9.58	7	9	14.7225	8.89	5	6	46.2229	17.1	11	17	35.1337	17.33	11	14	877	98.9836	5.16064
F8VZ44	Aladin OS=Homo sapiens GN=AAAS PE=1 SV=1 - [F8VZ44_HUMAN]	25.83	5	8	8	22	4.31424e+06	1.52118e+07	5.11177e+06	4.58966e+06	1.37811e+07	1.5218e+07	4.88034	5.45	2	2	17.8849	20.14	6	7	4.30987	8.53	3	3	5.33089	5.45	2	2	11.8478	12.56	4	5	7.05713	6.4	2	3	422	45.6054	8.25049
P53621	Coatomer subunit alpha OS=Homo sapiens GN=COPA PE=1 SV=2 - [COPA_HUMAN]	25.82	2	29	29	171	2.1858e+07	6.22582e+07	3.26016e+07	1.70035e+07	8.07265e+07	4.11724e+07	43.9231	10.87	13	17	84.9377	19.04	21	32	67.3297	17.24	19	27	53.9324	16.34	18	23	96.4819	18.63	20	36	90.9281	23.37	26	36	1224	138.258	7.66455
P21964-2	Isoform Soluble of Catechol O-methyltransferase OS=Homo sapiens GN=COMT - [COMT_HUMAN]	25.79	6	4	4	5	0	1.18532e+07	0	0	1.15817e+07	0		0			2.43702	7.24	1	1		0				0			11.7075	25.79	4	4		0			221	24.4334	5.32568
P62081	40S ribosomal protein S7 OS=Homo sapiens GN=RPS7 PE=1 SV=1 - [RS7_HUMAN]	25.77	2	5	5	27	1.24586e+07	3.0689e+07	4.52412e+07	0	3.88797e+07	2.31199e+07	6.81722	6.7	2	3	15.9847	23.71	4	6	15.918	14.43	4	6		0			17.6486	23.71	4	7	12.0977	12.37	3	5	194	22.1133	10.0962
O43852-5	Isoform 5 of Calumenin OS=Homo sapiens GN=CALU - [CALU_HUMAN]	25.76	16	4	4	19	0	1.50468e+07	1.66101e+07	1.39111e+07	3.23477e+07	1.34375e+07		0			7.76334	20.96	3	3	10.8189	25.76	4	5	2.33216	4.8	1	1	16.6612	15.28	3	6	9.54513	18.78	3	4	229	26.8749	4.81787
H3BP99	Kelch domain-containing protein 4 OS=Homo sapiens GN=KLHDC4 PE=1 SV=1 - [H3BP99_HUMAN]	25.58	1	1	1	1	0	4.38898e+08	0	0	0	0		0			0	25.58	1	1										0							86	9.67117	9.45166
P68032	Actin, alpha cardiac muscle 1 OS=Homo sapiens GN=ACTC1 PE=1 SV=1 - [ACTC_HUMAN]	25.46	14	1	10	185	3.53828e+08	1.15152e+09	3.35522e+08	2.74076e+08	1.75152e+09	5.88494e+08	58.2564	16.71	5	20	104.597	23.34	7	38	59.2868	19.1	7	22	62.5998	16.71	6	27	136.063	25.46	10	49	75.001	19.36	6	29	377	41.9919	5.38916
H7C3I1	Hsc70-interacting protein (Fragment) OS=Homo sapiens GN=ST13 PE=1 SV=1 - [H7C3I1_HUMAN]	25.34	7	3	3	4	8.3982e+06	1.53772e+07	1.12866e+07	0	0	0	2.50874	6.85	1	1	5.35661	18.49	2	2	1.90062	6.85	1	1		0				0				0			146	16.3191	4.88135
P52292	Importin subunit alpha-1 OS=Homo sapiens GN=KPNA2 PE=1 SV=1 - [IMA1_HUMAN]	25.33	4	9	9	29	9.63993e+06	3.05376e+07	1.09637e+07	8.43202e+06	3.34563e+07	1.28267e+07	5.51245	6.62	2	2	25.5865	17.96	6	9	7.49776	10.02	3	3	5.33649	6.62	2	2	18.8101	15.12	6	7	14.8627	14.93	5	6	529	57.8259	5.40186
P42704	Leucine-rich PPR motif-containing protein, mitochondrial OS=Homo sapiens GN=LRPPRC PE=1 SV=3 - [LPPRC_HUMAN]	25.18	5	31	31	151	2.51145e+07	4.88022e+07	2.2665e+07	2.96365e+07	6.31091e+07	3.65814e+07	32.0453	7.89	9	13	75.8442	17.14	21	29	40.45	11.19	13	18	70.2073	17.5	20	28	107.905	15.42	22	41	54.7461	14.71	17	22	1394	157.805	6.12549
P62263	40S ribosomal protein S14 OS=Homo sapiens GN=RPS14 PE=1 SV=3 - [RS14_HUMAN]	25.17	3	5	5	37	4.01147e+07	7.9993e+07	6.1815e+07	2.64576e+07	7.07361e+07	7.51509e+07	14.468	11.26	3	4	22.7094	25.17	4	7	24.3745	11.26	4	7	9.09529	11.26	3	4	17.4375	25.17	4	6	26.7863	25.17	4	9	151	16.2625	10.0522
P62316-2	Isoform 2 of Small nuclear ribonucleoprotein Sm D2 OS=Homo sapiens GN=SNRPD2 - [SMD2_HUMAN]	25	4	2	2	12	8.05288e+06	1.27434e+07	9.98073e+06	8.46893e+06	1.56438e+07	1.17495e+07	2.61525	8.33	1	1	6.99744	25	2	3	4.22762	25	2	2	6.81674	25	2	3	2.29037	8.33	1	1	4.50538	8.33	1	2	108	12.3906	9.89111
G3V5K1	Protein transport protein Sec23A (Fragment) OS=Homo sapiens GN=SEC23A PE=1 SV=1 - [G3V5K1_HUMAN]	25	11	1	1	1	0	0	0	0	1.54333e+07	0		0															2.51026	25	1	1					40	4.71233	5.021
F8VVM2	Phosphate carrier protein, mitochondrial OS=Homo sapiens GN=SLC25A3 PE=1 SV=1 - [F8VVM2_HUMAN]	25	6	9	9	35	3.00069e+07	6.01659e+07	3.56725e+07	4.72885e+07	1.652e+08	1.10913e+08	2.74923	3.7	1	1	12.9789	12.04	4	5	4.30521	3.7	1	2	16.0277	12.04	4	7	31.6084	17.59	6	11	19.5011	22.84	7	9	324	36.1376	9.26123
J3QQP1	Zinc transporter ZIP11 (Fragment) OS=Homo sapiens GN=SLC39A11 PE=1 SV=1 - [J3QQP1_HUMAN]	25	7	1	1	1	0	0	0	0	2.93872e+06	0		0				0								0			2.04014	25	1	1					68	7.15474	9.78857
O95831-3	Isoform 3 of Apoptosis-inducing factor 1, mitochondrial OS=Homo sapiens GN=AIFM1 - [AIFM1_HUMAN]	24.96	7	11	11	53	1.82743e+07	5.60592e+07	1.96324e+07	1.66051e+07	7.48646e+07	3.24763e+07	11.3197	6.24	3	4	38.3197	20.53	8	13	12.6991	11.66	5	5	12.9757	9.52	4	5	50.0936	22.33	10	18	22.9622	14.94	6	8	609	66.2536	8.93896
Q08211	ATP-dependent RNA helicase A OS=Homo sapiens GN=DHX9 PE=1 SV=4 - [DHX9_HUMAN]	24.96	2	25	25	133	2.91376e+07	7.58918e+07	3.96516e+07	1.98199e+07	5.84965e+07	4.76298e+07	39.4591	10.87	10	14	76.6935	19.84	19	27	68.8006	18.11	18	25	51.4057	17.09	17	20	63.1337	16.14	16	22	72.0418	23.07	21	25	1270	140.869	6.84424
P53396-2	Isoform 2 of ATP-citrate synthase OS=Homo sapiens GN=ACLY - [ACLY_HUMAN]	24.93	5	19	19	79	8.11757e+06	3.47436e+07	1.00282e+07	6.6417e+06	4.18357e+07	2.12e+07	11.8327	5.13	4	5	59.8824	16.41	13	21	15.6815	7.79	6	8	8.49117	6.05	4	5	59.4072	19.07	14	23	38.1087	14.48	11	17	1091	119.695	7.32764
P38919	Eukaryotic initiation factor 4A-III OS=Homo sapiens GN=EIF4A3 PE=1 SV=4 - [IF4A3_HUMAN]	24.82	5	8	9	66	5.12998e+07	1.22213e+08	4.86439e+07	1.94504e+07	1.37117e+08	8.4339e+07	26.9071	17.27	6	9	30.5577	14.84	6	10	26.925	14.84	6	11	27.983	14.84	6	10	35.5301	16.06	6	12	38.1368	21.41	8	14	411	46.8412	6.72705
P16435	NADPH--cytochrome P450 reductase OS=Homo sapiens GN=POR PE=1 SV=2 - [NCPR_HUMAN]	24.82	4	12	12	41	3.19889e+06	1.72757e+07	3.73758e+06	7.17929e+06	4.3634e+07	1.67279e+07	4.89087	3.99	2	2	15.7337	7.83	4	7	1.89246	1.18	1	1	12.2348	9.9	5	5	47.5269	22.9	11	18	21.3934	9.31	5	8	677	76.6413	5.57959
P10909-3	Isoform 3 of Clusterin OS=Homo sapiens GN=CLU - [CLUS_HUMAN]	24.45	9	5	5	19	6.95264e+06	1.8684e+07	5.9611e+06	5.78727e+06	2.01311e+07	1.61229e+07	2.09371	4.01	1	1	11.2801	24.45	4	4	6.47428	10.22	2	3	5.96432	8.39	2	3	8.04372	18.61	3	3	12.5457	22.99	4	5	274	32.343	6.65381
Q9BUF5	Tubulin beta-6 chain OS=Homo sapiens GN=TUBB6 PE=1 SV=1 - [TBB6_HUMAN]	24.44	5	2	10	192	2.17092e+08	4.77049e+08	3.0752e+08	1.03737e+08	2.78236e+08	2.79668e+08	94.3488	17.04	7	31	122.164	24.44	10	38	104.297	17.04	7	33	76.0938	10.99	5	26	88.8436	17.04	8	29	103.214	19.06	8	35	446	49.825	4.88135
Q7KZF4	Staphylococcal nuclease domain-containing protein 1 OS=Homo sapiens GN=SND1 PE=1 SV=1 - [SND1_HUMAN]	24.29	2	17	17	68	1.17589e+07	3.03125e+07	1.30036e+07	1.19e+07	6.60167e+07	2.53008e+07	9.88448	4.95	4	4	38.8948	14.51	9	14	14.2092	8.68	6	7	18.6846	10.66	8	8	58.2387	17.36	13	20	38.3351	18.02	12	15	910	101.934	7.1665
P46783	40S ribosomal protein S10 OS=Homo sapiens GN=RPS10 PE=1 SV=1 - [RS10_HUMAN]	24.24	4	5	5	56	3.55861e+07	5.84679e+07	6.19196e+07	1.43015e+07	5.56286e+07	6.77722e+07	22.6839	23.64	4	7	37.7336	24.24	5	11	42.5449	24.24	5	13	20.559	23.64	4	7	27.0722	18.18	3	8	31.3516	24.24	5	10	165	18.8859	10.1548
Q2TAY7	WD40 repeat-containing protein SMU1 OS=Homo sapiens GN=SMU1 PE=1 SV=2 - [SMU1_HUMAN]	24.17	2	10	10	49	1.73363e+07	2.42182e+07	1.30945e+07	2.02688e+07	1.96954e+07	2.39845e+07	20.2798	13.84	5	7	20.3852	13.26	5	7	16.1378	11.31	4	6	36.5716	24.17	10	14	15.7486	11.31	4	5	26.7585	15.01	6	10	513	57.5072	7.18115
P62333	26S protease regulatory subunit 10B OS=Homo sapiens GN=PSMC6 PE=1 SV=1 - [PRS10_HUMAN]	24.16	6	9	9	38	7.15768e+06	2.20323e+07	1.32178e+07	5.13611e+06	2.33948e+07	1.02309e+07	7.75323	8.23	2	3	26.4357	21.34	8	10	14.8287	15.42	5	7	9.68886	11.31	3	4	23.2543	18.25	6	8	14.7183	15.42	5	6	389	44.1451	7.48877
C9JIS1	Guanine nucleotide-binding protein G(I)/G(S)/G(T) subunit beta-2 (Fragment) OS=Homo sapiens GN=GNB2 PE=1 SV=1 - [C9JIS1_HUMAN]	24.14	13	5	5	17	7.0438e+06	1.98133e+07	1.03075e+07	1.03818e+07	1.67937e+07	1.30883e+07	2.2164	8.62	1	1	10.5468	18.53	3	4	6.42141	18.53	3	3	2.45572	4.74	1	1	10.5591	14.22	3	4	10.339	18.53	3	4	232	25.5215	7.03467
D6RFM5	Succinate dehydrogenase [ubiquinone] flavoprotein subunit, mitochondrial OS=Homo sapiens GN=SDHA PE=1 SV=1 - [D6RFM5_HUMAN]	24.01	6	9	9	47	7.97893e+06	2.04912e+07	1.4477e+07	3.42995e+07	3.3216e+07	9.22489e+07	4.34327	2.23	1	2	17.2879	12.52	4	6	6.92369	4.63	2	3	10.4596	4.63	2	4	28.8176	16.64	6	10	66.2637	24.01	9	22	583	63.5267	7.23975
P62851	40S ribosomal protein S25 OS=Homo sapiens GN=RPS25 PE=1 SV=1 - [RS25_HUMAN]	24	1	4	4	36	5.90157e+07	9.17763e+07	9.97356e+07	2.48865e+07	6.23859e+07	9.14173e+07	10.1665	15.2	2	4	18.9002	24	3	7	18.9075	15.2	2	7	19.0198	24	4	8	13.5138	24	3	5	13.7801	24	4	5	125	13.7337	10.1108
A0A087WTV6	Pyrroline-5-carboxylate reductase 2 OS=Homo sapiens GN=PYCR2 PE=1 SV=1 - [A0A087WTV6_HUMAN]	23.98	4	4	5	33	2.00333e+07	4.17008e+07	1.6916e+07	1.19444e+07	3.8868e+07	2.20282e+07	5.94453	12.6	2	2	21.5728	23.98	4	7	12.6443	23.98	4	5	10.0418	23.98	4	5	25.8585	23.98	5	8	14.6019	17.48	3	6	246	25.8519	9.26123
F8VUY8	Sodium-coupled neutral amino acid transporter 2 OS=Homo sapiens GN=SLC38A2 PE=1 SV=1 - [F8VUY8_HUMAN]	23.86	2	1	1	1	0	0	0	0	1.27209e+07	0																	2.37436	23.86	1	1					88	10.0206	4.66553
S4R3B5	Protein transport protein Sec61 subunit beta OS=Homo sapiens GN=SEC61B PE=1 SV=1 - [S4R3B5_HUMAN]	23.81	2	1	1	3	0	1.15354e+07	0	0	2.32305e+07	9481978		0			2.32785	23.81	1	1		0				0			2.07707	23.81	1	1	2.03269	23.81	1	1	42	4.87056	9.53955
P00338	L-lactate dehydrogenase A chain OS=Homo sapiens GN=LDHA PE=1 SV=2 - [LDHA_HUMAN]	23.8	11	6	6	24	0	4.28611e+07	1.17711e+07	1.58505e+07	6.43734e+07	2.92476e+07		0			12.6241	15.06	4	5	3.80389	5.72	2	2	12.2573	13.55	4	5	17.8137	13.25	4	7	12.947	9.04	3	5	332	36.6654	8.26514
K7EIK2	Evolutionarily conserved-signaling intermediate in Toll pathway, mitochondrial (Fragment) OS=Homo sapiens GN=ECSIT PE=1 SV=1 - [K7EIK2_HUMAN]	23.73	8	1	1	1	0	4.96203e+06	0	0	0	0		0			2.01676	23.73	1	1		0								0				0			59	7.1066	7.34229
P09382	Galectin-1 OS=Homo sapiens GN=LGALS1 PE=1 SV=2 - [LEG1_HUMAN]	23.7	1	3	3	12	0	2.09761e+07	5.44899e+06	5.61083e+06	2.94846e+07	2.31588e+07		0			9.19499	17.78	2	4	2.25142	8.89	1	1	3.89389	14.81	2	2	6.57814	17.78	2	2	7.66458	14.81	2	3	135	14.7062	5.50342
P62753	40S ribosomal protein S6 OS=Homo sapiens GN=RPS6 PE=1 SV=1 - [RS6_HUMAN]	23.69	3	7	7	58	3.8976e+07	8.02118e+07	5.16828e+07	2.00893e+07	2.72533e+07	5.63661e+07	21.1088	18.88	4	7	36.0588	23.69	7	12	35.6003	23.69	7	14	5.83303	4.82	1	2	21.0304	18.88	4	7	45.4142	23.69	7	16	249	28.663	10.8433
P05109	Protein S100-A8 OS=Homo sapiens GN=S100A8 PE=1 SV=1 - [S10A8_HUMAN]	23.66	1	2	2	13	7.19338e+07	1.15154e+07	1.08942e+07	8.04834e+06	0	1.70099e+07	16.4338	23.66	2	6	2.22412	11.83	1	1	4.20281	11.83	1	2	3.91114	11.83	1	2		0			4.37699	11.83	1	2	93	10.8276	7.03467
P40939	Trifunctional enzyme subunit alpha, mitochondrial OS=Homo sapiens GN=HADHA PE=1 SV=2 - [ECHA_HUMAN]	23.59	3	14	14	72	1.10288e+07	2.29376e+07	9.61647e+06	1.19092e+07	3.00516e+07	1.53227e+07	21.0125	10.75	6	8	40.6683	18.48	10	17	17.4056	10.48	6	8	18.8685	14.55	8	9	50.4749	19.13	10	18	30.8608	17.96	10	12	763	82.9469	9.0415
H7BZJ3	Protein disulfide-isomerase A3 (Fragment) OS=Homo sapiens GN=PDIA3 PE=1 SV=1 - [H7BZJ3_HUMAN]	23.58	1	1	2	7	2.95578e+06	8.84206e+06	0	0	2.00338e+07	6.56163e+06	2.1309	11.38	1	1	2.54041	11.38	1	1		0			1.86629	11.38	1	1	6.68806	23.58	2	3	1.91525	11.38	1	1	123	13.5108	7.29834
A0A096LNJ1	Uncharacterized protein (Fragment) OS=Homo sapiens PE=4 SV=1 - [A0A096LNJ1_HUMAN]	23.58	13	1	1	1	0	0	4.93119e+06	0	0	0		0				0			2.00832	23.58	1	1		0											106	11.1076	6.52197
Q15293	Reticulocalbin-1 OS=Homo sapiens GN=RCN1 PE=1 SV=1 - [RCN1_HUMAN]	23.56	3	7	7	70	3.08595e+07	9.10736e+07	4.32864e+07	2.64004e+07	6.14265e+07	4.12619e+07	19.4696	17.22	4	7	51.6025	23.56	7	17	22.5223	17.22	5	9	21.7449	13.9	4	9	45.657	16.62	5	16	31.4982	13.9	4	12	331	38.8662	4.99561
P62891	60S ribosomal protein L39 OS=Homo sapiens GN=RPL39 PE=1 SV=2 - [RL39_HUMAN]	23.53	2	2	2	6	0	3.10432e+07	0	9.0881e+06	3.31962e+07	2.78775e+07					2.69827	19.61	1	1		0			0	19.61	1	1	2.28098	19.61	1	1	7.8846	23.53	2	3	51	6.40265	12.5571
Q9Y3E5	Peptidyl-tRNA hydrolase 2, mitochondrial OS=Homo sapiens GN=PTRH2 PE=1 SV=1 - [PTH2_HUMAN]	23.46	2	2	2	2	0	0	0	0	1.56174e+07	0		0				0				0				0			5.24153	23.46	2	2		0			179	19.181	8.73389
Q8WVC2	40S ribosomal protein S21 OS=Homo sapiens GN=RPS21 PE=1 SV=1 - [Q8WVC2_HUMAN]	23.46	3	2	2	6	5.57644e+06	0	3.48751e+06	4.78761e+06	7.83362e+06	6.31678e+06	2.20664	11.11	1	1		0			1.93341	12.35	1	1	2.15986	11.11	1	1	4.45474	12.35	1	2	2.10853	12.35	1	1	81	8.84446	8.49951
P39019	40S ribosomal protein S19 OS=Homo sapiens GN=RPS19 PE=1 SV=2 - [RS19_HUMAN]	23.45	6	5	5	38	1.39193e+07	3.34025e+07	2.40297e+07	9.07113e+06	3.13069e+07	4.20572e+07	12.042	14.48	3	5	18.2359	23.45	4	7	16.4958	14.48	3	6	7.11354	15.86	2	3	20.2258	14.48	4	8	24.8804	23.45	5	9	145	16.0505	10.3159
P13639	Elongation factor 2 OS=Homo sapiens GN=EEF2 PE=1 SV=4 - [EF2_HUMAN]	23.31	1	17	17	87	2.27818e+07	7.17287e+07	2.46434e+07	1.39128e+07	9.15591e+07	3.15922e+07	14.0784	7.23	5	6	61.951	19.46	13	23	21.5441	10.84	7	9	13.6636	7.11	6	7	79.1904	23.31	17	29	30.4626	14.69	11	13	858	95.277	6.82959
H3BRG4	Cytochrome b-c1 complex subunit 2, mitochondrial OS=Homo sapiens GN=UQCRC2 PE=1 SV=1 - [H3BRG4_HUMAN]	23.3	7	6	6	17	0	6.02911e+06	0	5.7829e+06	4.3697e+07	1.60567e+07		0			4.55997	7.28	2	2		0			6.57569	11.65	3	3	26.4478	18.93	5	8	10.9917	11.65	3	4	412	44.607	8.99756
E5RJD2	2,4-dienoyl-CoA reductase, mitochondrial (Fragment) OS=Homo sapiens GN=DECR1 PE=1 SV=1 - [E5RJD2_HUMAN]	23.18	6	2	2	4	0	9.82796e+06	0	0	1.60492e+07	5.57338e+06		0			5.48125	23.18	2	2		0							3.32299	14.57	1	1	2.408	14.57	1	1	151	15.8883	8.85107
P05023-3	Isoform 3 of Sodium/potassium-transporting ATPase subunit alpha-1 OS=Homo sapiens GN=ATP1A1 - [AT1A1_HUMAN]	23.08	19	18	18	85	1.65922e+07	7.23202e+07	1.7817e+07	1.90603e+07	1.29472e+08	4.2254e+07	10.1169	5.54	4	4	74.2565	21.27	17	27	16.4522	5.24	4	6	16.4307	6.96	5	6	83.2424	20.56	17	29	36.1405	9.98	8	13	992	109.48	5.31299
O60762	Dolichol-phosphate mannosyltransferase subunit 1 OS=Homo sapiens GN=DPM1 PE=1 SV=1 - [DPM1_HUMAN]	23.08	4	4	4	11	5.00934e+06	2.18662e+07	1.13426e+07	0	3.07133e+07	8.05911e+06	2.18944	8.46	1	1	4.77562	4.23	1	2	5.64239	12.69	2	2		0			15.4261	23.08	4	5	2.72744	8.46	1	1	260	29.6158	9.56885
C9J236	NADH dehydrogenase [ubiquinone] complex I, assembly factor 7 (Fragment) OS=Homo sapiens GN=NDUFAF7 PE=1 SV=1 - [C9J236_HUMAN]	23.04	6	4	4	11	0	8.75502e+06	3.74215e+06	4.41499e+06	18966520	9.23442e+06		0			6.72905	18.26	3	3	2.09962	5.65	1	1	4.36181	10.43	2	2	6.42984	8.7	1	2	7.49172	18.26	3	3	230	25.3981	5.31299
Q01469	Fatty acid-binding protein, epidermal OS=Homo sapiens GN=FABP5 PE=1 SV=3 - [FABP5_HUMAN]	22.96	2	4	4	11	0	0	4.87539e+06	1.03299e+07	2.82197e+07	6.87074e+06		0				0			4.36213	7.41	2	2	11.1705	22.96	4	5	7.05395	7.41	2	3	2.23001	6.67	1	1	135	15.1546	7.00537
Q92928	Putative Ras-related protein Rab-1C OS=Homo sapiens GN=RAB1C PE=5 SV=2 - [RAB1C_HUMAN]	22.89	68	2	4	14	1.483e+07	27998340	9.63495e+06	7.65916e+06	5.42863e+07	1.58867e+07	4.49884	10.95	2	2	5.22093	5.47	1	2	4.16473	10.95	2	2	2.28743	5.47	1	1	12.2496	22.89	4	5	4.74377	5.47	1	2	201	22.003	5.42725
A0A087X1K9	Acyl-protein thioesterase 1 OS=Homo sapiens GN=LYPLA1 PE=1 SV=1 - [A0A087X1K9_HUMAN]	22.89	6	3	3	7	0	1.97263e+07	7858184	0	2.12754e+07	0		0			4.13706	14.46	2	2	1.93161	7.83	1	1		0			9.90933	22.89	3	4		0			166	17.9691	5.05908
Q9NR30	Nucleolar RNA helicase 2 OS=Homo sapiens GN=DDX21 PE=1 SV=5 - [DDX21_HUMAN]	22.86	4	15	15	99	2.83901e+07	5.43454e+07	3.11824e+07	1.54955e+07	6.28912e+07	3.60593e+07	34.8777	17.11	11	14	58.1742	19.67	12	21	40.2725	19.28	13	17	18.5288	10.22	6	8	66.8005	17.88	12	23	37.791	16.99	11	16	783	87.2904	9.27588
A0A087X0W7	Acyl-coenzyme A thioesterase 2, mitochondrial OS=Homo sapiens GN=ACOT2 PE=1 SV=1 - [A0A087X0W7_HUMAN]	22.8	6	6	6	13	0	8.39332e+06	8.04084e+06	0	2.54063e+07	8.9383e+06		0			6.43606	9.26	3	3	3.99434	2.61	1	2		0			8.29408	6.89	2	3	11.8754	16.15	4	5	421	46.263	7.02002
P61353	60S ribosomal protein L27 OS=Homo sapiens GN=RPL27 PE=1 SV=2 - [RL27_HUMAN]	22.79	4	4	4	36	3.36826e+07	8.40751e+07	4.41974e+07	2.3856e+07	8.45279e+07	6.89654e+07	12.5631	19.12	3	5	20.0498	19.12	3	8	14.2573	22.79	4	6	10.7307	19.12	3	5	12.1135	12.5	2	5	16.8524	19.12	3	7	136	15.7877	10.5649
P51149	Ras-related protein Rab-7a OS=Homo sapiens GN=RAB7A PE=1 SV=1 - [RAB7A_HUMAN]	22.71	7	4	4	9	0	1.52331e+07	7.2255e+06	2.88162e+06	2.88007e+07	5.10781e+06		0			4.5267	13.04	2	2	1.95942	6.28	1	1	2.17696	6.28	1	1	11.3573	22.71	4	4	2.77095	6.76	1	1	207	23.4748	6.69775
P60866	40S ribosomal protein S20 OS=Homo sapiens GN=RPS20 PE=1 SV=1 - [RS20_HUMAN]	22.69	5	3	3	34	2.0647e+07	4.94233e+07	3.02493e+07	1.21367e+07	4.01238e+07	4.41991e+07	13.3463	22.69	3	4	24.2672	22.69	3	7	19.1227	22.69	3	6	9.52929	22.69	3	4	17.6871	22.69	3	5	22.5404	22.69	3	8	119	13.3643	9.93506
H0YHS6	Tyrosine--tRNA ligase (Fragment) OS=Homo sapiens GN=YARS2 PE=1 SV=1 - [H0YHS6_HUMAN]	22.68	2	6	6	20	5.08888e+06	1.17348e+07	5.35263e+06	5.11109e+06	2.82089e+07	1.06138e+07	4.38372	8.25	2	2	11.7715	14.43	3	4	4.85104	8.25	2	2	8.6206	13.06	3	4	7.53854	5.15	1	2	15.3811	21.99	5	6	291	32.1645	8.39697
P41091	Eukaryotic translation initiation factor 2 subunit 3 OS=Homo sapiens GN=EIF2S3 PE=1 SV=3 - [IF2G_HUMAN]	22.67	5	7	8	32	1.44538e+07	5.18554e+07	1.59963e+07	1.30854e+07	3.84288e+07	2.38044e+07	13.8052	10.81	4	5	22.7717	18.43	6	7	14.3056	10.81	4	5	10.0423	9.11	4	4	18.2262	12.08	5	6	13.4732	15.68	5	5	472	51.0772	8.39697
Q5JZB8	Spindlin-2B (Fragment) OS=Homo sapiens GN=SPIN2B PE=4 SV=1 - [Q5JZB8_HUMAN]	22.67	5	4	4	14	1.98163e+07	2.40606e+07	1.70259e+07	2.02475e+07	0	2.30663e+07	8.52361	14.17	2	3	6.42583	14.17	2	2	5.36871	7.29	1	2	9.9064	18.22	3	4		0			9.35476	18.62	3	3	247	27.794	6.88818
P35270	Sepiapterin reductase OS=Homo sapiens GN=SPR PE=1 SV=1 - [SPRE_HUMAN]	22.61	1	4	4	6	0	4.69777e+06	0	0	3.1095e+07	0		0			7.3057	9.58	2	3		0				0			9.00961	13.03	2	3		0			261	28.0308	8.04541
E9PKZ0	60S ribosomal protein L8 (Fragment) OS=Homo sapiens GN=RPL8 PE=1 SV=1 - [E9PKZ0_HUMAN]	22.44	5	3	3	9	8.24487e+06	1.6865e+07	1.50793e+07	0	2.58878e+07	1.48085e+07	4.67769	13.66	2	2	7.75797	13.66	2	3	4.11795	5.85	1	2		0			3.40192	8.78	1	1	3.26482	5.85	1	1	205	22.3752	10.7554
Q9UBI6	Guanine nucleotide-binding protein G(I)/G(S)/G(O) subunit gamma-12 OS=Homo sapiens GN=GNG12 PE=1 SV=3 - [GBG12_HUMAN]	22.22	1	1	1	1	0	0	0	0	0	4.13872e+06		0				0				0				0				0			2.06744	22.22	1	1	72	8.00117	8.96826
A0A087WX29	TAR DNA-binding protein 43 (Fragment) OS=Homo sapiens GN=TARDBP PE=1 SV=1 - [A0A087WX29_HUMAN]	22.22	13	3	3	22	1.16256e+07	2.01721e+07	2.06685e+07	6.49575e+06	1.70593e+07	1.70521e+07	5.87226	12.35	2	2	17.1591	22.22	3	6	9.8527	12.35	2	3	5.48148	12.35	2	2	13.7142	12.35	2	5	13.45	22.22	3	4	243	26.7264	7.76709
Q9Y679-2	Isoform Short of Ancient ubiquitous protein 1 OS=Homo sapiens GN=AUP1 - [AUP1_HUMAN]	22.2	3	5	5	18	8.33154e+06	1.48713e+07	1.03547e+07	7.8246e+06	1.5637e+07	1.24015e+07	2.16768	2.93	1	1	9.83362	10.98	3	4	5.17326	2.93	1	2	2.77069	2.93	1	1	12.6091	17.8	4	6	9.67039	10.98	3	4	410	45.758	8.646
P14868	Aspartate--tRNA ligase, cytoplasmic OS=Homo sapiens GN=DARS PE=1 SV=2 - [SYDC_HUMAN]	22.16	7	8	8	20	9.10665e+06	2.20099e+07	1.81543e+07	1.19737e+07	1.76169e+07	1.62526e+07	5.85569	3.99	1	2	15.42	18.56	6	7	5.53953	3.99	1	2	5.33256	5.59	2	2	9.19456	7.78	3	3	10.9813	10.78	4	4	501	57.1	6.55127
P22570-4	Isoform 4 of NADPH:adrenodoxin oxidoreductase, mitochondrial OS=Homo sapiens GN=FDXR - [ADRO_HUMAN]	22.1	15	8	8	17	0	1.44263e+07	0	3.79264e+06	3.3863e+07	7.46786e+06		0			12.823	8.88	4	5		0			3.97721	3.87	2	2	19.6085	17.77	6	7	6.70664	6.61	3	3	439	48.0262	6.94678
Q14764	Major vault protein OS=Homo sapiens GN=MVP PE=1 SV=4 - [MVP_HUMAN]	22.06	7	16	16	75	2.77072e+07	3.11194e+07	2.0056e+07	1.87444e+07	1.92047e+07	2.05014e+07	39.051	14.56	10	14	40.444	14	11	15	26.1004	11.65	8	11	29.3761	13.21	9	11	24.1294	10.64	8	10	33.4092	16.01	10	14	893	99.2659	5.47803
Q9Y3U8	60S ribosomal protein L36 OS=Homo sapiens GN=RPL36 PE=1 SV=3 - [RL36_HUMAN]	21.9	2	3	3	14	1.63554e+07	2.37091e+07	2.91967e+07	8.07865e+06	4.00902e+07	4.10541e+07	4.6196	9.52	1	2	10.0962	21.9	3	4	2.60592	9.52	1	1	4.85493	20	2	2	5.29189	9.52	1	2	7.14007	9.52	1	3	105	12.2459	11.5903
I3L440	Monoacylglycerol lipase ABHD12 (Fragment) OS=Homo sapiens GN=ABHD12 PE=1 SV=1 - [I3L440_HUMAN]	21.9	6	1	1	1	0	5.132e+06	0	0	0	0		0			2.19496	21.9	1	1		0												0			105	11.7898	7.12256
P04406-2	Isoform 2 of Glyceraldehyde-3-phosphate dehydrogenase OS=Homo sapiens GN=GAPDH - [G3P_HUMAN]	21.84	3	6	6	43	3.83558e+07	5.9931e+07	3.02323e+07	3.22874e+07	1.02798e+08	4.94274e+07	17.927	20.82	4	6	21.1622	19.45	4	7	17.3474	20.82	4	6	17.9439	20.82	4	6	37.6022	21.84	6	11	18.3269	19.45	4	7	293	31.528	7.60596
F5H2I3	Importin-8 (Fragment) OS=Homo sapiens GN=IPO8 PE=1 SV=1 - [F5H2I3_HUMAN]	21.74	2	1	1	1	0	0	0	0	2.9224e+06	0						0				0							1.93299	21.74	1	1					46	5.39606	9.99365
P51570	Galactokinase OS=Homo sapiens GN=GALK1 PE=1 SV=1 - [GALK1_HUMAN]	21.68	4	6	6	16	3.47588e+06	6.09453e+06	5.00511e+06	0	0	5.65577e+06	2.24192	2.81	1	1	12.6095	18.37	5	5	11.3854	21.68	6	6		0				0			9.28649	14.03	4	4	392	42.2456	6.45557
P31930	Cytochrome b-c1 complex subunit 1, mitochondrial OS=Homo sapiens GN=UQCRC1 PE=1 SV=3 - [QCR1_HUMAN]	21.67	1	8	8	20	0	1.53057e+07	0	9.93242e+06	4.1794e+07	2.38863e+07		0			3.15433	2.08	1	1		0			6.99648	4.58	2	3	31.355	15.63	7	11	14.8209	12.71	4	5	480	52.6124	6.3667
K7EN20	Hsp70-binding protein 1 (Fragment) OS=Homo sapiens GN=HSPBP1 PE=1 SV=1 - [K7EN20_HUMAN]	21.65	6	2	2	2	0	8.26417e+06	0	0	0	0		0			4.60024	21.65	2	2		0				0				0				0			97	10.6076	7.79639
P30508	HLA class I histocompatibility antigen, Cw-12 alpha chain OS=Homo sapiens GN=HLA-C PE=1 SV=2 - [1C12_HUMAN]	21.58	57	2	6	18	0	3.18081e+07	5.94139e+06	7.33921e+06	2.0993e+07	1.78425e+07		0			6.89191	14.21	3	3	1.83286	3.83	1	1	4.81807	7.65	2	2	15.8139	21.58	6	6	16.9065	17.49	4	6	366	40.8601	6.30322
X1WI22	GTP-binding protein SAR1a (Fragment) OS=Homo sapiens GN=SAR1A PE=1 SV=4 - [X1WI22_HUMAN]	21.57	7	1	1	1	0	0	0	0	7.32578e+06	0		0								0							2.02433	21.57	1	1					51	5.81008	9.24658
P55036	26S proteasome non-ATPase regulatory subunit 4 OS=Homo sapiens GN=PSMD4 PE=1 SV=1 - [PSMD4_HUMAN]	21.49	6	8	8	27	1.52882e+07	1.55207e+07	1.0927e+07	1.09108e+07	8.63019e+06	1.41782e+07	18.0433	21.49	6	7	7.34957	11.94	3	3	11.1933	18.83	5	5	13.4241	14.59	5	6	4.38528	6.9	2	2	8.73326	11.94	4	4	377	40.7112	4.79248
O75396	Vesicle-trafficking protein SEC22b OS=Homo sapiens GN=SEC22B PE=1 SV=4 - [SC22B_HUMAN]	21.4	2	4	4	34	9.91756e+06	2.6889e+07	1.22873e+07	1.06723e+07	6.17791e+07	1.64002e+07	8.81548	12.09	2	3	25.0631	12.56	3	8	12.1334	12.09	2	4	10.1811	12.09	2	4	28.5948	21.4	4	9	18.2384	12.56	3	6	215	24.5775	6.91748
P01891	HLA class I histocompatibility antigen, A-68 alpha chain OS=Homo sapiens GN=HLA-A PE=1 SV=4 - [1A68_HUMAN]	21.37	40	2	6	19	0	1.13371e+07	3.99376e+06	7.33921e+06	2.07964e+07	1.6362e+07		0			9.75965	17.81	4	4	3.81968	7.4	2	2	2.09645	3.84	1	1	16.382	21.37	6	6	15.6581	17.26	4	6	365	40.8831	6.69775
Q969V3-2	Isoform 2 of Nicalin OS=Homo sapiens GN=NCLN - [NCLN_HUMAN]	21.35	7	10	10	27	0	1.454e+07	4.61605e+06	4.19905e+06	2.05282e+07	8.45747e+06		0			17.2831	11.92	5	6	2.98799	2.14	1	1	5.29712	4.45	2	2	32.661	15.84	8	13	12.8914	8.01	3	5	562	62.8065	6.88818
H7C2W9	60S ribosomal protein L31 (Fragment) OS=Homo sapiens GN=RPL31 PE=1 SV=1 - [H7C2W9_HUMAN]	21.3	7	2	2	6	0	1.80041e+07	1.36052e+07	9.93102e+06	2.25266e+07	1.09944e+07		0			4.94153	21.3	2	2	2.04454	12.96	1	1	1.85888	12.96	1	1	2.66358	12.96	1	1	2.60465	12.96	1	1	108	12.8031	11.0044
H0YAX3	39S ribosomal protein L13, mitochondrial (Fragment) OS=Homo sapiens GN=MRPL13 PE=1 SV=1 - [H0YAX3_HUMAN]	21.28	3	1	1	1	0	0	0	0	4.37623e+06	0		0												0			1.96593	21.28	1	1		0			47	5.76501	4.65283
P50402	Emerin OS=Homo sapiens GN=EMD PE=1 SV=1 - [EMD_HUMAN]	21.26	2	5	5	10	0	1.06505e+07	0	0	2.36021e+07	1.15322e+07		0			5.09813	12.6	2	2		0				0			9.4328	15.35	4	4	9.90072	11.42	3	4	254	28.9759	5.50342
E9PKD5	26S protease regulatory subunit 6A (Fragment) OS=Homo sapiens GN=PSMC3 PE=1 SV=2 - [E9PKD5_HUMAN]	21.22	7	5	5	12	0	1.3486e+07	8.33155e+06	4.50084e+06	2.33705e+07	7.67582e+06		0			9.50975	16.08	4	4	4.56265	10.61	2	2	1.94385	4.82	1	1	4.36673	10.29	2	2	7.91032	13.18	3	3	311	34.5923	5.33838
K7EP16	Eukaryotic translation initiation factor 3 subunit G (Fragment) OS=Homo sapiens GN=EIF3G PE=1 SV=1 - [K7EP16_HUMAN]	21.19	3	2	2	11	1.25802e+07	2.19147e+07	1.2972e+07	8.42024e+06	1.31331e+07	1.30018e+07	3.18128	13.56	1	1	5.8133	21.19	2	2	6.92407	21.19	2	3	2.15949	13.56	1	1	4.33277	13.56	1	2	4.61554	13.56	1	2	118	13.2037	9.34912
B9A062	Bifunctional methylenetetrahydrofolate dehydrogenase/cyclohydrolase, mitochondrial OS=Homo sapiens GN=MTHFD2 PE=1 SV=1 - [B9A062_HUMAN]	21.17	3	3	3	17	1.78999e+07	1.26384e+07	2.07648e+06	5.60351e+06	0	0	32.7899	21.17	3	12	8.69018	21.17	3	3	4.00329	10.81	1	1	3.71365	10.81	1	1		0				0			222	23.852	9.75928
H0YBN9	Serine/threonine-protein phosphatase 2A catalytic subunit beta isoform (Fragment) OS=Homo sapiens GN=PPP2CB PE=4 SV=1 - [H0YBN9_HUMAN]	21.15	4	1	1	3	0	6.36308e+06	0	0	9.91532e+06	7.88657e+06		0			2.31047	21.15	1	1		0				0			2.00096	21.15	1	1	2.1774	21.15	1	1	52	6.09189	7.12256
Q96I99	Succinyl-CoA ligase [GDP-forming] subunit beta, mitochondrial OS=Homo sapiens GN=SUCLG2 PE=1 SV=2 - [SUCB2_HUMAN]	21.06	4	8	8	25	6.38382e+06	2.25446e+07	7.95682e+06	7.61076e+06	2.29475e+07	1.10977e+07	4.51053	4.63	2	2	10.4773	9.95	4	4	6.64428	6.25	3	3	2.75139	2.31	1	1	20.9138	13.43	5	8	16.6402	13.43	5	7	432	46.4814	6.39209
Q9Y265	RuvB-like 1 OS=Homo sapiens GN=RUVBL1 PE=1 SV=1 - [RUVB1_HUMAN]	21.05	6	7	7	27	1.14817e+07	2.24625e+07	1.0238e+07	6.99043e+06	2.83146e+07	1.21031e+07	2.13534	2.63	1	1	17.6138	18.64	6	6	13.1409	14.91	5	6	7.2768	8.55	3	3	18.3107	15.57	5	7	9.35679	10.53	4	4	456	50.1963	6.41748
Q9UMS4	Pre-mRNA-processing factor 19 OS=Homo sapiens GN=PRPF19 PE=1 SV=1 - [PRP19_HUMAN]	21.03	3	8	8	33	1.55282e+07	1.68258e+07	1.3587e+07	2.00176e+07	2.39726e+07	2.17638e+07	7.46433	8.73	3	3	9.93521	12.1	4	4	13.399	12.1	4	7	13.6635	20.63	7	7	18.4362	16.07	6	7	13.8303	14.88	5	5	504	55.1463	6.60986
O43615	Mitochondrial import inner membrane translocase subunit TIM44 OS=Homo sapiens GN=TIMM44 PE=1 SV=2 - [TIM44_HUMAN]	21.02	5	8	8	29	7.32696e+06	2.2273e+07	5.77406e+06	4.29047e+06	1.99042e+07	1.06829e+07	5.07024	5.75	2	2	28.1068	19.91	7	11	9.19876	8.41	3	4	1.9215	6.64	2	2	16.1758	9.07	3	6	10.4233	10.84	4	4	452	51.3235	8.32373
C9J792	Splicing factor 1 (Fragment) OS=Homo sapiens GN=SF1 PE=1 SV=1 - [C9J792_HUMAN]	20.97	8	1	1	1	0	0	0	3.63788e+06	0	0		0				0				0			2.29149	20.97	1	1						0			62	6.99265	4.95752
O14979-3	Isoform 3 of Heterogeneous nuclear ribonucleoprotein D-like OS=Homo sapiens GN=HNRNPDL - [HNRDL_HUMAN]	20.9	12	3	6	20	9.22864e+06	4.62539e+07	4.29684e+07	1.11665e+07	3.13682e+07	3.66415e+07	2.1062	3.28	1	1	13.5891	20.08	5	6	8.6474	10.66	3	4	5.78762	10.66	3	3	4.30167	11.07	2	2	8.82302	10.66	3	4	244	27.1746	8.646
O95571	Persulfide dioxygenase ETHE1, mitochondrial OS=Homo sapiens GN=ETHE1 PE=1 SV=2 - [ETHE1_HUMAN]	20.87	4	4	4	12	0	1.48292e+07	12420164	0	2.37485e+07	1.72068e+07		0			7.85303	14.17	3	3	4.82144	5.51	1	2		0			14.9435	16.14	3	5	5.5073	5.51	1	2	254	27.8551	6.82959
P17066	Heat shock 70 kDa protein 6 OS=Homo sapiens GN=HSPA6 PE=1 SV=2 - [HSP76_HUMAN]	20.84	2	2	13	274	1.58261e+08	6.34031e+09	9.80863e+08	8.90523e+07	6.61413e+09	2.82204e+09	30.5956	8.86	5	10	259.611	20.84	13	82	103.219	10.89	7	33	34.5592	10.26	6	12	268.546	19.13	12	85	162.425	12.6	8	52	643	70.9842	6.13818
Q6YN16	Hydroxysteroid dehydrogenase-like protein 2 OS=Homo sapiens GN=HSDL2 PE=1 SV=1 - [HSDL2_HUMAN]	20.81	2	6	6	19	9.7039e+06	2.73467e+07	9.33497e+06	4.43022e+06	3.71423e+07	1.43251e+07	2.56575	3.11	1	1	20.2302	20.81	5	7	5.37165	8.61	2	2	2.58958	4.55	1	1	12.5111	13.88	4	4	10.9924	16.03	4	4	418	45.3655	7.98682
P54886-2	Isoform Short of Delta-1-pyrroline-5-carboxylate synthase OS=Homo sapiens GN=ALDH18A1 - [P5CS_HUMAN]	20.81	2	13	13	73	1.13092e+07	4.0811e+07	1.17521e+07	1.20655e+07	5.65948e+07	2.43221e+07	10.7735	5.67	4	4	52.5326	16.52	11	18	19.0962	9.08	6	7	19.9896	9.21	6	7	68.1958	20.81	13	24	36.2316	11.73	8	13	793	87.0344	7.12256
P62847-2	Isoform 2 of 40S ribosomal protein S24 OS=Homo sapiens GN=RPS24 - [RS24_HUMAN]	20.77	6	2	2	14	2.25314e+07	2.95634e+07	3.43949e+07	8.73196e+06	2.15862e+07	3.19911e+07	5.53971	9.23	1	2	7.75315	20.77	2	3	10.4615	20.77	2	4	2.80016	9.23	1	1	4.8925	9.23	1	2	5.51143	9.23	1	2	130	15.0592	10.8872
P12004	Proliferating cell nuclear antigen OS=Homo sapiens GN=PCNA PE=1 SV=1 - [PCNA_HUMAN]	20.69	1	4	4	19	1.07022e+07	4.97866e+07	3.41816e+07	6.6198e+06	3.49161e+07	1.9418e+07	5.4965	13.03	2	2	12.7746	20.69	4	5	8.8206	15.71	3	5	2.82139	13.03	2	2	7.85372	13.41	3	3	4.8878	13.03	2	2	261	28.7503	4.69092
P40429	60S ribosomal protein L13a OS=Homo sapiens GN=RPL13A PE=1 SV=2 - [RL13A_HUMAN]	20.69	4	4	4	39	5.37627e+07	8.94799e+07	5.97856e+07	1.12338e+07	5.09231e+07	6.1969e+07	5.54454	5.42	1	2	17.153	10.84	2	7	21.0524	10.84	2	9	7.24811	9.36	2	3	21.4934	16.75	3	9	20.2313	14.78	3	9	203	23.5624	10.9312
D6RIC3	Nucleolar protein 16 OS=Homo sapiens GN=NOP16 PE=1 SV=1 - [D6RIC3_HUMAN]	20.67	8	2	2	2	0	0	2.71018e+06	0	0	0		0				0			1.83535	9.33	1	1		0				0			2.51186	11.33	1	1	150	17.1872	10.3306
H0YMP2	Mothers against decapentaplegic homolog 3 (Fragment) OS=Homo sapiens GN=SMAD3 PE=1 SV=1 - [H0YMP2_HUMAN]	20.63	13	1	1	5	3.58762e+06	5.6073e+06	8.76075e+06	0	9.8617e+06	6.84632e+06	2.10317	20.63	1	1	2.10705	20.63	1	1	2.02108	20.63	1	1		0			2.33299	20.63	1	1	2.29275	20.63	1	1	63	7.30951	4.76709
E9PKG1	Protein arginine N-methyltransferase 1 OS=Homo sapiens GN=PRMT1 PE=1 SV=1 - [E9PKG1_HUMAN]	20.62	13	5	5	18	1.0134e+07	1.42991e+07	1.39779e+07	1.28841e+07	6.71683e+06	1.66793e+07	5.23289	8.31	2	2	4.55543	8	2	2	4.88271	8	2	3	15.7144	16.92	4	6	1.97491	3.38	1	1	8.51788	12.31	3	4	325	37.6848	6.15088
O00148	ATP-dependent RNA helicase DDX39A OS=Homo sapiens GN=DDX39A PE=1 SV=2 - [DX39A_HUMAN]	20.61	14	2	8	36	4.22893e+07	3.94086e+07	2.15606e+07	1.82632e+07	4.81442e+07	3.86681e+07	8.33481	4.92	2	3	12.1741	7.26	3	5	12.0494	6.56	3	5	15.9115	9.84	4	7	18.0418	15.22	5	8	19.1689	15.22	6	8	427	49.098	5.68115
P50336	Protoporphyrinogen oxidase OS=Homo sapiens GN=PPOX PE=1 SV=1 - [PPOX_HUMAN]	20.55	4	6	6	10	0	7.00735e+06	0	784806	8.82109e+06	4.88846e+06		0			8.24525	11.95	3	3		0			1.94768	2.52	1	1	13.2057	14.05	5	5	2.65818	2.1	1	1	477	50.7337	8.1626
P05089	Arginase-1 OS=Homo sapiens GN=ARG1 PE=1 SV=2 - [ARGI1_HUMAN]	20.5	3	6	6	11	1.0879e+07	0	0	2.45128e+06	2.24461e+07	0	6.41719	10.56	3	3						0			8.36414	12.11	3	4	8.32865	4.66	2	3	1.93304	3.42	1	1	322	34.7133	7.21045
F8WE41	Nuclear cap-binding protein subunit 2 OS=Homo sapiens GN=NCBP2 PE=1 SV=1 - [F8WE41_HUMAN]	20.37	3	1	1	1	0	5.44259e+06	0	0	0	0					2.14602	20.37	1	1		0								0				0			54	6.19524	10.1548
Q14697	Neutral alpha-glucosidase AB OS=Homo sapiens GN=GANAB PE=1 SV=3 - [GANAB_HUMAN]	20.34	5	14	14	65	9.71845e+06	3.21041e+07	1.11263e+07	1.06682e+07	6.0863e+07	2.4672e+07	5.50712	3.18	2	2	40.3188	15.04	11	16	16.6363	5.4	4	7	10.1933	4.13	3	5	59.1215	18.54	13	21	32.8866	10.81	9	14	944	106.807	6.13818
P62861	40S ribosomal protein S30 OS=Homo sapiens GN=FAU PE=1 SV=1 - [RS30_HUMAN]	20.34	2	3	3	20	1.84315e+07	2.40697e+07	2.21993e+07	2.00407e+07	1.96659e+07	4.10181e+07	5.21237	18.64	2	2	9.79694	20.34	3	4	12.1379	20.34	3	5	2.48391	16.95	1	1	4.43483	18.64	2	2	14.6675	18.64	2	6	59	6.64382	12.147
H0YN73	40S ribosomal protein S17 (Fragment) OS=Homo sapiens GN=RPS17 PE=1 SV=1 - [H0YN73_HUMAN]	20.34	4	1	1	3	0	1.52783e+07	1.33284e+07	0	0	1.26467e+07		0			2.67946	20.34	1	1	2.37442	20.34	1	1		0				0			2.28504	20.34	1	1	59	6.86169	10.0815
Q04917	14-3-3 protein eta OS=Homo sapiens GN=YWHAH PE=1 SV=4 - [1433F_HUMAN]	20.33	8	3	6	39	0	7.39215e+07	4.28715e+07	0	7.65614e+07	5.63484e+07		0			20.5862	13.01	4	8	17.9074	7.32	2	8		0			41.2603	20.33	5	15	18.5934	7.32	2	8	246	28.201	4.84326
Q16822	Phosphoenolpyruvate carboxykinase [GTP], mitochondrial OS=Homo sapiens GN=PCK2 PE=1 SV=3 - [PCKGM_HUMAN]	20.31	7	5	10	30	3.70486e+06	1.49452e+07	6.57472e+06	1.12046e+07	2.08276e+07	1.27587e+07	6.99164	4.22	2	3	16.9958	12.34	6	7	4.76969	3.59	2	2	9.00348	8.28	4	4	22.8341	15.16	7	9	11.3238	9.69	5	5	640	70.6846	7.62061
Q9Y230	RuvB-like 2 OS=Homo sapiens GN=RUVBL2 PE=1 SV=3 - [RUVB2_HUMAN]	20.3	6	8	8	22	13856714	3.10779e+07	9.22954e+06	8.20588e+06	2.69694e+07	1.65211e+07	2.2984	2.16	1	1	20.0161	18.36	7	8	8.64208	7.34	3	4	2.46563	2.16	1	1	7.66405	6.26	3	3	11.4672	10.37	5	5	463	51.1246	5.64307
P56385	ATP synthase subunit e, mitochondrial OS=Homo sapiens GN=ATP5I PE=1 SV=2 - [ATP5I_HUMAN]	20.29	1	1	1	1	0	0	0	0	0	0		0												0			2.50592	20.29	1	1		0			69	7.92833	9.34912
G3V1U5	Golgi transport 1 homolog B (S. cerevisiae), isoform CRA_c OS=Homo sapiens GN=GOLT1B PE=1 SV=1 - [G3V1U5_HUMAN]	20.27	3	1	1	1	0	0	0	0	6.61036e+06	0										0							2.90545	20.27	1	1		0			74	8.2085	10.2573
Q9UDT1	Rhomboid domain-containing protein 2 OS=Homo sapiens GN=WUGSC:H_RG122E10.2a PE=1 SV=1 - [Q9UDT1_HUMAN]	20.25	3	1	1	1	0	0	0	0	1.11174e+07	0		0								0				0			2.03708	20.25	1	1		0			79	8.37429	7.86963
B1ALA9	Ribose-phosphate pyrophosphokinase 1 OS=Homo sapiens GN=PRPS1 PE=1 SV=1 - [B1ALA9_HUMAN]	20.18	12	3	3	12	8.92332e+06	2.23629e+07	9.99037e+06	2.62846e+06	2.18417e+07	1.81435e+07	2.39485	5.5	1	1	8.6859	13.3	2	3	6.17506	20.18	3	4	3.54136	6.88	1	1	6.00938	13.3	2	2	2.548	5.5	1	1	218	24.0685	7.69385
P61204-2	Isoform 2 of ADP-ribosylation factor 3 OS=Homo sapiens GN=ARF3 - [ARF3_HUMAN]	20.14	10	2	3	7	0	8.76422e+06	3.12379e+06	2.26876e+06	1.71115e+07	0		0			2.81306	6.94	1	1	2.23776	6.94	1	1	1.99114	6.94	1	1	9.65704	20.14	3	4		0			144	16.1345	7.34229
P26373-2	Isoform 2 of 60S ribosomal protein L13 OS=Homo sapiens GN=RPL13 - [RL13_HUMAN]	20.12	4	5	5	43	8.09707e+07	1.60311e+08	1.20968e+08	2.97171e+07	1.34091e+08	1.02816e+08	4.63771	12.8	2	2	19.0137	19.51	4	7	25.3688	19.51	4	10	14.5933	18.9	3	6	20.6067	19.51	4	8	25.9854	20.12	5	10	164	18.8334	11.5757
P08754	Guanine nucleotide-binding protein G(k) subunit alpha OS=Homo sapiens GN=GNAI3 PE=1 SV=3 - [GNAI3_HUMAN]	20.06	11	4	5	27	1.91204e+07	6.01708e+07	2.1065e+07	1.28348e+07	7.21433e+07	3.56172e+07	5.74965	7.34	2	2	18.6105	20.06	5	6	9.50551	11.86	3	4	11.2381	11.86	3	4	18.1688	12.71	3	6	14.7562	17.23	4	5	354	40.5063	5.69385
E9PN51	NADH dehydrogenase [ubiquinone] iron-sulfur protein 8, mitochondrial (Fragment) OS=Homo sapiens GN=NDUFS8 PE=1 SV=1 - [E9PN51_HUMAN]	20	5	2	2	2	0	0	0	0	6.02511e+06	0		0				0				0				0			4.40484	20	2	2		0			110	12.3973	9.979
H3BPR2	Nucleoside diphosphate kinase OS=Homo sapiens GN=NME3 PE=1 SV=1 - [H3BPR2_HUMAN]	20	2	1	1	1	0	0	0	0	1.12397e+07	0		0				0				0				0			2.2018	20	1	1		0			85	9.27759	4.88135
O94776	Metastasis-associated protein MTA2 OS=Homo sapiens GN=MTA2 PE=1 SV=1 - [MTA2_HUMAN]	19.91	9	11	12	41	1.21389e+07	1.64607e+07	9.49731e+06	7.93801e+06	2.31577e+07	1.2981e+07	9.81692	6.59	4	4	21.7812	16.32	9	9	9.00825	6.59	4	4	13.2762	7.93	5	6	32.6925	16.62	9	13	12.6128	6.29	4	5	668	74.9757	9.65674
M0R261	6-phosphogluconolactonase (Fragment) OS=Homo sapiens GN=PGLS PE=1 SV=1 - [M0R261_HUMAN]	19.91	3	3	3	5	0	4.88668e+06	0	0	1.42903e+07	5.0863e+06		0			2.42808	5.56	1	1		0				0			7.45857	14.35	2	3	1.89981	7.41	1	1	216	22.9821	5.85889
A0A087WUZ8	28S ribosomal protein S34, mitochondrial OS=Homo sapiens GN=MRPS34 PE=1 SV=1 - [A0A087WUZ8_HUMAN]	19.89	3	3	3	9	0	1.86397e+07	1.41994e+07	0	1.98967e+07	2.12413e+07		0			6.82777	15.34	2	3	2.11863	4.55	1	1		0			8.94933	19.89	3	4	2.11204	4.55	1	1	176	20.6499	10.7993
C9JEV0	Zinc-alpha-2-glycoprotein OS=Homo sapiens GN=AZGP1 PE=1 SV=1 - [C9JEV0_HUMAN]	19.82	3	3	3	3	6.69505e+06	0	0	0	0	6.60713e+06	4.3078	10.57	2	2		0				0				0				0			4.37193	9.25	1	1	227	26.3372	5.73193
Q02978-2	Isoform 2 of Mitochondrial 2-oxoglutarate/malate carrier protein OS=Homo sapiens GN=SLC25A11 - [M2OM_HUMAN]	19.77	3	5	5	11	0	7.39367e+06	0	0	2.04167e+07	9.14634e+06		0			2.45251	6.08	1	1		0				0			13.1355	15.97	4	5	11.7165	14.45	4	5	263	28.4759	9.89111
J3QLR8	28S ribosomal protein S23, mitochondrial OS=Homo sapiens GN=MRPS23 PE=1 SV=1 - [J3QLR8_HUMAN]	19.74	2	3	3	8	1.32761e+07	0	3.31746e+06	0	1.89645e+07	1.04558e+07	2.61033	6.58	1	1		0			2.24155	6.58	1	1		0			10.5075	19.74	3	4	4.91563	13.16	2	2	152	17.5064	9.62744
I3L397	Eukaryotic translation initiation factor 5A (Fragment) OS=Homo sapiens GN=EIF5A PE=1 SV=5 - [I3L397_HUMAN]	19.73	9	3	3	18	1.21086e+07	2.4195e+07	1.23516e+07	1.06664e+07	3.32141e+07	1.68737e+07	2.66662	8.16	1	1	14.1432	19.73	3	5	5.09367	8.16	1	3	4.78931	8.16	1	2	10.0193	16.33	2	4	8.0651	8.16	1	3	147	16.108	4.99561
P32119	Peroxiredoxin-2 OS=Homo sapiens GN=PRDX2 PE=1 SV=5 - [PRDX2_HUMAN]	19.7	2	4	5	19	5.32454e+06	4.12457e+07	5.50694e+06	0	1.66844e+07	4.27871e+07	2.56376	9.09	1	1	14.0332	19.19	3	5	2.54546	9.6	2	2		0			14.5801	14.14	4	5	16.0885	19.7	5	6	198	21.8782	5.97314
P52272-2	Isoform 2 of Heterogeneous nuclear ribonucleoprotein M OS=Homo sapiens GN=HNRNPM - [HNRPM_HUMAN]	19.68	11	11	11	80	5.59728e+07	1.01254e+08	1.00596e+08	3.95866e+07	6.8961e+07	1.03115e+08	37.5273	15.92	8	12	42.7054	17.51	9	14	50.4818	18.09	9	18	29.6533	13.31	7	10	31.5505	11.72	6	11	44.7093	15.92	8	15	691	73.5724	8.82178
A0A087X0P6	Protein IGKV2D-29 OS=Homo sapiens GN=IGKV2D-29 PE=1 SV=1 - [A0A087X0P6_HUMAN]	19.61	14	2	2	9	3.10759e+07	6.03612e+07	3.44218e+07	3.16937e+07	5.78981e+07	2.8803e+07	8.85185	19.61	2	3	3.86069	12.75	1	1	3.51528	19.61	2	2	3.726	12.75	1	1	3.12171	12.75	1	1	2.65093	19.61	1	1	102	11.1846	5.93506
P31943	Heterogeneous nuclear ribonucleoprotein H OS=Homo sapiens GN=HNRNPH1 PE=1 SV=4 - [HNRH1_HUMAN]	19.6	22	4	6	53	4.4409e+07	8.32509e+07	9.34983e+07	5.63712e+07	4.60276e+07	8.83931e+07	25.1597	14.7	4	8	27.3728	14.7	4	7	29.8727	19.15	5	9	25.169	19.15	5	7	24.7963	15.14	5	9	40.0348	19.15	5	13	449	49.1984	6.30322
J3KTJ8	60S ribosomal protein L26 (Fragment) OS=Homo sapiens GN=RPL26 PE=4 SV=5 - [J3KTJ8_HUMAN]	19.59	11	4	4	28	3.04123e+07	5.44728e+07	5.49197e+07	1.44089e+07	6.09784e+07	3.0785e+07	4.75543	16.49	2	2	15.605	19.59	4	7	11.3187	16.49	2	5	8.40553	16.49	2	4	9.65477	16.49	2	4	12.8709	17.53	3	6	97	11.5903	10.9019
E7EQV9	Ribosomal protein L15 (Fragment) OS=Homo sapiens GN=RPL15 PE=1 SV=1 - [E7EQV9_HUMAN]	19.54	6	3	3	27	2.88461e+07	7.7066e+07	5.70276e+07	1.81216e+07	7.28306e+07	3.97462e+07	7.12765	12.07	2	3	12.8028	19.54	3	5	12.6651	12.07	2	5	6.88415	12.07	2	3	15.4488	19.54	3	6	12.165	19.54	3	5	174	20.4971	11.2827
Q9NSB2	Keratin, type II cuticular Hb4 OS=Homo sapiens GN=KRT84 PE=2 SV=2 - [KRT84_HUMAN]	19.5	2	6	11	79	1.88577e+08	1.54462e+08	1.30749e+08	1.00152e+08	2.78147e+08	5.39122e+07	41.0445	5.5	5	16	47.0229	5.5	5	17	28.0603	3.83	3	12	42.0302	15	8	17	27.6452	3.33	3	12	11.6697	1.5	2	5	600	64.8015	7.56201
J3KR24	Isoleucine--tRNA ligase, cytoplasmic OS=Homo sapiens GN=IARS PE=1 SV=1 - [J3KR24_HUMAN]	19.44	5	20	20	66	1.71942e+07	6.21727e+07	2.45256e+07	1.10664e+07	5.89047e+07	2.9239e+07	7.204	2.6	3	3	43.1422	13.37	13	17	17.952	6.34	7	8	12.8584	4.08	5	6	47.794	13.37	14	20	28.5243	9.9	11	12	1152	131.68	6.11279
Q6P452	Annexin OS=Homo sapiens GN=ANXA4 PE=1 SV=1 - [Q6P452_HUMAN]	19.4	3	5	5	9	0	7.25202e+06	0	0	5.51945e+06	5.98531e+06	2.73941	3.68	1	1	5.78857	9.03	2	2	3.0114	3.68	1	1	2.34767	3.68	1	1	4.53096	6.35	2	2	5.72589	9.36	2	2	299	33.5309	5.85889
Q9NZM1-6	Isoform 6 of Myoferlin OS=Homo sapiens GN=MYOF - [MYOF_HUMAN]	19.34	9	31	31	111	9.44255e+06	3.44773e+07	1.43486e+07	9.94507e+06	6.55643e+07	2.54588e+07	6.95068	2.05	3	3	70.6004	13.62	19	27	17.1081	5.27	7	9	23.797	5.32	8	10	117.375	17.68	28	42	49.6454	10.45	16	20	2048	233.329	6.21436
P47897	Glutamine--tRNA ligase OS=Homo sapiens GN=QARS PE=1 SV=1 - [SYQ_HUMAN]	19.23	5	12	12	32	5.60292e+06	2.34323e+07	1.11825e+07	6.50504e+06	3.67278e+07	1.18343e+07	2.1504	1.03	1	1	18.3672	10.97	7	8	1.83828	1.29	1	1	1.93339	1.03	1	1	33.452	17.29	11	15	12.9624	9.03	6	6	775	87.7429	7.15186
J3KSI4	Mannose-P-dolichol utilization defect 1 protein OS=Homo sapiens GN=MPDU1 PE=1 SV=1 - [J3KSI4_HUMAN]	19.23	17	1	1	1	0	0	0	0	2.19938e+07	0		0				0				0				0			2.86493	19.23	1	1		0			52	5.78196	4.80518
O60814	Histone H2B type 1-K OS=Homo sapiens GN=HIST1H2BK PE=1 SV=3 - [H2B1K_HUMAN]	19.05	17	2	2	12	1.67793e+07	9.6083e+07	0	0	0	0	4.61293	11.9	1	2	25.523	19.05	2	10		0				0				0				0			126	13.8816	10.3159
Q16401	26S proteasome non-ATPase regulatory subunit 5 OS=Homo sapiens GN=PSMD5 PE=1 SV=3 - [PSMD5_HUMAN]	19.05	4	8	8	23	6.2839e+06	9656152	6.31662e+06	2.8006e+06	5.90214e+06	7.3066e+06	7.04059	5.56	3	3	14.0733	11.51	5	6	7.24594	6.15	3	3	6.73496	8.53	3	3	9.51975	7.34	3	4	8.50952	7.74	4	4	504	56.1604	5.47803
C9J0E4	Cystatin-A OS=Homo sapiens GN=CSTA PE=1 SV=1 - [C9J0E4_HUMAN]	19.05	2	1	1	4	1.83022e+07	1.14288e+07	0	1.48959e+07	0	1.77972e+07	2.9557	19.05	1	1	2.35309	19.05	1	1		0			2.72573	19.05	1	1					2.01454	19.05	1	1	63	7.08178	7.23975
K7ELW5	Polypyrimidine tract-binding protein 1 (Fragment) OS=Homo sapiens GN=PTBP1 PE=1 SV=2 - [K7ELW5_HUMAN]	19.05	7	1	1	3	0	2.75261e+06	3.17528e+06	0	5.86057e+06	0		0			2.19754	19.05	1	1	2.04681	19.05	1	1					2.74231	19.05	1	1		0			105	11.3119	10.1401
Q08J23-2	Isoform 2 of tRNA (cytosine(34)-C(5))-methyltransferase OS=Homo sapiens GN=NSUN2 - [NSUN2_HUMAN]	18.99	3	9	9	42	1.18976e+07	2.74418e+07	2.30442e+07	1.01485e+07	3.68492e+07	2.92387e+07	11.0861	6.15	3	4	26.9788	14.75	7	10	13.8864	7.24	4	5	10.8691	7.24	4	5	27.4467	14.75	7	10	21.3799	11.61	6	8	732	82.3407	7.00537
Q9BS26	Endoplasmic reticulum resident protein 44 OS=Homo sapiens GN=ERP44 PE=1 SV=1 - [ERP44_HUMAN]	18.97	2	6	7	31	7.69519e+06	2.59621e+07	9.31289e+06	1.06016e+07	4.29957e+07	2.13189e+07	8.33494	5.91	2	3	15.5477	7.88	3	5	13.3739	7.88	3	6	4.55214	5.91	2	2	19.9897	15.27	6	8	18.1648	13.3	5	7	406	46.9414	5.26221
P42166	Lamina-associated polypeptide 2, isoform alpha OS=Homo sapiens GN=TMPO PE=1 SV=2 - [LAP2A_HUMAN]	18.88	2	2	10	51	3.99996e+07	3.57776e+07	2.71683e+07	4.74988e+07	4.93435e+07	6.17659e+07	24.4486	10.37	6	9	20.3376	13.4	6	8	15.6787	10.23	4	6	29.9714	15.71	8	11	21.958	11.82	6	8	26.5143	15.56	6	9	694	75.4456	7.66455
O14744	Protein arginine N-methyltransferase 5 OS=Homo sapiens GN=PRMT5 PE=1 SV=4 - [ANM5_HUMAN]	18.84	17	10	10	55	3.50389e+07	3.60811e+07	2.73946e+07	2.92805e+07	2.69711e+07	30499818	22.1486	12.4	6	8	22.7916	13.19	7	9	25.7645	16.17	9	11	25.4082	13.34	7	10	13.9494	8.32	5	6	27.1895	13.34	7	11	637	72.6376	6.29053
Q9Y657	Spindlin-1 OS=Homo sapiens GN=SPIN1 PE=1 SV=3 - [SPIN1_HUMAN]	18.7	1	3	4	19	7.64367e+07	6.11325e+07	3.60057e+07	3.90789e+07	1.78426e+07	5.60804e+07	6.24492	3.82	1	2	6.26964	3.82	1	2	8.21605	10.31	2	3	15.4667	16.79	3	6	9.18469	5.73	2	3	8.53036	10.31	2	3	262	29.5818	6.96143
Q15029-2	Isoform 2 of 116 kDa U5 small nuclear ribonucleoprotein component OS=Homo sapiens GN=EFTUD2 - [U5S1_HUMAN]	18.68	5	14	14	67	1.77115e+07	2.79447e+07	1.54113e+07	2.66051e+07	2.3106e+07	1.94687e+07	25.1736	11.95	9	10	30.321	10.99	8	12	14.296	7.9	6	7	32.55	15.37	12	13	30.2108	11.85	9	11	32.7302	10.46	8	14	937	105.317	5.22412
Q9UBQ7	Glyoxylate reductase/hydroxypyruvate reductase OS=Homo sapiens GN=GRHPR PE=1 SV=1 - [GRHPR_HUMAN]	18.6	2	4	4	7	0	9.90156e+06	6.47402e+06	0	7.12297e+06	0		0			9.21222	18.6	4	4	4.0533	12.5	2	2		0			2.06195	3.05	1	1		0			328	35.6457	7.38623
I3L445	Proline-, glutamic acid- and leucine-rich protein 1 (Fragment) OS=Homo sapiens GN=PELP1 PE=1 SV=1 - [I3L445_HUMAN]	18.6	7	4	4	11	1.50121e+06	6.46364e+06	3.59939e+06	0	1.54674e+07	6.12024e+06	2.28407	4.65	1	1	4.91498	5.98	2	2	2.9785	4.65	1	1		0			10.4984	18.6	4	4	6.81391	7.97	2	3	301	32.227	8.14795
P35613-2	Isoform 2 of Basigin OS=Homo sapiens GN=BSG - [BASI_HUMAN]	18.59	7	3	3	5	0	9.86475e+06	0	0	1.07073e+07	0		0			6.87757	18.59	3	3		0				0			2.34924	5.2	1	2		0			269	29.2027	5.64307
Q86VP6	Cullin-associated NEDD8-dissociated protein 1 OS=Homo sapiens GN=CAND1 PE=1 SV=2 - [CAND1_HUMAN]	18.54	5	19	19	69	1.12803e+07	2.95703e+07	1.97347e+07	1.065e+07	3.6973e+07	2.21227e+07	15.0357	6.34	6	6	46.9158	13.9	14	18	32.5836	9.84	10	14	9.94018	4.63	4	4	38.3034	14.55	13	15	27.5156	11.46	10	12	1230	136.289	5.78271
P26641	Elongation factor 1-gamma OS=Homo sapiens GN=EEF1G PE=1 SV=3 - [EF1G_HUMAN]	18.54	2	8	8	67	4.30196e+07	1.18142e+08	4.03374e+07	3.08137e+07	1.49132e+08	7.37397e+07	31.8685	10.76	5	11	36.603	13.5	6	12	25.9022	13.5	6	10	25.136	10.76	5	9	49.7233	18.54	7	16	29.5812	10.76	5	9	437	50.0871	6.66846
P62136	Serine/threonine-protein phosphatase PP1-alpha catalytic subunit OS=Homo sapiens GN=PPP1CA PE=1 SV=1 - [PP1A_HUMAN]	18.48	16	2	5	15	0	1.24486e+07	7839321	8.59308e+06	1.34798e+07	9.90386e+06		0			12.1666	18.48	4	5	2.25277	5.45	1	1	2.13606	5.76	1	1	7.64245	12.73	3	3	11.1178	18.18	4	5	330	37.4878	6.32861
O95573	Long-chain-fatty-acid--CoA ligase 3 OS=Homo sapiens GN=ACSL3 PE=1 SV=3 - [ACSL3_HUMAN]	18.47	3	10	11	39	6.97838e+06	2.88928e+07	1.29455e+07	9.21445e+06	4.38185e+07	2.06411e+07	6.57515	5.28	3	3	23.0411	10.42	6	9	4.02364	4.17	2	2	4.14228	4.17	2	2	35.9573	17.08	10	14	20.8774	10.42	6	9	720	80.3683	8.38232
O75643	U5 small nuclear ribonucleoprotein 200 kDa helicase OS=Homo sapiens GN=SNRNP200 PE=1 SV=2 - [U520_HUMAN]	18.35	3	32	32	104	1.61125e+07	2.61025e+07	1.90897e+07	2.36783e+07	2.97445e+07	2.13776e+07	35.4657	6.18	11	13	36.5433	8.15	13	14	33.9701	6.32	11	13	69.9175	14.47	23	28	49.6132	8.8	16	19	42.769	8.71	14	17	2136	244.353	6.06201
C9JT21	Elongation factor Ts (Fragment) OS=Homo sapiens GN=TSFM PE=1 SV=5 - [C9JT21_HUMAN]	18.34	7	2	2	11	2.3203e+07	3.40737e+07	1.84032e+07	2.12143e+07	4.47111e+07	3.38575e+07	4.31455	10.06	1	1	8.9224	18.34	2	3	3.65142	10.06	1	1	4.23978	18.34	2	2	6.91601	10.06	1	2	6.52487	10.06	1	2	169	18.5757	9.29053
P30041	Peroxiredoxin-6 OS=Homo sapiens GN=PRDX6 PE=1 SV=3 - [PRDX6_HUMAN]	18.3	1	4	4	8	0	1.83208e+07	13891135	0	1.15534e+07	1.41344e+07		0			2.44853	4.91	1	1	3.88981	4.91	1	2		0			2.46159	4.02	1	1	8.28006	18.3	4	4	224	25.0192	6.37939
O15260-2	Isoform 2 of Surfeit locus protein 4 OS=Homo sapiens GN=SURF4 - [SURF4_HUMAN]	18.24	5	2	2	2	0	0	0	2.14742e+06	0	4.14437e+06		0				0							1.94248	10.06	1	1					2.42692	8.18	1	1	159	17.9581	6.04932
P00966	Argininosuccinate synthase OS=Homo sapiens GN=ASS1 PE=1 SV=2 - [ASSY_HUMAN]	18.2	3	6	6	45	1.66341e+07	4.86701e+07	1.89202e+07	1.70342e+07	2.65422e+07	3.49445e+07	9.25479	7.28	3	4	21.2521	13.11	5	9	17.2667	13.11	5	8	11.7011	12.38	4	5	20.0717	13.11	5	9	22.3048	13.11	5	10	412	46.501	8.01611
P09874	Poly [ADP-ribose] polymerase 1 OS=Homo sapiens GN=PARP1 PE=1 SV=4 - [PARP1_HUMAN]	18.15	1	13	13	53	1.12457e+07	2.42144e+07	1.39462e+07	1.12901e+07	5.10137e+07	2.51261e+07	10.8975	5.03	4	4	20.5115	7.99	6	8	15.0684	7	5	7	19.1933	7.59	6	9	42.4826	16.86	12	18	18.0404	6.31	5	7	1014	113.012	8.88037
Q99627-2	Isoform 2 of COP9 signalosome complex subunit 8 OS=Homo sapiens GN=COPS8 - [CSN8_HUMAN]	18.13	4	2	2	2	0	0	0	0	5.07052e+06	0		0				0				0				0			4.25905	18.13	2	2		0			160	17.8983	7.25439
P10620	Microsomal glutathione S-transferase 1 OS=Homo sapiens GN=MGST1 PE=1 SV=1 - [MGST1_HUMAN]	18.06	7	2	2	9	8.09957e+06	2.08046e+07	9.13667e+06	0	4.02808e+07	1.76315e+07	2.21306	10.32	1	1	8.12029	18.06	2	3	2.35319	10.32	1	2		0			5.45719	10.32	1	2	2.14665	10.32	1	1	155	17.5872	9.39307
Q02413	Desmoglein-1 OS=Homo sapiens GN=DSG1 PE=1 SV=2 - [DSG1_HUMAN]	18.02	2	12	12	42	3.9644e+07	1.35999e+07	1.80732e+07	2.87486e+07	1.93346e+07	0	29.3806	10.87	8	10	9.0962	4.39	3	4	11.9171	6.2	4	5	37.7581	15.06	10	16	18.4698	7.53	5	7		0			1049	113.676	5.03369
F5H5A1	Acyl-CoA synthetase family member 3, mitochondrial OS=Homo sapiens GN=ACSF3 PE=1 SV=1 - [F5H5A1_HUMAN]	18.01	9	4	4	8	0	1.2625e+07	8.5178e+06	0	1.50446e+07	1.42946e+07		0			7.82396	15.43	3	3	1.8486	4.82	1	1		0			5.05682	9	2	2	4.45387	7.4	2	2	311	35.1201	7.06396
P15924	Desmoplakin OS=Homo sapiens GN=DSP PE=1 SV=3 - [DESP_HUMAN]	17.9	3	38	38	129	4.79522e+07	1.91604e+07	2.93046e+07	2.61764e+07	3.75813e+07	5.84556e+06	67.9552	7.94	17	24	25.1351	3.45	8	9	63.1322	8.88	19	25	77.4358	10.21	21	33	86.9176	10.73	24	35	7.25943	1.04	3	3	2871	331.569	6.81494
P12956	X-ray repair cross-complementing protein 6 OS=Homo sapiens GN=XRCC6 PE=1 SV=2 - [XRCC6_HUMAN]	17.9	3	9	9	33	1.14992e+07	2.31089e+07	1.08729e+07	8.18625e+06	3.53376e+07	1.42011e+07	5.11101	4.11	2	2	19.138	8.87	4	8	4.70785	4.6	2	2	11.6184	10.18	5	5	24.9741	12.81	7	10	14.8652	13.96	6	6	609	69.7991	6.63916
Q02790	Peptidyl-prolyl cis-trans isomerase FKBP4 OS=Homo sapiens GN=FKBP4 PE=1 SV=3 - [FKBP4_HUMAN]	17.65	3	7	7	16	2.02135e+07	3.00617e+07	2.22586e+07	1.7872e+07	2.03703e+07	2.94626e+07	6.40308	6.97	2	2	13.8935	13.73	5	5	10.1961	9.8	4	4	2.72255	3.7	1	1	8.24699	6.54	3	3	3.05826	3.7	1	1	459	51.7721	5.42725
E9PEF9	Aldose reductase OS=Homo sapiens GN=AKR1B1 PE=1 SV=1 - [E9PEF9_HUMAN]	17.65	7	2	2	5	0	8.23352e+06	0	4.71948e+06	1.17242e+07	7.96476e+06		0			2.18414	7.84	1	1		0			1.94334	7.84	1	1	4.58104	17.65	2	2	2.20057	7.84	1	1	102	10.9977	6.75635
P49419-2	Isoform 2 of Alpha-aminoadipic semialdehyde dehydrogenase OS=Homo sapiens GN=ALDH7A1 - [AL7A1_HUMAN]	17.61	7	8	8	20	0	2.14394e+07	0	7.89449e+06	3.54627e+07	1.24685e+07		0			10.6002	10.96	4	4		0			4.29384	6.07	2	2	23.4619	15.46	7	9	12.5233	10.57	4	5	511	55.3315	6.85889
P26639	Threonine--tRNA ligase, cytoplasmic OS=Homo sapiens GN=TARS PE=1 SV=3 - [SYTC_HUMAN]	17.57	8	12	12	33	1.10696e+07	2.5864e+07	6.24987e+06	5.35315e+06	6.17592e+07	1.77495e+07	2.45918	1.94	1	1	28.9738	12.03	9	11	5.09201	3.18	2	2	4.48977	3.73	2	2	37.5387	14.52	10	14	6.85499	5.12	3	3	723	83.3819	6.66846
P35250-2	Isoform 2 of Replication factor C subunit 2 OS=Homo sapiens GN=RFC2 - [RFC2_HUMAN]	17.5	10	4	4	11	2.92723e+06	7.14007e+06	0	1.83379e+06	8.05117e+06	6.10872e+06	2.54134	2.81	1	1	4.67668	6.88	2	2		0			4.19445	8.13	2	2	4.54766	10.63	2	2	9.46859	17.5	4	4	320	35.2209	5.5415
P43243	Matrin-3 OS=Homo sapiens GN=MATR3 PE=1 SV=2 - [MATR3_HUMAN]	17.47	14	10	10	46	1.63021e+07	2.64894e+07	2.47159e+07	1.44782e+07	7.98201e+07	2.40754e+07	16.7226	5.08	2	4	24.7503	12.4	6	7	15.1658	8.5	4	5	24.9984	7.56	4	8	37.4305	12.99	7	12	25.9966	12.16	7	10	847	94.5648	6.25244
P78417	Glutathione S-transferase omega-1 OS=Homo sapiens GN=GSTO1 PE=1 SV=2 - [GSTO1_HUMAN]	17.43	5	4	4	21	2.41839e+07	4.70352e+07	2.3003e+07	0	3.84055e+07	1.80455e+07	7.3519	9.96	2	3	17.5997	17.43	4	7	9.10629	9.96	2	4	2.64764	4.15	1	1	10.3895	9.96	2	4	4.95051	9.96	2	2	241	27.548	6.59521
Q12797-10	Isoform 10 of Aspartyl/asparaginyl beta-hydroxylase OS=Homo sapiens GN=ASPH - [ASPH_HUMAN]	17.42	17	13	13	26	0	2.40525e+07	3.71991e+06	4.83063e+06	4.32071e+07	1.36922e+07		0			16.9962	11.8	7	7	0	1.78	1	1	2.02198	1.78	1	1	31.7216	14.54	11	13	9.62132	8.92	4	4	729	83.2162	4.91943
P62857	40S ribosomal protein S28 OS=Homo sapiens GN=RPS28 PE=1 SV=1 - [RS28_HUMAN]	17.39	1	1	1	13	4.13101e+07	4.96634e+07	5.00723e+07	2.5013e+07	2.48971e+07	8.64407e+07	6.02394	17.39	1	2	5.88973	17.39	1	2	8.37686	17.39	1	3	5.42862	17.39	1	2	5.65833	17.39	1	2	6.73214	17.39	1	2	69	7.8362	10.6968
P39023	60S ribosomal protein L3 OS=Homo sapiens GN=RPL3 PE=1 SV=2 - [RL3_HUMAN]	17.37	7	5	5	75	5.25234e+07	1.00375e+08	9.11411e+07	2.52573e+07	4.12812e+07	8.90621e+07	35.6616	17.37	5	12	36.1028	17.37	5	12	37.0509	17.37	5	13	22.6021	17.37	5	9	34.2726	17.37	5	14	41.9206	17.37	5	15	403	46.0798	10.1841
A0A024QZ42	HCG1985580, isoform CRA_c OS=Homo sapiens GN=PDCD6 PE=1 SV=1 - [A0A024QZ42_HUMAN]	17.36	5	2	2	4	0	1.65941e+07	0	0	1.91483e+07	0		0			2.62782	9.09	1	1		0				0			7.29263	17.36	2	3		0			121	14.4411	5.2876
Q9BYR8	Keratin-associated protein 3-1 OS=Homo sapiens GN=KRTAP3-1 PE=1 SV=1 - [KRA31_HUMAN]	17.35	1	1	1	1	1.54199e+07	0	0	0	0	0	2.23795	17.35	1	1		0								0				0							98	10.5316	6.40479
C9JPK5	Integrin beta (Fragment) OS=Homo sapiens GN=ITGB1 PE=1 SV=1 - [C9JPK5_HUMAN]	17.35	11	1	1	1	0	0	0	0	0	6.99236e+06		0				0				0								0			0	17.35	1	1	98	11.2548	8.74854
P04083	Annexin A1 OS=Homo sapiens GN=ANXA1 PE=1 SV=2 - [ANXA1_HUMAN]	17.34	2	5	5	8	9.00632e+06	0	2.06549e+06	0	2.75756e+06	0	14.6632	13.29	4	6		0			1.88153	4.62	1	1		0			1.92551	4.05	1	1		0			346	38.69	7.02002
J3QT28	Mitotic checkpoint protein BUB3 (Fragment) OS=Homo sapiens GN=BUB3 PE=1 SV=1 - [J3QT28_HUMAN]	17.27	4	4	4	20	5.16027e+06	1.41711e+07	7.03689e+06	4.79101e+06	1.10323e+07	8.42864e+06	4.46024	7.55	2	2	10.4966	12.59	3	4	6.15362	12.59	3	3	6.06778	12.59	3	3	7.54067	13.67	3	3	11.0302	12.59	3	5	278	31.6837	8.1626
P20700	Lamin-B1 OS=Homo sapiens GN=LMNB1 PE=1 SV=2 - [LMNB1_HUMAN]	17.24	4	7	7	17	0	1.21175e+07	6.80636e+06	7.57886e+06	2.58263e+07	2.13215e+07		0			10.5666	11.95	3	4	3.23303	2.73	1	1	8.1902	6.14	3	3	11.0522	6.48	3	4	13.1561	6.48	4	5	586	66.3676	5.16064
Q9NVJ2	ADP-ribosylation factor-like protein 8B OS=Homo sapiens GN=ARL8B PE=1 SV=1 - [ARL8B_HUMAN]	17.2	4	3	3	3	0	6.66607e+06	0	0	5.13786e+06	0		0			2.04349	4.84	1	1		0				0			4.07119	12.37	2	2		0			186	21.5251	8.42627
M0QZN2	40S ribosomal protein S5 OS=Homo sapiens GN=RPS5 PE=1 SV=1 - [M0QZN2_HUMAN]	17.16	4	3	3	18	1.67011e+07	25835740	1.32803e+07	7.00853e+06	1.32832e+07	1.52933e+07	6.236	16.42	2	2	6.78221	16.42	2	2	15.9713	17.16	3	5	2.79047	9.7	1	1	9.60478	17.16	2	3	15.8891	17.16	2	5	134	14.7537	8.48486
Q6P3W7	SCY1-like protein 2 OS=Homo sapiens GN=SCYL2 PE=1 SV=1 - [SCYL2_HUMAN]	17.12	4	12	12	64	4.41517e+07	3.21371e+07	1.92317e+07	1.41658e+07	1.94624e+07	1.47762e+07	47.6128	15.29	11	18	30.1853	12.7	9	12	27.1611	8.61	6	11	26.6005	9.58	7	11	10.9433	6.35	4	4	20.5911	8.61	6	8	929	103.642	8.22119
F8VS07	LIM domain and actin-binding protein 1 OS=Homo sapiens GN=LIMA1 PE=1 SV=1 - [F8VS07_HUMAN]	17.11	8	5	5	13	0	1.6924e+07	6.31804e+06	0	2.63129e+07	8.4187e+06		0			13.1679	8.77	3	4	2.50361	3.51	1	1		0			20.827	14.25	4	7	3.02299	3.51	1	1	456	51.0591	5.49072
H7C1W2	Isocitrate dehydrogenase [NAD] subunit gamma, mitochondrial (Fragment) OS=Homo sapiens GN=IDH3G PE=1 SV=1 - [H7C1W2_HUMAN]	17.09	7	2	2	2	0	9.16911e+06	0	0	0	0		0			4.38714	17.09	2	2		0				0				0				0			199	22.3706	8.17725
F2Z2W8	Selenium-binding protein 1 OS=Homo sapiens GN=SELENBP1 PE=1 SV=1 - [F2Z2W8_HUMAN]	17.07	9	2	2	2	0	7.73841e+06	0	0	0	0		0			4.43693	17.07	2	2		0				0				0				0			123	13.5687	7.95752
P40616-2	Isoform 2 of ADP-ribosylation factor-like protein 1 OS=Homo sapiens GN=ARL1 - [ARL1_HUMAN]	17.07	6	2	2	2	0	0	0	0	8.93219e+06	0										0				0			4.31891	17.07	2	2					164	18.5536	5.70654
O00268	Transcription initiation factor TFIID subunit 4 OS=Homo sapiens GN=TAF4 PE=1 SV=2 - [TAF4_HUMAN]	17.05	6	12	12	63	5.05126e+07	5.49548e+07	4.778e+07	4.91959e+07	3.73449e+07	5.6561e+07	36.0315	12.44	9	12	33.5476	7.19	5	10	32.8873	9.59	7	11	26.774	9.95	6	9	21.8217	5.81	4	7	40.0439	16.77	10	14	1085	110.047	9.93506
O00299	Chloride intracellular channel protein 1 OS=Homo sapiens GN=CLIC1 PE=1 SV=4 - [CLIC1_HUMAN]	17.01	1	4	4	17	2.26127e+07	7.18776e+07	2.78241e+07	8.86178e+06	4.1557e+07	2.56445e+07	5.20701	11.2	2	2	8.75497	11.2	2	3	6.58684	16.18	3	3	4.62602	11.2	2	2	10.3579	12.03	3	4	7.12831	16.18	3	3	241	26.9057	5.17334
H0YCU8	Zinc finger protein-like 1 (Fragment) OS=Homo sapiens GN=ZFPL1 PE=1 SV=1 - [H0YCU8_HUMAN]	16.98	6	1	1	1	0	0	0	0	0	2.27341e+06																		0			1.99291	16.98	1	1	53	6.09175	4.14502
P50213	Isocitrate dehydrogenase [NAD] subunit alpha, mitochondrial OS=Homo sapiens GN=IDH3A PE=1 SV=1 - [IDH3A_HUMAN]	16.94	8	5	5	30	1.80788e+07	3.75625e+07	1.70139e+07	1.52255e+07	3.27962e+07	2.526e+07	11.0438	6.01	2	4	20.265	16.94	5	7	11.1621	6.01	2	4	8.23992	6.01	2	3	16.731	12.3	4	6	15.0434	12.3	4	6	366	39.5661	6.91748
P32322	Pyrroline-5-carboxylate reductase 1, mitochondrial OS=Homo sapiens GN=PYCR1 PE=1 SV=2 - [P5CR1_HUMAN]	16.93	14	3	4	31	1.67107e+07	3.80177e+07	1.538e+07	1.48745e+07	2.91707e+07	2.1017e+07	12.125	11.29	3	4	22.5867	16.93	4	7	11.8102	11.29	3	4	10.733	7.52	2	4	16.3297	11.29	3	5	18.4221	11.29	3	7	319	33.3396	7.60596
P61956-2	Isoform 2 of Small ubiquitin-related modifier 2 OS=Homo sapiens GN=SUMO2 - [SUMO2_HUMAN]	16.9	7	1	1	1	0	0	0	0	0	9.43928e+06		0				0				0				0				0			2.884	16.9	1	1	71	8.106	5.41455
H3BTK3	Calcium-regulated heat stable protein 1 (Fragment) OS=Homo sapiens GN=CARHSP1 PE=1 SV=1 - [H3BTK3_HUMAN]	16.9	7	1	1	2	0	4.13038e+06	0	0	0	1.84088e+06					2.3559	16.9	1	1													2.06233	16.9	1	1	71	7.66492	10.77
Q13155	Aminoacyl tRNA synthase complex-interacting multifunctional protein 2 OS=Homo sapiens GN=AIMP2 PE=1 SV=2 - [AIMP2_HUMAN]	16.88	3	3	3	7	0	1.27291e+07	8.32569e+06	0	2.24302e+07	1.58759e+07		0			6.06803	16.88	3	3	4.34105	10.63	2	2		0			2.00485	7.81	1	1	2.42375	7.81	1	1	320	35.3263	8.22119
Q5QPL9	RNA-binding protein Raly (Fragment) OS=Homo sapiens GN=RALY PE=1 SV=1 - [Q5QPL9_HUMAN]	16.88	11	4	4	16	7.13899e+06	2.13538e+07	1.52577e+07	9.13914e+06	0	2.46045e+07	2.1801	4.64	1	1	4.48333	8.44	2	2	11.3955	13.5	3	5	4.28272	8.44	2	2	2.01233	3.8	1	1	12.8142	16.88	4	5	237	24.6503	10.4917
A0A0D9SFB3	ATP-dependent RNA helicase DDX3X OS=Homo sapiens GN=DDX3X PE=4 SV=1 - [A0A0D9SFB3_HUMAN]	16.88	14	8	9	45	1.61783e+07	3.31943e+07	2.17521e+07	1.24459e+07	3.89868e+07	2.72796e+07	14.2941	8.44	4	5	31.3329	13.91	7	10	15.3714	5.78	3	5	20.4632	11.88	6	7	21.3953	9.06	5	7	31.247	15	8	11	640	70.7961	7.35693
H7C1B3	DNA polymerase delta subunit 2 (Fragment) OS=Homo sapiens GN=POLD2 PE=1 SV=1 - [H7C1B3_HUMAN]	16.87	4	1	1	1	0	0	1.77689e+06	0	0	0		0				0			1.92299	16.87	1	1		0				0				0			83	9.24371	5.78271
E9PK85	Ras-related protein R-Ras2 (Fragment) OS=Homo sapiens GN=RRAS2 PE=1 SV=1 - [E9PK85_HUMAN]	16.87	7	2	2	2	0	0	0	0	4.84602e+06	0						0				0				0			2.02196	16.87	2	2		0			166	19.5567	4.98291
F8WDD7	Actin-related protein 2/3 complex subunit 4 OS=Homo sapiens GN=ARPC4 PE=1 SV=1 - [F8WDD7_HUMAN]	16.81	8	2	2	7	0	1.04434e+07	2.67646e+06	0	1.32864e+07	6.05146e+06		0			4.16316	16.81	2	2	1.93248	9.73	1	1		0			4.3505	16.81	2	2	4.08805	16.81	2	2	113	13.049	9.51025
Q13151	Heterogeneous nuclear ribonucleoprotein A0 OS=Homo sapiens GN=HNRNPA0 PE=1 SV=1 - [ROA0_HUMAN]	16.72	1	3	3	9	9.26516e+06	26041004	1.71991e+07	1.17488e+07	0	2.17932e+07	2.69157	5.25	1	1	3.05447	5.25	1	1	8.79269	16.72	3	3	3.11707	5.25	1	1		0			7.33127	16.72	3	3	305	30.8218	9.29053
P07814	Bifunctional glutamate/proline--tRNA ligase OS=Homo sapiens GN=EPRS PE=1 SV=5 - [SYEP_HUMAN]	16.67	2	18	18	75	1.21568e+07	3.83658e+07	1.38828e+07	1.06659e+07	4.40321e+07	1.95081e+07	8.18722	2.45	3	3	50.0655	12.37	13	19	19.081	5.42	7	9	10.7353	4.17	4	4	68.3685	11.31	13	24	38.4115	10.05	12	16	1512	170.483	7.32764
C9JPM4	ADP-ribosylation factor 4 (Fragment) OS=Homo sapiens GN=ARF4 PE=1 SV=1 - [C9JPM4_HUMAN]	16.54	7	1	2	7	0	3.20975e+07	0	0	4.54411e+07	9.29275e+06		0			4.84085	7.87	1	2		0				0			9.2119	16.54	2	4	2.21192	7.87	1	1	127	14.5438	8.11865
O00303	Eukaryotic translation initiation factor 3 subunit F OS=Homo sapiens GN=EIF3F PE=1 SV=1 - [EIF3F_HUMAN]	16.53	3	4	4	23	1.11544e+07	2.39352e+07	1.10412e+07	9.41176e+06	1.25421e+07	8.60925e+06	8.44113	10.08	2	3	17.6422	14.29	3	5	6.52064	8.96	2	3	5.90501	10.08	2	2	14.0389	16.53	4	5	10.2995	14.29	3	5	357	37.5402	5.45264
C9IYQ7	Nucleoporin NUP53 (Fragment) OS=Homo sapiens GN=NUP35 PE=1 SV=1 - [C9IYQ7_HUMAN]	16.52	5	1	1	1	0	0	0	0	7.96927e+06	0		0				0				0				0			2.03691	16.52	1	1		0			115	11.716	9.979
P61026	Ras-related protein Rab-10 OS=Homo sapiens GN=RAB10 PE=1 SV=1 - [RAB10_HUMAN]	16.5	63	1	3	13	1.483e+07	27998340	9.63495e+06	7.65916e+06	3.95479e+07	1.58867e+07	4.49884	11	2	2	5.22093	5.5	1	2	4.16473	11	2	2	2.28743	5.5	1	1	10.182	16.5	3	4	4.74377	5.5	1	2	200	22.5266	8.38232
Q9UQ80-2	Isoform 2 of Proliferation-associated protein 2G4 OS=Homo sapiens GN=PA2G4 - [PA2G4_HUMAN]	16.47	5	5	5	20	8.10333e+06	4.28781e+07	2.32953e+07	10105629	3.63272e+07	2.99318e+07	2.2634	3.53	1	1	9.90781	14.12	4	4	6.25825	7.65	2	3	4.0884	2.65	1	2	10.5518	16.47	5	5	10.7945	13.53	4	5	340	38.0354	7.53271
Q9ULV4	Coronin-1C OS=Homo sapiens GN=CORO1C PE=1 SV=1 - [COR1C_HUMAN]	16.46	12	6	6	50	1.38007e+07	3.91482e+07	2.65768e+07	2.93238e+07	6.08894e+07	3.27679e+07	14.6469	10.55	4	5	23.7734	12.24	5	8	24.9345	16.46	6	10	21.1083	16.46	6	8	33.7729	10.13	4	11	23.0431	12.66	4	8	474	53.2151	7.07861
P26640	Valine--tRNA ligase OS=Homo sapiens GN=VARS PE=1 SV=4 - [SYVC_HUMAN]	16.46	4	18	18	86	1.86105e+07	5.40363e+07	3.13981e+07	1.30469e+07	5.39901e+07	2.59111e+07	16.3696	4.67	5	6	48.1238	9.49	10	18	37.6477	10.36	10	16	15.4673	5.22	5	6	66.4373	14.79	15	25	37.3652	11.71	11	15	1264	140.387	7.59131
Q08380	Galectin-3-binding protein OS=Homo sapiens GN=LGALS3BP PE=1 SV=1 - [LG3BP_HUMAN]	16.41	5	7	7	35	4.64106e+06	3.12064e+07	1.99319e+07	8.39804e+06	5.06621e+07	2.75561e+07	2.3657	1.71	1	1	21.5172	16.41	7	8	9.23856	6.32	3	4	6.62882	6.32	3	3	21.6322	11.45	5	8	25.7348	16.41	7	11	585	65.2893	5.2749
P31937	3-hydroxyisobutyrate dehydrogenase, mitochondrial OS=Homo sapiens GN=HIBADH PE=1 SV=2 - [3HIDH_HUMAN]	16.37	2	4	4	14	0	9.38882e+06	0	2.38048e+06	9.56184e+06	5.61308e+06		0			11.8173	13.39	3	5		0			2.11638	2.98	1	1	13.3106	16.37	4	5	6.71701	11.01	3	3	336	35.3058	8.1333
P18077	60S ribosomal protein L35a OS=Homo sapiens GN=RPL35A PE=1 SV=2 - [RL35A_HUMAN]	16.36	4	3	3	27	3.55018e+07	5.11778e+07	4.07704e+07	1.32741e+07	3.81803e+07	4.40251e+07	7.47688	16.36	2	3	19.4614	16.36	3	8	10.1724	16.36	2	4	9.44405	16.36	3	4	10.4231	16.36	2	4	9.6519	16.36	2	4	110	12.5298	11.063
P49207	60S ribosomal protein L34 OS=Homo sapiens GN=RPL34 PE=1 SV=3 - [RL34_HUMAN]	16.24	1	3	3	4	0	39539726	1.92501e+07	0	5.01393e+07	0		0			2.00536	5.98	1	1	2.73636	10.26	1	1		0			1.99301	6.84	1	1	2.00818	5.98	1	1	117	13.2845	11.4731
Q13838	Spliceosome RNA helicase DDX39B OS=Homo sapiens GN=DDX39B PE=1 SV=1 - [DX39B_HUMAN]	16.12	19	1	7	34	4.22893e+07	3.78567e+07	2.15606e+07	1.82632e+07	4.81442e+07	3.86681e+07	5.69868	2.34	1	2	11.8172	7.24	3	5	12.0494	6.54	3	5	15.9115	9.81	4	7	20.0407	13.32	5	8	16.8944	12.62	5	7	428	48.9599	5.66846
F8WAU4	Elongation factor G, mitochondrial OS=Homo sapiens GN=GFM1 PE=1 SV=1 - [F8WAU4_HUMAN]	16.11	4	7	7	34	7.24313e+06	1.47471e+07	1.01174e+07	1.09901e+07	2.98489e+07	1.26677e+07	7.12516	6.62	3	3	13.9875	9.27	4	6	11.1001	11.26	5	5	15.9078	10.15	5	7	21.2924	14.13	6	9	9.45916	9.27	4	4	453	50.8793	9.30518
A0A087WTT1	Polyadenylate-binding protein OS=Homo sapiens GN=PABPC1 PE=1 SV=1 - [A0A087WTT1_HUMAN]	16.09	26	8	8	33	1.0855e+07	2.2338e+07	1.07356e+07	6.07768e+06	1.57451e+07	1.31994e+07	7.0214	8.05	3	3	24.1094	16.09	8	10	10.7089	11.3	5	6	2.10494	2.11	1	1	17.918	11.3	5	7	13.6324	11.3	5	6	522	58.4988	9.26123
E9PLG8	Glycosylphosphatidylinositol anchor attachment 1 protein (Fragment) OS=Homo sapiens GN=GPAA1 PE=1 SV=1 - [E9PLG8_HUMAN]	16.05	5	1	1	1	0	0	0	0	6.6083e+06	0		0				0				0				0			1.99025	16.05	1	1		0			81	9.15745	8.5874
Q00839-2	Isoform Short of Heterogeneous nuclear ribonucleoprotein U OS=Homo sapiens GN=HNRNPU - [HNRPU_HUMAN]	16	3	11	11	87	5.51154e+07	1.43547e+08	9.09859e+07	4.01288e+07	1.18944e+08	1.05389e+08	32.7391	10.55	6	11	59.1346	14.64	9	20	45.8937	13.4	9	18	24.8931	11.04	5	8	35.3752	6.82	6	11	50.5828	13.15	8	19	806	88.9242	5.78271
P33993	DNA replication licensing factor MCM7 OS=Homo sapiens GN=MCM7 PE=1 SV=4 - [MCM7_HUMAN]	15.99	4	8	8	41	1.0191e+07	1.64115e+07	1.14168e+07	7.69915e+06	2.42748e+07	1.30301e+07	15.0261	10.29	5	6	24.2662	14.33	7	9	16.2868	12.52	6	7	11.0567	9.04	5	5	17.174	8.21	4	6	20.1369	13.91	7	8	719	81.2566	6.45557
Q9H7Z7	Prostaglandin E synthase 2 OS=Homo sapiens GN=PTGES2 PE=1 SV=1 - [PGES2_HUMAN]	15.92	3	3	3	11	0	1.11117e+07	4.39227e+06	1.52141e+06	1.84728e+07	1.13281e+07		0			7.97469	15.92	3	3	2.64931	5.04	1	1	4.88519	8.75	2	2	5.93418	15.92	3	3	4.73894	8.75	2	2	377	41.9167	9.15869
P78527-2	Isoform 2 of DNA-dependent protein kinase catalytic subunit OS=Homo sapiens GN=PRKDC - [PRKDC_HUMAN]	15.87	3	56	56	253	2.29247e+07	4.424e+07	2.65955e+07	1.81692e+07	4.88134e+07	4.2964e+07	65.5731	5.71	20	26	127.59	10.25	35	50	95.4772	8.1	29	42	80.7009	7.42	26	34	134.294	9.23	33	53	120.943	9.76	34	48	4097	465.202	7.1665
P62318-2	Isoform 2 of Small nuclear ribonucleoprotein Sm D3 OS=Homo sapiens GN=SNRPD3 - [SMD3_HUMAN]	15.83	2	2	2	12	2.94146e+07	3.19882e+07	2.21501e+07	1.51318e+07	2.6015e+07	2.8256e+07	5.91127	8.33	1	2	6.37088	8.33	1	2	6.10592	8.33	1	2	8.09883	15.83	2	3	3.47534	8.33	1	1	6.68217	8.33	1	2	120	13.2829	8.90967
P61966	AP-1 complex subunit sigma-1A OS=Homo sapiens GN=AP1S1 PE=1 SV=1 - [AP1S1_HUMAN]	15.82	3	2	2	3	0	6.10394e+06	0	0	9.32069e+06	0		0			5.37478	15.82	2	2		0				0			2.63406	10.13	1	1		0			158	18.7206	5.73193
K7EMQ8	SWI/SNF-related matrix-associated actin-dependent regulator of chromatin subfamily E member 1 (Fragment) OS=Homo sapiens GN=SMARCE1 PE=1 SV=1 - [K7EMQ8_HUMAN]	15.82	10	2	2	5	1.87805e+06	6.67818e+06	0	0	6.01121e+06	6.30075e+06	2.68068	7.34	1	1	2.8287	7.34	1	1		0				0			3.51574	8.47	1	1	5.18235	15.82	2	2	177	20.6465	6.25244
Q13263-2	Isoform 2 of Transcription intermediary factor 1-beta OS=Homo sapiens GN=TRIM28 - [TIF1B_HUMAN]	15.8	4	10	10	43	2.30704e+07	3.28068e+07	2.15359e+07	1.80796e+07	4.81433e+07	3.54799e+07	12.1227	8.63	4	5	28.5615	14.48	8	11	8.02312	7.04	3	3	12.0415	8.63	4	6	22.0773	10.76	6	8	25.3208	11.42	7	10	753	79.4235	5.98584
Q15056-2	Isoform Short of Eukaryotic translation initiation factor 4H OS=Homo sapiens GN=EIF4H - [IF4H_HUMAN]	15.79	2	2	2	8	1.54621e+07	28620640	1.75305e+07	0	1.38263e+07	1.71425e+07	2.56246	10.09	1	1	5.23927	10.09	1	2	3.33117	10.09	1	1		0			8.14643	15.79	2	3	3.59424	10.09	1	1	228	25.1845	8.08936
P57088	Transmembrane protein 33 OS=Homo sapiens GN=TMEM33 PE=1 SV=2 - [TMM33_HUMAN]	15.79	3	4	4	31	1.92086e+07	5.35313e+07	3.16346e+07	1.66303e+07	1.06998e+08	3.58341e+07	9.05112	8.5	2	3	21.4274	15.79	4	8	10.4356	8.5	2	4	6.05708	8.5	2	2	23.1062	11.34	3	8	16.3514	11.34	3	6	247	27.9598	9.70068
Q9NUQ7	Ufm1-specific protease 2 OS=Homo sapiens GN=UFSP2 PE=1 SV=3 - [UFSP2_HUMAN]	15.78	7	5	5	15	4.71018e+06	8.34685e+06	4.40996e+06	9.01354e+06	7.27486e+06	9.19255e+06	2.58593	1.92	1	1	4.34453	7.46	2	2	2.73769	1.92	1	1	15.032	15.78	5	6	4.97975	5.76	2	2	7.95415	5.12	2	3	469	53.2272	7.00537
P51398-2	Isoform 2 of 28S ribosomal protein S29, mitochondrial OS=Homo sapiens GN=DAP3 - [RT29_HUMAN]	15.69	12	5	5	18	7.56508e+06	9.98863e+06	6.35862e+06	7285240	1.11022e+07	9.47564e+06	2.38414	3.92	1	1	11.1532	14.29	4	4	7.51378	10.92	3	3	4.56189	6.72	2	2	5.21226	5.32	2	2	15.3414	14.29	4	6	357	41.0184	8.98291
J3KSR5	Mitochondrial Rho GTPase 1 OS=Homo sapiens GN=RHOT1 PE=1 SV=1 - [J3KSR5_HUMAN]	15.69	8	1	1	1	0	0	0	0	7.04089e+06	0						0				0				0			2.24484	15.69	1	1		0			51	5.72203	4.89404
Q5TBR0	Sialic acid synthase (Fragment) OS=Homo sapiens GN=NANS PE=1 SV=1 - [Q5TBR0_HUMAN]	15.65	3	1	1	3	0	1.16798e+07	0	0	1.20354e+07	9.17647e+06					3.42723	15.65	1	1		0				0			2.93046	15.65	1	1	2.72093	15.65	1	1	115	12.3905	5.8335
M0R026	Acetolactate synthase-like protein OS=Homo sapiens GN=ILVBL PE=1 SV=1 - [M0R026_HUMAN]	15.62	6	5	5	9	0	8.08829e+06	2.66507e+06	0	1.81238e+07	4.6635e+06		0			7.54188	11.43	3	3	1.9869	3.62	1	1		0			7.55726	8.57	3	3	4.53181	6.1	2	2	525	56.6967	7.88428
E9PFW8	Sequestosome-1 (Fragment) OS=Homo sapiens GN=SQSTM1 PE=1 SV=1 - [E9PFW8_HUMAN]	15.57	4	1	1	7	0	4.54548e+07	2.92557e+07	0	3.29265e+07	2.77991e+07		0			7.8634	15.57	1	2	2.76746	15.57	1	1		0			7.09795	15.57	1	2	7.02991	15.57	1	2	167	18.3669	8.48486
P05198	Eukaryotic translation initiation factor 2 subunit 1 OS=Homo sapiens GN=EIF2S1 PE=1 SV=3 - [IF2A_HUMAN]	15.56	3	4	4	28	1.49957e+07	2.77014e+07	1.59199e+07	7.28299e+06	2.44459e+07	1.5739e+07	4.80926	2.54	1	2	19.6978	12.38	3	7	9.22104	12.38	3	4	9.56277	15.56	4	4	13.1603	12.38	3	5	16.4291	12.38	3	6	315	36.0894	5.08447
K7EKE5	Tubulin gamma-1 chain OS=Homo sapiens GN=TUBG1 PE=4 SV=1 - [K7EKE5_HUMAN]	15.56	4	2	2	10	9.69998e+06	1.55215e+07	9.91197e+06	5.03535e+06	1.97257e+07	9.15427e+06	2.09123	6.67	1	1	7.16686	15.56	2	3	4.24137	6.67	1	2	2.03344	6.67	1	1	2.28671	6.67	1	1	4.41716	6.67	1	2	135	15.1633	4.51318
P30048-2	Isoform 2 of Thioredoxin-dependent peroxide reductase, mitochondrial OS=Homo sapiens GN=PRDX3 - [PRDX3_HUMAN]	15.55	2	3	3	16	6.03293e+06	2.22727e+07	1.62052e+07	7.0809e+06	3.38094e+07	1.76255e+07	2.20419	5.88	1	1	5.90776	5.88	1	2	9.43534	15.55	3	4	4.26012	5.88	1	2	8.3544	10.5	2	3	10.6043	15.55	3	4	238	25.8223	7.45947
Q9Y295	Developmentally-regulated GTP-binding protein 1 OS=Homo sapiens GN=DRG1 PE=1 SV=1 - [DRG1_HUMAN]	15.53	2	4	4	6	0	0	0	0	7.907e+06	5.64177e+06		0				0				0				0			6.90062	11.17	3	3	5.91718	11.72	3	3	367	40.5168	8.89502
H3BPJ9	NADH dehydrogenase [ubiquinone] 1 beta subcomplex subunit 10 OS=Homo sapiens GN=NDUFB10 PE=1 SV=1 - [H3BPJ9_HUMAN]	15.53	4	2	2	2	0	0	0	0	8.1131e+06	0		0				0				0				0			4.71061	15.53	2	2		0			161	19.2456	8.70459
H0YM31	Phosphoenolpyruvate carboxykinase [GTP], mitochondrial OS=Homo sapiens GN=PCK2 PE=1 SV=2 - [H0YM31_HUMAN]	15.52	6	1	6	13	0	1.16469e+07	6.35996e+06	9.8947e+06	1.88423e+07	0		0			6.11127	8.25	3	3	2.51556	2.36	1	1	2.22397	2.75	1	1	19.0663	15.52	6	8		0			509	54.6093	7.75244
H7C0D5	Protein YIPF4 (Fragment) OS=Homo sapiens GN=YIPF4 PE=1 SV=1 - [H7C0D5_HUMAN]	15.52	2	1	1	1	0	0	0	0	3.10856e+06	0										0				0			1.93191	15.52	1	1					58	6.44319	4.42432
Q12906-5	Isoform 5 of Interleukin enhancer-binding factor 3 OS=Homo sapiens GN=ILF3 - [ILF3_HUMAN]	15.51	17	9	9	56	2.70486e+07	4.67416e+07	2.08123e+07	1.53381e+07	2.94602e+07	3.253e+07	21.1548	8.55	5	8	36.6021	15.51	9	14	18.9493	10.43	6	8	11.3338	7.39	4	5	19.8759	10.29	6	9	29.7254	10.43	6	12	690	74.5603	8.23584
Q8N1F7	Nuclear pore complex protein Nup93 OS=Homo sapiens GN=NUP93 PE=1 SV=2 - [NUP93_HUMAN]	15.51	13	11	11	23	1.12166e+07	1.7483e+07	6.70135e+06	7.27637e+06	3.84977e+07	1.13402e+07	2.37541	1.47	1	1	14.5048	5.98	5	6	1.86321	1.47	1	1	1.91675	1.47	1	1	28.7594	13.31	9	11	6.08228	3.79	3	3	819	93.4296	5.71924
P23526	Adenosylhomocysteinase OS=Homo sapiens GN=AHCY PE=1 SV=4 - [SAHH_HUMAN]	15.51	2	6	6	23	6.95393e+06	1.70989e+07	5.91496e+06	6.21561e+06	1.58872e+07	9.90405e+06	5.18447	2.55	1	2	13.1427	10.19	4	5	6.394	7.41	3	3	6.6151	5.32	2	3	15.9167	13.43	5	6	9.63484	4.63	2	4	432	47.6852	6.34131
Q9BRA2	Thioredoxin domain-containing protein 17 OS=Homo sapiens GN=TXNDC17 PE=1 SV=1 - [TXD17_HUMAN]	15.45	4	2	2	5	0	1.47747e+07	0	6.80082e+06	9.31606e+06	1.51765e+07		0			2.35341	7.32	1	1		0			1.87475	7.32	1	1	4.30027	15.45	2	2	2.35795	7.32	1	1	123	13.9318	5.51611
Q99848	Probable rRNA-processing protein EBP2 OS=Homo sapiens GN=EBNA1BP2 PE=1 SV=2 - [EBP2_HUMAN]	15.36	2	4	4	31	1.726e+07	2.23825e+07	1.7039e+07	8.54204e+06	1.54524e+07	1.60904e+07	13.9357	10.46	3	5	16.2202	15.36	4	6	19.0701	15.36	4	8	9.94344	10.46	3	4	5.99796	8.82	2	3	13.5479	12.09	3	5	306	34.8304	10.0962
F8W7C6	60S ribosomal protein L10 OS=Homo sapiens GN=RPL10 PE=1 SV=2 - [F8W7C6_HUMAN]	15.34	7	2	2	18	0	1.33128e+07	8.42888e+06	2.99417e+06	2.6487e+07	1.39474e+07		0			13.4233	15.34	2	5	7.59328	6.75	1	3	2.12528	6.75	1	1	13.7768	6.75	1	5	10.7429	6.75	1	4	163	18.5527	9.94971
P62140	Serine/threonine-protein phosphatase PP1-beta catalytic subunit OS=Homo sapiens GN=PPP1CB PE=1 SV=3 - [PP1B_HUMAN]	15.29	13	1	4	11	0	1.30379e+07	7.58303e+06	8.59308e+06	1.81456e+07	1.00247e+07		0			9.00083	15.29	3	4	0	4.89	1	1	2.13606	5.81	1	1	5.00015	9.48	2	2	6.8374	14.98	3	3	327	37.1626	6.18896
P39748	Flap endonuclease 1 OS=Homo sapiens GN=FEN1 PE=1 SV=1 - [FEN1_HUMAN]	15.26	4	5	5	19	9.89915e+06	1.44926e+07	1.39863e+07	8.94898e+06	1.94843e+07	1.78866e+07	7.81319	7.11	2	3	7.61322	12.37	3	3	4.36881	7.11	2	2	2.20576	2.89	1	1	8.28734	5.79	2	3	17.6668	10	4	7	380	42.5661	8.6167
P25205	DNA replication licensing factor MCM3 OS=Homo sapiens GN=MCM3 PE=1 SV=3 - [MCM3_HUMAN]	15.1	4	9	9	29	6.47337e+06	1.29716e+07	6.49977e+06	4.66149e+06	1.62618e+07	8.57313e+06	4.26486	0.99	1	2	16.1174	11.76	7	7	4.13851	2.6	2	2	7.34267	5.32	3	3	20.1565	11.76	7	8	17.2519	11.14	6	7	808	90.924	5.77002
P01834	Ig kappa chain C region OS=Homo sapiens GN=IGKC PE=1 SV=1 - [IGKC_HUMAN]	15.09	8	1	1	1	5.56854e+06	0	0	0	0	0	2.56373	15.09	1	1										0				0				0			106	11.6017	5.87158
Q5T749	Keratinocyte proline-rich protein OS=Homo sapiens GN=KPRP PE=1 SV=1 - [KPRP_HUMAN]	15.03	1	7	7	36	5.02893e+07	1.48487e+07	1.23165e+07	1.8892e+07	0	6.62136e+06	39.2697	15.03	7	14	8.5144	3.63	2	3	14.5782	5.01	4	6	20.3281	9.5	4	9	2.17104	2.07	1	1	7.61235	3.63	2	3	579	64.0932	8.26514
Q6P2Q9	Pre-mRNA-processing-splicing factor 8 OS=Homo sapiens GN=PRPF8 PE=1 SV=2 - [PRP8_HUMAN]	15.03	3	28	28	115	1.44985e+07	2.36696e+07	1.6765e+07	1.65149e+07	2.24564e+07	2.12807e+07	36.9165	5.44	11	15	45.692	8.82	16	19	35.4329	6.34	13	17	50.8346	7.54	14	20	44.025	8.74	17	21	56.0857	10.15	19	23	2335	273.427	8.83643
Q7Z2W4-2	Isoform 2 of Zinc finger CCCH-type antiviral protein 1 OS=Homo sapiens GN=ZC3HAV1 - [ZCCHV_HUMAN]	15.02	7	8	8	40	1.22468e+07	2.41412e+07	1.58272e+07	8.90543e+06	1.95478e+07	1.66629e+07	15.0899	7.73	4	6	25.6559	12.88	7	10	14.2202	9.44	5	6	5.25061	3.72	2	2	23.5391	11.44	6	9	18.2606	11.44	6	7	699	77.8533	8.38232
Q9BTT0-3	Isoform 3 of Acidic leucine-rich nuclear phosphoprotein 32 family member E OS=Homo sapiens GN=ANP32E - [AN32E_HUMAN]	15	5	3	3	10	9.66004e+06	1.36017e+07	9.67063e+06	0	0	1.00102e+07	2.65469	6.36	1	1	7.34862	15	3	3	7.72501	15	3	3		0				0			7.88493	15	3	3	220	25.1101	3.73877
F8VQX6	Methyltransferase-like protein 7A (Fragment) OS=Homo sapiens GN=METTL7A PE=1 SV=1 - [F8VQX6_HUMAN]	15	3	2	2	4	0	1.9158e+07	0	0	2.23398e+07	9.25108e+06		0			2.42702	8.33	1	1		0				0			5.02365	15	2	2	2.03577	8.33	1	1	180	20.6486	8.104
O76003	Glutaredoxin-3 OS=Homo sapiens GN=GLRX3 PE=1 SV=2 - [GLRX3_HUMAN]	14.93	1	4	4	7	0	8.97372e+06	4.599e+06	5.84048e+06	0	4.27813e+06		0			4.33023	12.24	3	3	2.48571	3.28	1	1	1.91758	2.69	1	1		0			4.51591	8.36	2	2	335	37.4082	5.38916
Q9Y262-2	Isoform 2 of Eukaryotic translation initiation factor 3 subunit L OS=Homo sapiens GN=EIF3L - [EIF3L_HUMAN]	14.92	8	6	6	15	5.87703e+06	1.23039e+07	6.60382e+06	0	13552640	4.11964e+06	9.42725	8.72	4	4	12.8336	10.66	4	5	4.14735	4.46	2	2		0			4.85563	3.1	1	2	3.96039	3.88	2	2	516	60.9747	7.03467
Q9BQA1	Methylosome protein 50 OS=Homo sapiens GN=WDR77 PE=1 SV=1 - [MEP50_HUMAN]	14.91	3	6	6	43	2.54403e+07	2.98053e+07	2.142e+07	1.65341e+07	1.46181e+07	2.04603e+07	23.3563	14.62	5	8	24.4446	14.91	6	9	23.3932	14.62	5	9	16.5861	14.62	4	6	7.96358	8.48	2	3	22.3838	14.62	5	8	342	36.7011	5.17334
O95678	Keratin, type II cytoskeletal 75 OS=Homo sapiens GN=KRT75 PE=1 SV=2 - [K2C75_HUMAN]	14.88	2	1	10	170	6.85202e+08	1.04056e+09	7.60283e+08	4.68395e+08	1.54338e+09	9.92107e+07	109.654	12.52	8	36	84.3108	7.8	6	26	78.7184	5.63	4	29	85.6444	12.7	8	33	100.564	7.8	5	36	26.6859	5.63	4	10	551	59.524	7.73779
P36542-2	Isoform Heart of ATP synthase subunit gamma, mitochondrial OS=Homo sapiens GN=ATP5C1 - [ATPG_HUMAN]	14.81	2	5	5	12	0	2.04435e+07	1.29485e+07	1.04777e+07	1.41744e+07	3.45513e+07		0			8.67955	7.74	2	3	2.2054	4.04	1	1	10.8353	13.47	4	5	2.71491	5.05	1	1	7.05172	7.74	2	2	297	32.8602	9.30518
P62745	Rho-related GTP-binding protein RhoB OS=Homo sapiens GN=RHOB PE=1 SV=1 - [RHOB_HUMAN]	14.8	13	2	2	3	0	1.10353e+07	0	0	6.35989e+06	0		0			4.71878	14.8	2	2		0				0			2.05779	8.67	1	1		0			196	22.1091	5.23682
P16615-2	Isoform 2 of Sarcoplasmic/endoplasmic reticulum calcium ATPase 2 OS=Homo sapiens GN=ATP2A2 - [AT2A2_HUMAN]	14.74	18	14	14	70	2.13875e+07	6.36162e+07	2.49047e+07	2.29762e+07	9.35352e+07	6.37688e+07	14.3027	4.91	3	5	38.9252	11.94	10	15	25.3157	10.33	7	10	17.7106	10.13	7	8	46.4882	13.24	11	16	42.2031	12.84	11	16	997	109.62	5.36377
Q14532	Keratin, type I cuticular Ha2 OS=Homo sapiens GN=KRT32 PE=2 SV=3 - [K1H2_HUMAN]	14.73	2	1	6	44	2.93347e+08	1.09986e+09	3.78491e+06	2.80391e+07	0	0	41.5407	11.83	5	16	62.7304	11.83	5	22	1.85561	2.68	1	1	13.9858	7.59	3	5		0				0			448	50.3102	4.84326
F8VWK9	2'-5'-oligoadenylate synthase 3 OS=Homo sapiens GN=OAS3 PE=1 SV=1 - [F8VWK9_HUMAN]	14.69	3	2	2	2	0	0	0	0	7.5905e+06	0		0				0				0							4.36954	14.69	2	2		0			177	19.4732	9.70068
F8W7S5	Ribosome-binding protein 1 OS=Homo sapiens GN=RRBP1 PE=1 SV=1 - [F8W7S5_HUMAN]	14.65	7	8	8	33	6.04935e+06	1.45921e+07	8.24365e+06	4.37787e+06	1.83239e+07	1.25252e+07	7.61742	3.46	2	3	21.4352	8.39	5	8	12.2719	6.66	4	5	7.39856	2.8	2	3	20.2013	12.78	7	8	14.0959	5.86	4	6	751	84.2752	5.0083
O76013-2	Isoform 2 of Keratin, type I cuticular Ha6 OS=Homo sapiens GN=KRT36 - [KRT36_HUMAN]	14.63	6	4	8	55	2.5888e+08	1.16415e+09	0	2.20516e+07	0	0	48.896	14.15	7	19	89.3584	14.63	8	33		0			6.8739	4.32	2	3		0				0			417	47.4546	4.80518
O00116	Alkyldihydroxyacetonephosphate synthase, peroxisomal OS=Homo sapiens GN=AGPS PE=1 SV=1 - [ADAS_HUMAN]	14.59	2	6	6	12	0	1.21306e+07	0	5.87613e+06	3.01979e+07	1.24982e+07		0			10.4884	9.12	4	4		0			2.55756	2.58	1	1	15.0225	8.05	3	5	5.51956	4.26	2	2	658	72.8658	7.34229
Q12931-2	Isoform 2 of Heat shock protein 75 kDa, mitochondrial OS=Homo sapiens GN=TRAP1 - [TRAP1_HUMAN]	14.59	4	6	7	46	7.28764e+07	3.31026e+08	2.1445e+08	3.77295e+07	3.92476e+08	1.027e+08	14.6878	5.38	3	5	26.8467	9.52	4	9	15.6412	2.15	1	5	16.1146	5.38	3	6	39.2456	11.37	5	13	22.3452	6.3	3	8	651	74.2207	7.86963
P62195-2	Isoform 2 of 26S protease regulatory subunit 8 OS=Homo sapiens GN=PSMC5 - [PRS8_HUMAN]	14.57	13	3	4	22	0	2.32378e+07	1.06495e+07	5.74259e+06	1.528e+07	1.14616e+07		0			16.4727	14.57	4	6	6.99966	8.29	2	4	2.13171	6.28	2	2	14.0833	11.31	3	6	6.735	11.56	3	4	398	44.7557	8.17725
Q96KA5-2	Isoform 2 of Cleft lip and palate transmembrane protein 1-like protein OS=Homo sapiens GN=CLPTM1L - [CLP1L_HUMAN]	14.54	3	5	5	13	0	1.22746e+07	4.65044e+06	0	2.32337e+07	1.09135e+07		0			8.41095	5.78	2	3	2.38021	3.19	1	1		0			10.9792	6.77	3	5	9.07917	10.36	3	4	502	58.3179	8.82178
Q15393	Splicing factor 3B subunit 3 OS=Homo sapiens GN=SF3B3 PE=1 SV=4 - [SF3B3_HUMAN]	14.54	5	14	14	58	2.93582e+07	3.18823e+07	2.00461e+07	1.6891e+07	2.55715e+07	1.57407e+07	41.4495	11.83	11	15	29.7594	11.18	10	11	21.7302	7.72	7	8	28.1249	10.27	10	11	18.8488	7.72	7	7	13.9489	5.01	5	6	1217	135.492	5.26221
O75746-2	Isoform 2 of Calcium-binding mitochondrial carrier protein Aralar1 OS=Homo sapiens GN=SLC25A12 - [CMC1_HUMAN]	14.54	2	2	7	23	0	1.7771e+07	0	9.42816e+06	5.49862e+07	2.56967e+07		0			10.152	5.78	3	4		0			11.3918	7.36	4	5	25.5386	14.54	7	10	10.0936	7.36	4	4	571	62.6809	9.08545
D6RDJ3	DNA-directed RNA polymerases I and III subunit RPAC1 (Fragment) OS=Homo sapiens GN=POLR1C PE=1 SV=1 - [D6RDJ3_HUMAN]	14.52	5	1	1	1	0	0	0	0	8.32705e+06	0		0				0				0				0			2.37161	14.52	1	1		0			124	14.1962	5.2749
H0YMZ1	Proteasome subunit alpha type (Fragment) OS=Homo sapiens GN=PSMA4 PE=1 SV=5 - [H0YMZ1_HUMAN]	14.48	10	3	3	4	6.27666e+06	0	2.49032e+06	3.48988e+06	0	0	4.58757	10.41	2	2		0			2.00484	4.07	1	1	1.94426	4.52	1	1		0				0			221	24.5674	6.771
G5E9E9	Deoxythymidylate kinase (Thymidylate kinase), isoform CRA_d OS=Homo sapiens GN=DTYMK PE=1 SV=1 - [G5E9E9_HUMAN]	14.46	3	1	1	1	0	0	0	0	1.83722e+06	0		0								0				0			2.00823	14.46	1	1		0			83	9.28395	9.37842
A0A087WUD3	Oligosaccharyltransferase complex subunit OSTC OS=Homo sapiens GN=OSTC PE=1 SV=1 - [A0A087WUD3_HUMAN]	14.46	3	1	1	1	0	0	0	0	4821828	0										0				0			2.17811	14.46	1	1		0			83	9.36286	7.43018
P49189-2	Isoform 2 of 4-trimethylaminobutyraldehyde dehydrogenase OS=Homo sapiens GN=ALDH9A1 - [AL9A1_HUMAN]	14.39	2	6	6	27	7.31699e+06	2.03711e+07	1.18085e+07	8.55607e+06	2.12381e+07	1.88414e+07	8.42831	5.9	2	3	14.8998	8.73	3	5	11.0418	5.9	2	4	12.9656	8.25	3	5	19.7248	9.2	4	7	9.17046	5.9	2	3	424	46.4243	5.5415
P37268-4	Isoform 4 of Squalene synthase OS=Homo sapiens GN=FDFT1 - [FDFT_HUMAN]	14.38	8	3	3	4	0	0	0	2.09807e+06	1.73366e+07	0		0			2.96913	3.92	1	1		0			2.32082	4.58	1	1	4.26316	5.88	1	2		0			306	35.0786	5.84619
Q96DG6	Carboxymethylenebutenolidase homolog OS=Homo sapiens GN=CMBL PE=1 SV=1 - [CMBL_HUMAN]	14.29	1	3	3	6	0	8097641	0	5.48281e+06	1.29175e+07	4.23685e+06		0			2.06702	6.94	1	1		0			1.99596	6.94	1	1	7.73651	14.29	3	3	1.973	6.94	1	1	245	28.0302	7.18115
H0YJB6	Fermitin family homolog 2 (Fragment) OS=Homo sapiens GN=FERMT2 PE=1 SV=1 - [H0YJB6_HUMAN]	14.29	5	1	1	1	0	0	0	0	1.05402e+07	0		0								0				0			2.64135	14.29	1	1		0			133	15.5781	9.61279
O00165-5	Isoform 5 of HCLS1-associated protein X-1 OS=Homo sapiens GN=HAX1 - [HAX1_HUMAN]	14.29	8	2	2	3	0	3.9657e+06	0	3.7922e+06	7.08491e+06	0					1.99255	3.9	1	1		0			2.00716	10.39	1	1	2.01534	3.9	1	1		0			231	26.0837	5.19873
Q14974	Importin subunit beta-1 OS=Homo sapiens GN=KPNB1 PE=1 SV=2 - [IMB1_HUMAN]	14.27	6	9	9	26	1.09711e+07	4.0242e+07	2.95414e+07	1.41658e+07	4.82874e+07	2.44354e+07	9.21496	5.14	4	4	20.6142	7.53	5	7	11.7755	4.45	3	4	11.6029	7.76	4	4	11.6424	4.45	3	4	7.96399	4.45	3	3	876	97.108	4.77979
K7EPP7	DnaJ homolog subfamily C member 7 OS=Homo sapiens GN=DNAJC7 PE=1 SV=1 - [K7EPP7_HUMAN]	14.23	12	3	3	11	3.66256e+06	1.39805e+07	8.57969e+06	2.61557e+06	1.24012e+07	8.03217e+06	2.09557	3.95	1	1	8.50337	9.09	2	3	4.77107	9.09	2	2	1.96362	3.95	1	1	3.00617	5.14	1	1	8.05993	14.23	3	3	253	28.6852	8.48486
Q7Z794	Keratin, type II cytoskeletal 1b OS=Homo sapiens GN=KRT77 PE=2 SV=3 - [K2C1B_HUMAN]	14.19	3	5	8	126	1.52974e+09	6.84547e+08	7.7896e+08	9.62272e+08	7.91823e+08	3.73611e+08	72.6912	10.55	6	26	48.8319	7.27	5	18	61.3276	5.19	4	23	59.2707	3.63	3	22	55.5864	5.71	4	21	42.4885	9.34	6	16	578	61.8635	5.98584
P22626	Heterogeneous nuclear ribonucleoproteins A2/B1 OS=Homo sapiens GN=HNRNPA2B1 PE=1 SV=2 - [ROA2_HUMAN]	14.16	3	4	4	23	2.88783e+07	3.45927e+07	2.24848e+07	1.79738e+07	1.2917e+07	2.57553e+07	9.66977	8.78	2	3	20.1379	14.16	4	7	15.5587	11.61	3	5	6.03079	4.25	1	2	7.9157	7.08	2	3	10.3662	7.08	2	3	353	37.4067	8.95361
H0YHC3	Nucleosome assembly protein 1-like 1 (Fragment) OS=Homo sapiens GN=NAP1L1 PE=1 SV=1 - [H0YHC3_HUMAN]	14.14	17	2	2	8	0	1.3823e+07	1.10695e+07	1.01398e+07	1.90528e+07	9.54857e+06		0			2.3864	8.59	1	1	2.29716	8.59	1	1	1.90527	8.59	1	1	4.34434	8.59	1	2	6.17051	14.14	2	3	198	23.4028	4.80518
Q9BQB6-3	Isoform 3 of Vitamin K epoxide reductase complex subunit 1 OS=Homo sapiens GN=VKORC1 - [VKOR1_HUMAN]	14.13	6	1	1	2	0	5.59839e+06	0	0	1.21632e+07	0		0			2.06274	14.13	1	1		0							2.7846	14.13	1	1		0			92	9.86812	8.39697
P22234	Multifunctional protein ADE2 OS=Homo sapiens GN=PAICS PE=1 SV=3 - [PUR6_HUMAN]	14.12	4	4	4	12	0	9458203	1.13905e+07	0	7.16079e+06	1.61376e+07		0			9.21654	10.59	3	4	5.06209	7.29	2	2		0			4.72229	7.29	2	2	10.0295	14.12	4	4	425	47.0491	7.2251
P55060-4	Isoform 4 of Exportin-2 OS=Homo sapiens GN=CSE1L - [XPO2_HUMAN]	14.1	4	11	11	34	0	3.11514e+07	1.48736e+07	4.3876e+06	2.63825e+07	1.07027e+07		0			27.9114	10.16	8	11	8.72853	4.59	4	4	1.90139	0.87	1	1	30.0312	10.93	9	12	9.39792	8.42	5	6	915	103.813	6.11279
Q9P2R7-2	Isoform 2 of Succinyl-CoA ligase [ADP-forming] subunit beta, mitochondrial OS=Homo sapiens GN=SUCLA2 - [SUCB1_HUMAN]	14.06	5	6	6	24	6.8383e+06	28454551	8.15594e+06	1.86402e+07	4.19917e+07	2.11143e+07	5.04907	4.99	2	2	17.4671	11.11	5	7	7.45831	7.03	3	3	1.87023	2.04	1	1	13.4458	12.47	5	5	14.2658	12.47	5	6	441	48.009	7.07861
J3QL15	Ribosomal protein L19 (Fragment) OS=Homo sapiens GN=RPL19 PE=1 SV=1 - [J3QL15_HUMAN]	14.06	4	2	2	17	2.86779e+07	3.98586e+07	2.97105e+07	7.80612e+06	3.82557e+07	3.33344e+07	5.75516	14.06	2	2	10.9491	14.06	2	4	6.29421	14.06	2	3	3.13458	14.06	2	2	5.97868	14.06	2	2	8.73627	14.06	2	4	128	14.9933	11.9712
E9PJH7	Mitochondrial glutamate carrier 1 (Fragment) OS=Homo sapiens GN=SLC25A22 PE=1 SV=5 - [E9PJH7_HUMAN]	14.06	16	4	4	15	0	1.06437e+07	0	4.17709e+06	1.43008e+07	1.00869e+07		0			9.34405	11.5	3	4		0			4.44649	2.56	1	2	10.2757	11.5	3	4	11.9101	14.06	4	5	313	33.2606	9.67139
P05386	60S acidic ribosomal protein P1 OS=Homo sapiens GN=RPLP1 PE=1 SV=1 - [RLA1_HUMAN]	14.04	1	1	1	10	3.94846e+07	4.25373e+07	6.4119e+07	1.56304e+07	4.98844e+07	3.22318e+07	5.46296	14.04	1	2	4.02742	14.04	1	1	5.5095	14.04	1	2	2.34837	14.04	1	1	4.968	14.04	1	2	5.55776	14.04	1	2	114	11.5067	4.32275
Q9NVI7-3	Isoform 3 of ATPase family AAA domain-containing protein 3A OS=Homo sapiens GN=ATAD3A - [ATD3A_HUMAN]	14	9	6	6	16	0	5.65827e+06	0	7.25678e+06	2.96903e+07	1.47669e+07		0			4.44357	5.72	2	2		0			13.4739	10.65	4	5	14.386	9.07	4	5	10.8794	5.92	2	4	507	57.912	9.24658
P50995-2	Isoform 2 of Annexin A11 OS=Homo sapiens GN=ANXA11 - [ANX11_HUMAN]	13.98	3	7	7	15	0	1.2636e+07	5.48627e+06	0	2.46974e+07	9.62688e+06		0			8.89879	8.47	4	4	1.91906	1.91	1	1		0			12.8914	9.11	5	6	8.7835	9.53	4	4	472	51.2096	7.66455
P57740	Nuclear pore complex protein Nup107 OS=Homo sapiens GN=NUP107 PE=1 SV=1 - [NU107_HUMAN]	13.95	5	9	10	16	0	1.12102e+07	4.96307e+06	0	2.96123e+07	7.15393e+06		0			10.2624	5.19	4	4	1.84224	1.19	1	1		0			21.3187	11.46	8	8	6.26992	4.54	3	3	925	106.307	5.42725
Q9UBX3	Mitochondrial dicarboxylate carrier OS=Homo sapiens GN=SLC25A10 PE=1 SV=2 - [DIC_HUMAN]	13.94	5	3	3	4	0	0	0	0	9.14106e+06	5.71246e+06						0				0				0			7.44082	13.94	3	3	1.97472	2.79	1	1	287	31.2623	9.53955
E7ETY7	Glutathione peroxidase OS=Homo sapiens GN=GPX8 PE=1 SV=1 - [E7ETY7_HUMAN]	13.92	2	2	2	8	0	2.51239e+07	1.05619e+07	5.79862e+06	4.00054e+07	1.37676e+07					7.46659	13.92	2	3	2.27956	6.96	1	1	1.87442	6.96	1	1	6.00561	6.96	1	2	2.79805	6.96	1	1	158	18.0785	8.79248
F5H1S9	tRNA pseudouridine synthase OS=Homo sapiens GN=PUS1 PE=1 SV=1 - [F5H1S9_HUMAN]	13.9	9	5	5	19	4.31642e+06	1.67454e+07	7.36103e+06	5.94275e+06	1.6064e+07	1.13569e+07	2.46461	2.94	1	1	7.72982	5.61	2	3	4.52871	5.61	2	2	9.29313	8.02	3	4	10.7563	8.82	3	4	12.2841	10.7	4	5	374	41.7029	7.53271
F5H0W7	Nuclear pore complex protein Nup85 OS=Homo sapiens GN=NUP85 PE=1 SV=1 - [F5H0W7_HUMAN]	13.9	10	3	3	10	0	1.1633e+07	4.22174e+06	5.34034e+06	1.42348e+07	1.0747e+07		0			8.42536	9.65	2	2	6.05239	9.65	2	2	5.53817	9.65	2	2	5.6389	8.11	2	2	5.83914	3.86	1	2	259	29.8343	6.25244
P27824	Calnexin OS=Homo sapiens GN=CANX PE=1 SV=2 - [CALX_HUMAN]	13.85	14	8	8	42	9.78401e+06	5.28735e+07	1.86988e+07	1.31604e+07	9.41738e+07	3.66561e+07	4.47321	4.22	2	2	24.1991	10.14	5	9	7.76929	5.24	2	3	12.2698	6.93	3	5	39.0448	13.85	8	14	21.9905	10.3	6	9	592	67.5259	4.60205
V9GYU0	Mitochondrial import inner membrane translocase subunit Tim17-B (Fragment) OS=Homo sapiens GN=TIMM17B PE=1 SV=1 - [V9GYU0_HUMAN]	13.84	4	1	1	1	0	0	0	0	6.91519e+06	0																	2.60336	13.84	1	1					159	17.0118	10.9604
P50416-2	Isoform 2 of Carnitine O-palmitoyltransferase 1, liver isoform OS=Homo sapiens GN=CPT1A - [CPT1A_HUMAN]	13.76	3	8	8	38	1.42318e+07	3.47491e+07	1.11324e+07	9.88891e+06	4.09794e+07	1.51894e+07	7.6518	3.7	2	3	22.5532	8.2	5	9	12.4003	5.69	3	5	4.23344	3.7	2	2	32.3309	13.76	8	12	18.9336	7.28	4	7	756	86.1836	8.44092
P48735-2	Isoform 2 of Isocitrate dehydrogenase [NADP], mitochondrial OS=Homo sapiens GN=IDH2 - [IDHP_HUMAN]	13.75	3	3	4	16	0	1.94383e+07	9.34044e+06	6.87857e+06	2.09686e+07	9.09874e+06		0			9.56152	11.5	3	3	2.51084	11.5	3	3	2.94814	11.5	3	3	7.23693	9.75	3	3	9.05706	11.5	3	4	400	45.1508	7.75244
O76031	ATP-dependent Clp protease ATP-binding subunit clpX-like, mitochondrial OS=Homo sapiens GN=CLPX PE=1 SV=2 - [CLPX_HUMAN]	13.74	1	7	7	21	4.21066e+06	1.56965e+07	5.53383e+06	6.74698e+06	1.37362e+07	1.00537e+07	4.73276	4.27	2	2	10.1824	8.21	4	4	7.44721	6.32	3	3	9.5534	7.9	4	4	9.75545	8.21	4	4	10.7203	7.9	4	4	633	69.1807	7.57666
O00159-2	Isoform 2 of Unconventional myosin-Ic OS=Homo sapiens GN=MYO1C - [MYO1C_HUMAN]	13.72	10	10	10	23	0	1.88462e+07	9.25381e+06	0	1.53078e+07	8.36319e+06		0			24.4679	11.48	8	10	3.85518	0.97	1	2		0			15.4789	7	5	6	11.8137	6.91	5	5	1028	117.834	9.40771
M0R061	Coatomer subunit epsilon OS=Homo sapiens GN=COPE PE=1 SV=1 - [M0R061_HUMAN]	13.7	6	1	1	6	0	1.42895e+07	8.91998e+06	3.66833e+06	1.95348e+07	1.03475e+07		0			2.57182	13.7	1	1	2.15614	13.7	1	1	2.10412	13.7	1	1	4.94182	13.7	1	2	2.4256	13.7	1	1	146	16.4422	9.75928
G5EA06	28S ribosomal protein S27, mitochondrial OS=Homo sapiens GN=MRPS27 PE=1 SV=1 - [G5EA06_HUMAN]	13.69	6	4	4	16	6.81404e+06	1.41251e+07	8.42974e+06	5.81702e+06	1.99883e+07	1.68977e+07	2.57417	3.07	1	1	10.0118	10.34	3	4	6.61069	10.34	3	3	4.26548	3.07	1	2	10.2519	9.5	3	4	5.23023	6.15	2	2	358	41.3031	5.51611
A0A087WVM4	Monofunctional C1-tetrahydrofolate synthase, mitochondrial OS=Homo sapiens GN=MTHFD1L PE=1 SV=1 - [A0A087WVM4_HUMAN]	13.69	6	10	10	28	8.40184e+06	2.21599e+07	9.34709e+06	7.82499e+06	2.7116e+07	1.27663e+07	5.31117	2.41	2	2	12.493	5.81	4	5	3.82372	2.08	2	2	6.11525	3.4	3	3	23.9485	8.98	7	10	13.3094	8	6	6	913	99.2493	7.26904
O43242	26S proteasome non-ATPase regulatory subunit 3 OS=Homo sapiens GN=PSMD3 PE=1 SV=2 - [PSMD3_HUMAN]	13.67	3	6	6	11	0	9.52681e+06	4.53271e+06	0	0	6.55091e+06	2.13662	1.69	1	1	11.6442	10.86	5	5	4.04947	3.56	2	2		0				0			7.64642	6.37	3	3	534	60.9395	8.44092
P35998	26S protease regulatory subunit 7 OS=Homo sapiens GN=PSMC2 PE=1 SV=3 - [PRS7_HUMAN]	13.63	3	6	6	23	10308920	1.50014e+07	6.64049e+06	2.12807e+06	2.88968e+07	9.60371e+06	2.18295	2.54	1	1	15.1053	13.63	4	6	6.74948	10.39	4	4	0	2.77	1	1	14.9315	13.63	4	6	11.6984	8.08	3	5	433	48.6031	5.94775
Q15233	Non-POU domain-containing octamer-binding protein OS=Homo sapiens GN=NONO PE=1 SV=4 - [NONO_HUMAN]	13.59	6	4	4	6	0	0	0	6.43281e+06	1.22533e+07	9.85789e+06		0				0				0			1.88674	2.97	1	1	9.53022	10.62	3	4	2.82149	2.97	1	1	471	54.1973	8.95361
F6UXX1	Heterogeneous nuclear ribonucleoprotein Q (Fragment) OS=Homo sapiens GN=SYNCRIP PE=1 SV=1 - [F6UXX1_HUMAN]	13.51	10	2	2	8	8.80394e+06	0	1.14646e+07	6.17919e+06	1.16781e+07	1.70228e+07	2.43738	6.49	1	1	5.4723	6.49	1	2	2.51899	6.49	1	1	1.99481	6.49	1	1	2.28408	7.03	1	1	5.36149	6.49	1	2	185	20.2442	4.93213
Q07021	Complement component 1 Q subcomponent-binding protein, mitochondrial OS=Homo sapiens GN=C1QBP PE=1 SV=1 - [C1QBP_HUMAN]	13.48	3	2	2	4	0	2.80542e+06	0	0	1.67546e+07	877143		0			2.01921	9.57	1	1		0				0			4.55039	13.48	2	2	2.16464	9.57	1	1	282	31.3426	4.84326
Q8WUY1	Protein THEM6 OS=Homo sapiens GN=THEM6 PE=1 SV=2 - [THEM6_HUMAN]	13.46	1	3	3	3	0	0	0	0	2.68843e+07	4.97568e+06		0				0				0				0			4.17592	7.21	2	2	2.21755	6.25	1	1	208	23.8499	9.5542
P58107	Epiplakin OS=Homo sapiens GN=EPPK1 PE=1 SV=2 - [EPIPL_HUMAN]	13.42	3	11	13	32	0	1.47288e+07	7.77904e+06	7.05271e+06	2.86755e+07	1.21271e+07	3.08167	1.49	1	1	9.97234	3.36	2	3	7.21316	3.36	2	3	6.60462	4.11	3	4	45.0297	12.08	11	15	13.7157	6.97	5	6	5090	555.279	5.60498
Q15738	Sterol-4-alpha-carboxylate 3-dehydrogenase, decarboxylating OS=Homo sapiens GN=NSDHL PE=1 SV=2 - [NSDHL_HUMAN]	13.4	2	3	3	8	0	1.30159e+07	0	8.41394e+06	2.69724e+07	9.42957e+06		0			2.26403	3.49	1	1		0			2.29528	3.49	1	1	8.63455	8.58	2	3	7.08725	13.4	3	3	373	41.8736	8.06006
H0YJ63	Activator of 90 kDa heat shock protein ATPase homolog 1 (Fragment) OS=Homo sapiens GN=AHSA1 PE=1 SV=1 - [H0YJ63_HUMAN]	13.33	5	1	1	1	0	7.96777e+06	0	0	0	0					2.08072	13.33	1	1		0								0				0			90	10.135	7.03467
I3L234	Ribosomal L1 domain-containing protein 1 (Fragment) OS=Homo sapiens GN=RSL1D1 PE=1 SV=1 - [I3L234_HUMAN]	13.27	5	1	1	3	0	7.58684e+06	0	4.13559e+06	0	9.46819e+06		0			2.16506	13.27	1	1		0			2.98923	13.27	1	1		0			2.30578	13.27	1	1	98	11.6213	9.74463
Q9P035	Very-long-chain (3R)-3-hydroxyacyl-CoA dehydratase 3 OS=Homo sapiens GN=HACD3 PE=1 SV=2 - [HACD3_HUMAN]	13.26	6	4	4	10	0	5.91241e+06	0	0	2.16745e+07	8.4644e+06		0			4.28226	4.42	2	2		0				0			14.76	13.26	4	5	7.70192	7.46	3	3	362	43.1316	8.93896
P56192	Methionine--tRNA ligase, cytoplasmic OS=Homo sapiens GN=MARS PE=1 SV=2 - [SYMC_HUMAN]	13.22	14	8	8	17	0	2.65738e+07	10791745	0	3.72345e+07	1.62922e+07		0			15.4108	8.89	5	6	2.07781	1.78	1	1		0			16.1224	8.22	5	6	9.46603	6.56	4	4	900	101.052	6.16357
P06748-2	Isoform 2 of Nucleophosmin OS=Homo sapiens GN=NPM1 - [NPM_HUMAN]	13.21	4	2	2	2	3.19337e+06	3.35923e+06	0	0	0	0	2.07207	7.92	1	1	2.28106	5.28	1	1		0				0								0			265	29.4462	4.61475
H0YLY7	Calcineurin B homologous protein 1 (Fragment) OS=Homo sapiens GN=CHP1 PE=1 SV=1 - [H0YLY7_HUMAN]	13.19	5	1	1	1	0	0	0	0	7.51514e+06	0		0				0				0				0			2.65022	13.19	1	1					91	10.7354	5.2749
Q12874	Splicing factor 3A subunit 3 OS=Homo sapiens GN=SF3A3 PE=1 SV=1 - [SF3A3_HUMAN]	13.17	1	4	4	13	1.27437e+07	7.73863e+06	7.86818e+06	8.05694e+06	0	0	11.0723	8.78	3	4	4.68092	4.19	2	2	4.66441	6.39	2	2	8.95579	13.17	4	4		0			2.37597	4.59	1	1	501	58.8123	5.37646
F5H3X6	Prohibitin-2 (Fragment) OS=Homo sapiens GN=PHB2 PE=1 SV=2 - [F5H3X6_HUMAN]	13.15	8	2	2	2	0	0	0	0	7.73695e+06	5.25245e+06		0				0				0				0			2.30294	5.16	1	1	2.3336	7.98	1	1	213	23.6005	6.94678
O00425	Insulin-like growth factor 2 mRNA-binding protein 3 OS=Homo sapiens GN=IGF2BP3 PE=1 SV=2 - [IF2B3_HUMAN]	13.13	9	4	5	14	6.92821e+06	1.96944e+07	0	0	2.30374e+07	4.25374e+06	4.47611	5.18	2	2	13.5866	10.36	4	5		0				0			12.6159	7.6	3	5	4.8204	5.18	2	2	579	63.6656	8.86572
E9PLD3	Uncharacterized protein OS=Homo sapiens PE=4 SV=1 - [E9PLD3_HUMAN]	13.13	3	1	1	2	0	0	8.15118e+06	0	0	1.30099e+07						0			3.16774	13.13	1	1		0				0			3.54618	13.13	1	1	99	11.5928	12.2349
O60701-3	Isoform 3 of UDP-glucose 6-dehydrogenase OS=Homo sapiens GN=UGDH - [UGDH_HUMAN]	13.1	3	4	4	19	1.3029e+07	1.79974e+07	9.99897e+06	5.85563e+06	1.70181e+07	1.13605e+07	7.64375	5.79	2	3	8.80728	5.79	2	3	7.16271	5.79	2	3	6.4418	5.79	2	3	2.84507	7.56	2	2	11.9093	8.06	3	5	397	44.3869	7.6792
Q8WUT1	POLDIP3 protein OS=Homo sapiens GN=POLDIP3 PE=1 SV=1 - [Q8WUT1_HUMAN]	13.1	7	2	2	8	6.97373e+06	6.54508e+06	6.15815e+06	4.81808e+06	5.55244e+06	0	4.43896	5.68	1	2	4.93191	13.1	2	2	1.91645	5.68	1	1	1.91485	5.68	1	1	4.57401	13.1	2	2		0			229	24.8245	10.6968
F8VR50	Actin-related protein 2/3 complex subunit 3 (Fragment) OS=Homo sapiens GN=ARPC3 PE=1 SV=1 - [F8VR50_HUMAN]	13.1	3	1	1	1	0	0	0	0	9.54834e+06	0						0											2.03713	13.1	1	1					84	9.71999	7.92822
A0A087WVV1	Proteasome subunit beta type-2 OS=Homo sapiens GN=PSMB2 PE=1 SV=1 - [A0A087WVV1_HUMAN]	13.1	2	1	1	1	0	0	0	0	4321725	0						0				0				0			2.43548	13.1	1	1		0			84	9.55109	8.77783
Q8IVS2	Malonyl-CoA-acyl carrier protein transacylase, mitochondrial OS=Homo sapiens GN=MCAT PE=1 SV=2 - [FABD_HUMAN]	13.08	2	3	3	4	0	8.89167e+06	0	0	1.15944e+07	0		0			5.22384	7.18	2	2		0				0			2.83678	10	2	2		0			390	42.9341	8.71924
A0A0C4DGB6	Serum albumin OS=Homo sapiens GN=ALB PE=1 SV=1 - [A0A0C4DGB6_HUMAN]	13.08	10	8	8	53	1.31832e+08	1.59319e+08	9.73932e+07	7.11818e+07	1.67959e+08	9.34886e+07	35.9347	6.95	5	11	21.5515	2.48	2	7	23.234	3.64	3	8	26.8875	10.6	6	10	30.1132	9.44	6	11	16.5757	3.64	3	6	604	69.1814	6.3667
Q9H845	Acyl-CoA dehydrogenase family member 9, mitochondrial OS=Homo sapiens GN=ACAD9 PE=1 SV=1 - [ACAD9_HUMAN]	13.04	2	6	6	10	0	5.69007e+06	4.07586e+06	2.5287e+06	7.79698e+06	1.07905e+07		0			7.1352	4.83	3	3	2.06356	1.45	1	1	2.03769	2.09	1	1	8.9548	9.66	4	4	2.02181	1.29	1	1	621	68.7167	7.95752
P62854	40S ribosomal protein S26 OS=Homo sapiens GN=RPS26 PE=1 SV=3 - [RS26_HUMAN]	13.04	1	1	1	5	2.76116e+07	7.64024e+07	7.13597e+07	2.53981e+07	0	8.22972e+07	2.20356	13.04	1	1	3.1757	13.04	1	1	3.41604	13.04	1	1	2.36456	13.04	1	1		0			3.06109	13.04	1	1	115	13.0071	11.0044
K7ERT7	Synaptic vesicle membrane protein VAT-1 homolog (Fragment) OS=Homo sapiens GN=VAT1 PE=1 SV=1 - [K7ERT7_HUMAN]	13.01	2	1	1	1	0	0	0	0	7.15458e+06	0		0				0				0				0			2.72061	13.01	1	1					146	15.0496	5.09717
P62913-2	Isoform 2 of 60S ribosomal protein L11 OS=Homo sapiens GN=RPL11 - [RL11_HUMAN]	12.99	4	2	2	23	7.58282e+07	1.80577e+08	1.20695e+08	4.30997e+07	1.72856e+08	1.10509e+08	12.4736	12.99	2	4	12.1471	12.99	2	4	14.7363	12.99	2	5	8.48366	12.99	2	3	10.3915	12.99	2	3	11.2992	12.99	2	4	177	20.1116	9.59814
Q9BXW7-2	Isoform 1 of Cat eye syndrome critical region protein 5 OS=Homo sapiens GN=CECR5 - [CECR5_HUMAN]	12.98	3	4	4	12	0	1.61762e+07	0	0	1.55901e+07	8.70414e+06	2.13821	2.29	1	1	6.43522	9.67	3	3		0				0			10.3062	9.67	3	4	9.1054	12.98	4	4	393	43.5603	6.90283
P05026-2	Isoform 2 of Sodium/potassium-transporting ATPase subunit beta-1 OS=Homo sapiens GN=ATP1B1 - [AT1B1_HUMAN]	12.96	3	3	3	9	0	2.47305e+07	7.02506e+06	0	2.74189e+07	1.47742e+07		0			8.90325	8.31	2	3	4.64494	8.31	2	2		0			5.75583	9.3	2	2	4.86559	8.31	2	2	301	34.8708	8.646
Q96QK1	Vacuolar protein sorting-associated protein 35 OS=Homo sapiens GN=VPS35 PE=1 SV=2 - [VPS35_HUMAN]	12.94	1	8	8	28	1.14997e+07	2.6386e+07	1.01343e+07	7.2258e+06	2.32735e+07	1.20354e+07	11.5784	5.53	4	5	23.2361	9.17	6	9	8.06694	4.15	3	3	2.63601	1.88	1	1	15.2153	7.66	5	6	10.5588	5.15	3	4	796	91.6489	5.49072
Q92973-2	Isoform 2 of Transportin-1 OS=Homo sapiens GN=TNPO1 - [TNPO1_HUMAN]	12.92	8	10	10	36	6.19207e+06	2.56432e+07	1.55884e+07	4.30681e+06	2.34157e+07	1.62015e+07	7.92434	4.49	3	3	22.5149	10.34	7	8	17.2476	6.52	5	6	6.45953	3.71	3	3	17.6009	6.29	4	6	24.552	9.21	7	10	890	101.244	4.95752
P30153	Serine/threonine-protein phosphatase 2A 65 kDa regulatory subunit A alpha isoform OS=Homo sapiens GN=PPP2R1A PE=1 SV=4 - [2AAA_HUMAN]	12.9	13	5	5	18	2.60402e+06	1.47995e+07	8.32628e+06	3.03676e+06	1.1684e+07	1.03473e+07	2.08684	2.04	1	1	12.8673	9.85	4	5	9.20766	9.85	4	4	4.18106	3.74	2	2	5.07384	5.43	2	2	8.6492	10.87	4	4	589	65.2669	5.10986
P07195	L-lactate dehydrogenase B chain OS=Homo sapiens GN=LDHB PE=1 SV=2 - [LDHB_HUMAN]	12.87	4	4	4	16	0	1.21155e+07	4346892	6.532e+06	3.46453e+07	1.72306e+07		0			6.74634	10.48	3	3	1.86138	2.99	1	1	6.62683	5.69	2	3	11.2103	8.08	3	5	9.25828	5.69	2	4	334	36.6151	6.04932
P31151	Protein S100-A7 OS=Homo sapiens GN=S100A7 PE=1 SV=4 - [S10A7_HUMAN]	12.87	1	3	3	5	1.12035e+07	0	0	5.02249e+06	0	0	9.36133	12.87	3	4		0				0			2.02563	11.88	1	1						0			101	11.4636	6.771
F2Z2Q9	Low molecular weight phosphotyrosine protein phosphatase OS=Homo sapiens GN=ACP1 PE=1 SV=1 - [F2Z2Q9_HUMAN]	12.86	7	1	1	1	1.15056e+07	0	0	0	0	0	2.08137	12.86	1	1		0				0				0				0				0			70	7.4958	5.10986
Q99459	Cell division cycle 5-like protein OS=Homo sapiens GN=CDC5L PE=1 SV=2 - [CDC5L_HUMAN]	12.84	1	7	7	20	1.18134e+07	1.21398e+07	8.6337e+06	9.22998e+06	1.49258e+07	9.56973e+06	4.38692	3.12	2	2	5.9847	3.12	2	2	7.43105	3.12	2	3	8.88614	5.11	3	3	14.5026	9.73	5	6	8.43433	6.36	4	4	802	92.1937	8.17725
C9J3L8	Translocon-associated protein subunit alpha OS=Homo sapiens GN=SSR1 PE=1 SV=1 - [C9J3L8_HUMAN]	12.83	6	3	3	8	0	0	0	2.17753e+07	4.37909e+07	5.41258e+07		0				0				0			8.09567	9.81	2	3	2.12144	4.15	1	1	12.1508	12.83	3	4	265	29.5548	4.29736
Q8IV96	DDX6 protein OS=Homo sapiens GN=DDX6 PE=1 SV=1 - [Q8IV96_HUMAN]	12.83	2	2	2	8	3.16984e+06	1.11304e+07	5.07028e+06	2.69699e+06	1.5069e+07	4.05683e+06	2.14669	5.88	1	1	2.20838	5.88	1	1	2.02684	5.88	1	1	2.1523	5.88	1	1	4.53577	5.88	1	2	4.26451	12.83	2	2	187	20.4135	9.05615
A0A0A0MS41	Sideroflexin OS=Homo sapiens GN=SFXN3 PE=1 SV=1 - [A0A0A0MS41_HUMAN]	12.77	3	3	4	4	0	0	0	0	9.70302e+06	0		0				0				0				0			10.23	12.77	4	4		0			321	35.4805	9.1001
Q01813	ATP-dependent 6-phosphofructokinase, platelet type OS=Homo sapiens GN=PFKP PE=1 SV=2 - [PFKAP_HUMAN]	12.76	7	6	7	12	0	8.02145e+06	0	0	1.47999e+07	6.32732e+06		0			8.76426	7.27	4	4		0				0			16.6347	10.08	6	7	2.07886	1.4	1	1	784	85.5415	7.54736
P02786	Transferrin receptor protein 1 OS=Homo sapiens GN=TFRC PE=1 SV=2 - [TFR1_HUMAN]	12.76	4	8	8	21	0	1.75135e+07	1.1598e+07	3.63698e+06	4.38705e+07	1.82216e+07		0			17.9673	8.55	5	7	2.52255	2.11	1	1	1.8539	1.32	1	1	28.5807	9.47	6	10	4.83493	3.95	2	2	760	84.8179	6.60986
H0Y4X3	RNA-binding protein 39 (Fragment) OS=Homo sapiens GN=RBM39 PE=1 SV=5 - [H0Y4X3_HUMAN]	12.76	7	3	3	13	8.86026e+06	1.20545e+07	7.06664e+06	7.94339e+06	1.57337e+07	1.08282e+07	2.94131	5.04	1	1	7.93764	12.76	3	3	6.71567	12.76	3	3	4.99168	9.5	2	2	6.16921	9.5	2	2	4.9372	9.5	2	2	337	36.6725	5.60498
F5GY40	NADH dehydrogenase [ubiquinone] 1 alpha subcomplex subunit 9, mitochondrial (Fragment) OS=Homo sapiens GN=NDUFA9 PE=1 SV=1 - [F5GY40_HUMAN]	12.75	2	1	1	1	0	0	0	0	1.07199e+07	0		0				0				0				0			2.78364	12.75	1	1		0			149	16.7267	9.11475
Q8WVJ2	NudC domain-containing protein 2 OS=Homo sapiens GN=NUDCD2 PE=1 SV=1 - [NUDC2_HUMAN]	12.74	1	1	1	1	0	0	0	4.91967e+07	0	0		0				0				0			0	12.74	1	1		0				0			157	17.6647	5.07178
P81605	Dermcidin OS=Homo sapiens GN=DCD PE=1 SV=2 - [DCD_HUMAN]	12.73	2	2	2	10	8.50509e+07	2.80365e+07	1.77411e+07	2.30369e+07	0	1.88408e+07	9.06527	10	1	3	2.92551	10	1	1	2.59463	10	1	1	10.9427	12.73	2	4		0			2.8852	10	1	1	110	11.2768	6.53662
Q13724-2	Isoform 2 of Mannosyl-oligosaccharide glucosidase OS=Homo sapiens GN=MOGS - [MOGS_HUMAN]	12.72	3	7	7	11	0	1.13993e+07	0	0	1.56493e+07	1.05241e+06		0			4.63691	2.87	2	2		0				0			20.0864	12.72	7	8	2.46513	1.64	1	1	731	80.6526	7.10791
H7C2P7	39S ribosomal protein L23, mitochondrial (Fragment) OS=Homo sapiens GN=MRPL23 PE=1 SV=1 - [H7C2P7_HUMAN]	12.71	5	1	1	1	0	0	0	0	7.79936e+06	0						0				0				0			2.68247	12.71	1	1		0			118	13.7704	10.4185
P49915	GMP synthase [glutamine-hydrolyzing] OS=Homo sapiens GN=GMPS PE=1 SV=1 - [GUAA_HUMAN]	12.7	2	7	7	49	1.38111e+07	2.67042e+07	1.46595e+07	8.28311e+06	2.52631e+07	2.28761e+07	14.3306	10.82	6	6	18.945	10.82	6	8	21.5342	12.7	7	10	13.4637	10.82	6	6	17.4397	6.49	4	7	28.9959	12.7	7	12	693	76.667	6.87354
Q9Y276	Mitochondrial chaperone BCS1 OS=Homo sapiens GN=BCS1L PE=1 SV=1 - [BCS1_HUMAN]	12.65	5	3	3	4	0	0	0	0	2.29653e+07	5.65472e+06		0				0				0				0			8.8189	9.07	2	3	2.44526	3.58	1	1	419	47.5045	8.49951
H7C0X8	Macrophage-capping protein (Fragment) OS=Homo sapiens GN=CAPG PE=1 SV=1 - [H7C0X8_HUMAN]	12.62	3	1	1	3	0	5.49077e+06	3.08344e+06	0	6.36783e+06	0					3.13139	12.62	1	1	1.89679	12.62	1	1		0			3.13641	12.62	1	1		0			103	11.5879	7.95752
Q96P63	Serpin B12 OS=Homo sapiens GN=SERPINB12 PE=1 SV=1 - [SPB12_HUMAN]	12.59	2	4	4	12	1.13061e+07	0	6.02006e+06	1.10328e+07	1.09608e+07	0	4.83934	4.2	2	2		0			3.89358	4.2	2	2	15.6208	12.59	4	6	4.8997	5.93	2	2		0			405	46.2471	5.52881
Q5SWX8-4	Isoform 4 of Protein odr-4 homolog OS=Homo sapiens GN=ODR4 - [ODR4_HUMAN]	12.56	4	5	5	15	1.32769e+07	1.45351e+07	1.1405e+07	1.49884e+07	0	9.16266e+06	6.81714	4.74	2	3	2.60697	2.84	1	1	2.48906	2.84	1	1	16.2535	12.56	5	7		0			6.22759	4.74	2	3	422	47.5628	5.80811
O95373	Importin-7 OS=Homo sapiens GN=IPO7 PE=1 SV=1 - [IPO7_HUMAN]	12.52	2	10	10	28	0	2.31021e+07	4.69741e+06	0	1.97136e+07	8.31295e+06		0			25.0583	12.33	9	10	7.35035	3.95	3	3		0			27.7615	8.57	7	11	9.55864	4.82	4	4	1038	119.44	4.81787
Q8TBQ9	Protein kish-A OS=Homo sapiens GN=TMEM167A PE=1 SV=1 - [KISHA_HUMAN]	12.5	1	1	1	2	0	0	0	0	2.0185e+07	8.11904e+06		0				0				0				0			2.11575	12.5	1	1	1.99113	12.5	1	1	72	8.05433	8.95361
M0R128	DnaJ homolog subfamily B member 1 (Fragment) OS=Homo sapiens GN=DNAJB1 PE=1 SV=5 - [M0R128_HUMAN]	12.5	8	1	1	2	0	0	0	0	0	6.27873e+06					2.15563	12.5	1	1		0				0				0			2.26607	12.5	1	1	80	8.92511	4.88135
Q06210-2	Isoform 2 of Glutamine--fructose-6-phosphate aminotransferase [isomerizing] 1 OS=Homo sapiens GN=GFPT1 - [GFPT1_HUMAN]	12.48	4	7	7	18	0	1.07045e+07	3.17547e+06	3.91728e+06	1.68113e+07	6.117e+06		0			8.95633	6.75	4	4	1.88549	1.17	1	1	4.40265	3.08	2	2	22.7831	12.48	7	9	4.27101	3.08	2	2	681	76.7103	6.84424
C9K0U8	Single-stranded DNA-binding protein, mitochondrial (Fragment) OS=Homo sapiens GN=SSBP1 PE=1 SV=1 - [C9K0U8_HUMAN]	12.4	3	1	1	4	0	1.05198e+07	0	3930828	1.24137e+07	5.97591e+06		0			2.12138	12.4	1	1		0			1.96754	12.4	1	1	2.65603	12.4	1	1	2.20468	12.4	1	1	121	14.1224	9.56885
P63167	Dynein light chain 1, cytoplasmic OS=Homo sapiens GN=DYNLL1 PE=1 SV=1 - [DYL1_HUMAN]	12.36	2	1	1	3	6.86655e+06	0	0	5.07868e+06	0	0	2.21814	12.36	1	1	2.35337	12.36	1	1		0			0	12.36	1	1		0							89	10.3591	7.40088
O00231	26S proteasome non-ATPase regulatory subunit 11 OS=Homo sapiens GN=PSMD11 PE=1 SV=3 - [PSD11_HUMAN]	12.32	3	4	4	11	3.99902e+06	6.54709e+06	6.00149e+06	4.22426e+06	1.47805e+07	6.59972e+06	2.12664	2.84	1	1	2.0263	2.84	1	1	6.82001	8.77	3	3	2.08904	3.08	1	1	3.30423	2.84	1	1	9.54976	12.32	4	4	422	47.434	6.48096
K7EML9	Thioredoxin-like protein 1 (Fragment) OS=Homo sapiens GN=TXNL1 PE=1 SV=1 - [K7EML9_HUMAN]	12.32	3	1	1	1	0	5.69229e+06	0	0	0	0		0			2.1752	12.32	1	1		0								0				0			138	15.5235	6.50732
P62191-2	Isoform 2 of 26S protease regulatory subunit 4 OS=Homo sapiens GN=PSMC1 - [PRS4_HUMAN]	12.26	8	2	3	19	9.65449e+06	1.66092e+07	9.5391e+06	5.8119e+06	1.78829e+07	1.3048e+07	3.43561	3.27	1	1	14.6499	12.26	3	5	7.52	6.54	2	3	4.88025	6.54	2	2	10.7906	12.26	3	5	8.45579	6.54	2	3	367	41.1412	5.0083
Q99720-4	Isoform 4 of Sigma non-opioid intracellular receptor 1 OS=Homo sapiens GN=SIGMAR1 - [SGMR1_HUMAN]	12.26	3	1	1	1	0	0	0	0	1.50876e+07	0																	2.54373	12.26	1	1		0			106	11.9843	6.50732
E9PI87	Oxidoreductase HTATIP2 OS=Homo sapiens GN=HTATIP2 PE=1 SV=1 - [E9PI87_HUMAN]	12.24	4	2	2	3	0	10127628	0	0	1991979	0		0			2.82563	6.63	1	1	1.84685	6.63	1	1		0			0	5.61	1	1		0			196	21.9623	7.40088
P01116-2	Isoform 2B of GTPase KRas OS=Homo sapiens GN=KRAS - [RASK_HUMAN]	12.23	7	2	2	2	0	0	0	0	9.34562e+06	0		0				0				0				0			4.41295	12.23	2	2		0			188	21.4109	8.11865
G3V3U4	Proteasome subunit alpha type OS=Homo sapiens GN=PSMA6 PE=1 SV=1 - [G3V3U4_HUMAN]	12.15	6	1	1	2	3.31216e+06	0	0	0	4.30049e+06	0	2.2696	12.15	1	1		0				0				0			2.46095	12.15	1	1		0			107	11.563	9.1001
P22102	Trifunctional purine biosynthetic protein adenosine-3 OS=Homo sapiens GN=GART PE=1 SV=1 - [PUR2_HUMAN]	12.08	7	8	8	22	2.89888e+06	1.37032e+07	7.20448e+06	4.80975e+06	2.07544e+07	6.65954e+06	4.22452	3.76	2	2	15.7479	8.22	5	6	10.1274	4.36	3	4	6.2931	2.18	2	3	13.317	6.93	5	5	4.495	2.87	2	2	1010	107.699	6.69775
P53618	Coatomer subunit beta OS=Homo sapiens GN=COPB1 PE=1 SV=3 - [COPB_HUMAN]	12.07	2	9	9	30	7.506e+06	1.49506e+07	3.03755e+06	4.83141e+06	2.95399e+07	1.79518e+07	7.51249	4.51	3	3	26.0983	10.18	8	10	2.91971	1.15	1	1	4.94686	3.04	2	2	19.0864	7.14	6	7	17.7995	6.72	5	7	953	107.074	6.04932
P52597	Heterogeneous nuclear ribonucleoprotein F OS=Homo sapiens GN=HNRNPF PE=1 SV=3 - [HNRPF_HUMAN]	12.05	3	2	3	25	3.13096e+07	6.18456e+07	6.69919e+07	3.4844e+07	1.84404e+07	6.04524e+07	14.2821	12.05	3	5	12.2581	12.05	3	3	14.3484	12.05	3	4	12.5571	12.05	3	4	7.56546	7.95	2	3	17.8606	12.05	3	6	415	45.6429	5.57959
K7EL89	Spermidine synthase (Fragment) OS=Homo sapiens GN=SRM PE=1 SV=1 - [K7EL89_HUMAN]	12.05	2	1	1	2	0	8.5787e+06	0	0	0	5.71348e+06		0			2.00165	12.05	1	1		0				0							2.10167	12.05	1	1	83	9.31562	8.20654
Q6ZVX7	F-box only protein 50 OS=Homo sapiens GN=NCCRP1 PE=1 SV=1 - [FBX50_HUMAN]	12	1	2	2	2	3.3343e+06	1.0614e+08	0	0	0	0	2.29529	4.36	1	1	2.08631	7.64	1	1		0				0				0				0			275	30.8279	6.62451
J3KRS1	Dehydrogenase/reductase SDR family member 7B (Fragment) OS=Homo sapiens GN=DHRS7B PE=1 SV=1 - [J3KRS1_HUMAN]	12	3	1	1	1	0	0	0	0	5.07109e+06	0		0				0				0				0			1.99685	12	1	1		0			125	13.7114	10.3306
P35579	Myosin-9 OS=Homo sapiens GN=MYH9 PE=1 SV=4 - [MYH9_HUMAN]	11.99	13	16	16	44	1.24022e+07	9.27422e+06	9.79064e+06	1.22167e+07	1.54245e+07	1.33673e+07	13.8296	3.93	5	6	18.6658	4.74	5	7	13.1685	3.88	5	5	16.255	3.78	5	6	27.9802	6.84	9	11	20.8092	5.77	8	9	1960	226.392	5.60498
Q9NZI8	Insulin-like growth factor 2 mRNA-binding protein 1 OS=Homo sapiens GN=IGF2BP1 PE=1 SV=2 - [IF2B1_HUMAN]	11.96	2	4	5	21	7.95201e+06	1.86608e+07	1.07683e+07	3.89861e+06	1.79945e+07	7.21996e+06	7.69781	6.76	3	3	11.3015	10.4	4	4	8.26904	5.37	2	3	6.21935	6.93	3	3	11.162	5.2	2	4	8.68491	8.15	3	4	577	63.4412	9.20264
P62304	Small nuclear ribonucleoprotein E OS=Homo sapiens GN=SNRPE PE=1 SV=1 - [RUXE_HUMAN]	11.96	1	1	1	1	0	0	0	0	5.98743e+06	0		0				0				0				0			2.01275	11.96	1	1		0			92	10.7966	9.43701
K7EMV3	Histone H3 OS=Homo sapiens GN=H3F3B PE=1 SV=1 - [K7EMV3_HUMAN]	11.96	8	1	1	7	5.27156e+07	9.05001e+07	0	0	2.98209e+07	0	5.0336	11.96	1	2	10.0726	11.96	1	4		0				0			2.02238	11.96	1	1		0			92	10.3278	11.8247
P13489	Ribonuclease inhibitor OS=Homo sapiens GN=RNH1 PE=1 SV=2 - [RINI_HUMAN]	11.93	8	4	4	28	1.32353e+07	1.78611e+07	1.30869e+07	9.07812e+06	1.10449e+07	2.0524e+07	10.5381	8.68	3	4	16.1339	8.89	3	6	12.178	11.93	4	5	11.5955	8.89	3	5	7.91909	8.89	3	3	14.4633	11.93	4	5	461	49.9411	4.81787
U3KQC1	WD repeat-containing protein 18 (Fragment) OS=Homo sapiens GN=WDR18 PE=1 SV=1 - [U3KQC1_HUMAN]	11.93	7	4	4	10	0	9.55481e+06	3.48119e+06	0	1.29745e+07	1.16572e+07		0			2.72938	2.79	1	1	1.93881	2.54	1	1		0			15.8005	11.93	4	7	2.0475	3.81	1	1	394	43.32	6.85889
A0A0B4J2A4	3-ketoacyl-CoA thiolase, mitochondrial OS=Homo sapiens GN=ACAA2 PE=1 SV=1 - [A0A0B4J2A4_HUMAN]	11.93	6	6	6	30	2.92272e+07	4.32547e+07	2.62012e+07	2.64026e+07	2.70789e+07	3.79329e+07	9.16191	8.12	3	3	16.2268	8.12	3	6	11.7	8.38	4	5	10.6885	8.38	4	4	15.8543	11.68	4	6	15.9733	10.41	4	6	394	41.5754	7.89893
Q8TDN6	Ribosome biogenesis protein BRX1 homolog OS=Homo sapiens GN=BRIX1 PE=1 SV=2 - [BRX1_HUMAN]	11.9	1	4	4	21	4.97726e+06	1.2242e+07	1.46148e+07	6.18008e+06	1.59649e+07	1.53484e+07	8.22437	7.93	2	3	9.50615	9.92	3	4	12.0918	11.9	4	5	9.06814	9.92	3	4	1.9595	1.98	1	1	9.16882	7.08	3	4	353	41.3749	9.92041
Q60FE5	Filamin A OS=Homo sapiens GN=FLNA PE=1 SV=1 - [Q60FE5_HUMAN]	11.87	8	20	20	69	6.31645e+06	1.93928e+07	1.05738e+07	5.12211e+06	2.75194e+07	1.4117e+07	4.45332	0.92	2	2	37.642	7.63	14	15	19.1464	4.47	9	9	4.63097	0.99	2	2	63.2626	10.99	19	24	39.3945	9.16	16	17	2620	278.053	6.06201
P63096	Guanine nucleotide-binding protein G(i) subunit alpha-1 OS=Homo sapiens GN=GNAI1 PE=1 SV=2 - [GNAI1_HUMAN]	11.86	14	2	3	18	2.29482e+07	3.99119e+07	1.85724e+07	1.57246e+07	4.7693e+07	2.99314e+07	3.258	3.11	1	1	11.8424	11.86	3	4	7.4898	7.63	2	3	5.16129	3.11	1	2	14.6008	11.86	3	5	8.11427	7.63	2	3	354	40.3352	5.97314
Q9H0S4-2	Isoform 2 of Probable ATP-dependent RNA helicase DDX47 OS=Homo sapiens GN=DDX47 - [DDX47_HUMAN]	11.82	2	5	5	14	2.57132e+06	7.12031e+06	4.60055e+06	2.34041e+06	6.2334e+07	5.84402e+06	4.27742	5.17	2	2	2.57549	2.71	1	1	6.37338	8.37	3	3	6.05155	8.13	3	3	2.09921	3.2	1	2	6.6805	8.87	3	3	406	45.141	9.24658
P55795	Heterogeneous nuclear ribonucleoprotein H2 OS=Homo sapiens GN=HNRNPH2 PE=1 SV=1 - [HNRH2_HUMAN]	11.8	2	2	3	18	3.54311e+07	3.07295e+07	5.9828e+07	6.85277e+07	8.82701e+07	3.44075e+07	6.51188	3.79	1	2	12.6277	11.8	3	4	9.84891	8.02	2	3	7.01716	3.79	1	2	7.78767	3.79	1	2	15.0418	11.8	3	5	449	49.2323	6.30322
A0A087WTS8	Heat shock 70 kDa protein 4 OS=Homo sapiens GN=HSPA4 PE=1 SV=1 - [A0A087WTS8_HUMAN]	11.79	4	4	4	7	0	5.42453e+06	0	0	1.30185e+07	0		0			2.36338	2.95	1	1		0				0			16.0669	11.79	4	6		0			475	52.566	8.29443
P62310	U6 snRNA-associated Sm-like protein LSm3 OS=Homo sapiens GN=LSM3 PE=1 SV=2 - [LSM3_HUMAN]	11.76	1	1	1	2	2.91471e+06	0	0	1.61738e+06	0	0	2.33841	11.76	1	1									1.96042	11.76	1	1									102	11.838	4.70361
H0YB07	Lymphocyte antigen 6K OS=Homo sapiens GN=LY6K PE=1 SV=1 - [H0YB07_HUMAN]	11.76	4	1	1	1	0	0	0	0	1.37711e+07	0		0				0				0				0			2.60447	11.76	1	1		0			85	9.88882	6.99072
Q8NBP7-2	Isoform 2 of Proprotein convertase subtilisin/kexin type 9 OS=Homo sapiens GN=PCSK9 - [PCSK9_HUMAN]	11.73	2	1	1	1	0	0	0	0	5.2927e+06	0		0				0											2.83241	11.73	1	1					196	20.8138	8.39697
H0YG82	28S ribosomal protein S35, mitochondrial (Fragment) OS=Homo sapiens GN=MRPS35 PE=1 SV=1 - [H0YG82_HUMAN]	11.73	3	1	1	1	0	3.27929e+06	0	0	0	0					2.14779	11.73	1	1		0								0				0			162	18.0094	9.26123
Q13561	Dynactin subunit 2 OS=Homo sapiens GN=DCTN2 PE=1 SV=4 - [DCTN2_HUMAN]	11.72	9	4	4	5	4.20476e+06	7.03707e+06	0	0	0	2.10255e+06	7.00021	7.98	3	3	3.13742	3.74	1	1		0				0							2.03438	3.74	1	1	401	44.2039	5.21143
O60783	28S ribosomal protein S14, mitochondrial OS=Homo sapiens GN=MRPS14 PE=1 SV=1 - [RT14_HUMAN]	11.72	1	1	1	4	0	3.46003e+06	3.21657e+06	0	4.78705e+06	4.71055e+06		0			2.43187	11.72	1	1	1.89819	11.72	1	1		0			3.39768	11.72	1	1	3.02451	11.72	1	1	128	15.129	11.4146
J3QRD1	Fatty aldehyde dehydrogenase OS=Homo sapiens GN=ALDH3A2 PE=1 SV=1 - [J3QRD1_HUMAN]	11.7	7	4	4	22	6.25975e+06	1.59717e+07	7.91714e+06	8.61724e+06	1.11813e+07	1.75642e+07	4.55538	6.11	2	2	14.4729	11.7	4	6	3.88657	5.6	2	2	6.67135	9.41	3	3	6.9102	5.34	2	3	15.3264	11.7	4	6	393	44.6197	5.52881
Q9NVT9-2	Isoform 2 of Armadillo repeat-containing protein 1 OS=Homo sapiens GN=ARMC1 - [ARMC1_HUMAN]	11.67	2	1	1	2	0	0	0	0	2.13829e+07	0		0				0				0							5.9477	11.67	1	2		0			180	20.2991	7.6792
H3BTB3	ATP-dependent RNA helicase DDX19A OS=Homo sapiens GN=DDX19A PE=1 SV=1 - [H3BTB3_HUMAN]	11.63	10	1	1	3	0	0	0	3.39564e+06	3106757	7.11075e+06		0				0				0			1.87213	11.63	1	1	2.09128	11.63	1	1	2.89211	11.63	1	1	129	14.4704	4.90674
P30837	Aldehyde dehydrogenase X, mitochondrial OS=Homo sapiens GN=ALDH1B1 PE=1 SV=3 - [AL1B1_HUMAN]	11.61	1	5	5	11	0	8.81132e+06	6.04771e+06	4.88368e+06	1.98304e+07	8.45318e+06		0			9.70038	9.67	4	4	2.21059	1.93	1	1	2.36548	1.93	1	1	10.4787	6.19	3	4	2.55642	1.93	1	1	517	57.1702	6.80029
F5H0R4	Nicotinamide N-methyltransferase OS=Homo sapiens GN=NNMT PE=1 SV=1 - [F5H0R4_HUMAN]	11.59	2	1	1	1	0	5.26729e+06	0	0	0	0		0			2.2892	11.59	1	1														0			69	7.69286	5.26221
P36871	Phosphoglucomutase-1 OS=Homo sapiens GN=PGM1 PE=1 SV=3 - [PGM1_HUMAN]	11.57	3	4	4	8	0	6.37076e+06	0	2.35989e+06	5.47405e+06	4.3209e+06		0			4.66365	3.38	2	2		0			5.01561	7.3	2	2	7.26903	10.14	3	3	2.21873	1.96	1	1	562	61.4105	6.75635
K7EQG1	Glutaminyl-peptide cyclotransferase-like protein OS=Homo sapiens GN=QPCTL PE=1 SV=1 - [K7EQG1_HUMAN]	11.57	3	2	2	5	2017354	4.51694e+06	0	0	1.97772e+07	4.04598e+06	2.26323	9.09	1	1	2.00904	11.57	1	1		0				0			4.106	11.57	1	1	4.27479	11.57	2	2	121	13.9708	11.6343
Q92900-2	Isoform 2 of Regulator of nonsense transcripts 1 OS=Homo sapiens GN=UPF1 - [RENT1_HUMAN]	11.54	2	10	10	25	3.64948e+06	1.74693e+07	5.8706e+06	2.76741e+06	1.60468e+07	5.6742e+06	2.58424	0.89	1	1	19.6477	7.25	6	8	8.46731	4.38	4	5	4.24317	2.5	2	2	18.1941	7.78	6	7	4.33387	2.5	2	2	1118	122.958	6.68311
Q9NYK5	39S ribosomal protein L39, mitochondrial OS=Homo sapiens GN=MRPL39 PE=1 SV=3 - [RM39_HUMAN]	11.54	3	3	3	6	0	8.67177e+06	0	3.52904e+06	1.13413e+07	0		0			2.40731	4.44	1	1		0			1.98035	4.44	1	1	9.57668	11.54	3	4		0			338	38.6867	7.6499
F8VV32	Lysozyme OS=Homo sapiens GN=LYZ PE=1 SV=1 - [F8VV32_HUMAN]	11.54	3	1	1	10	7.80632e+07	24079097	1.1144e+07	1.75912e+07	0	1.89969e+07	8.84649	11.54	1	3	6.13639	11.54	1	2	4.89273	11.54	1	2	2.9353	11.54	1	1		0			5.38207	11.54	1	2	104	11.4807	9.0708
H0Y8I3	Phosphoacetylglucosamine mutase (Fragment) OS=Homo sapiens GN=PGM3 PE=1 SV=1 - [H0Y8I3_HUMAN]	11.5	7	1	1	1	0	6.52066e+06	0	0	0	0		0			2.0176	11.5	1	1						0				0				0			113	12.4174	5.93506
P30101	Protein disulfide-isomerase A3 OS=Homo sapiens GN=PDIA3 PE=1 SV=4 - [PDIA3_HUMAN]	11.49	1	4	5	11	0	8.89073e+06	0	4.60183e+06	1.94327e+07	8.0553e+06		0			6.70038	6.93	3	3		0			4.12578	3.76	2	2	6.96403	7.72	3	3	6.47236	6.14	3	3	505	56.7468	6.354
A8MUF7	Hemoglobin subunit epsilon (Fragment) OS=Homo sapiens GN=HBE1 PE=1 SV=1 - [A8MUF7_HUMAN]	11.49	10	1	1	4	0	3.55773e+06	19858363	0	1.05362e+07	0		0			2.14019	11.49	1	1	4.65474	11.49	1	2		0			2.28477	11.49	1	1		0			87	9.46388	9.12939
E9PE47	Proton myo-inositol cotransporter OS=Homo sapiens GN=SLC2A13 PE=1 SV=1 - [E9PE47_HUMAN]	11.48	2	1	1	1	0	0	0	0	0	1.03937e+09		0				0				0				0				0			4.19709	11.48	1	1	357	38.069	9.01221
H0YDD4	Acetyltransferase component of pyruvate dehydrogenase complex (Fragment) OS=Homo sapiens GN=DLAT PE=1 SV=1 - [H0YDD4_HUMAN]	11.48	3	4	4	13	5.6789e+06	1.85092e+07	1.68235e+07	3.43587e+06	2.13822e+07	1.63854e+07	2.20813	3.13	1	1	5.67331	5.01	2	2	5.28683	3.13	1	2	2.00088	3.13	1	1	5.29313	5.01	2	2	12.7324	11.48	4	5	479	51.1691	8.51416
P60228	Eukaryotic translation initiation factor 3 subunit E OS=Homo sapiens GN=EIF3E PE=1 SV=1 - [EIF3E_HUMAN]	11.46	6	4	4	8	9.25416e+06	1.55068e+07	1.55423e+06	0	1.01735e+07	0	4.4254	6.74	2	2	8.1626	9.44	3	4	1.94846	2.02	1	1		0			2.01428	4.49	1	1		0			445	52.1874	6.03662
O43143	Pre-mRNA-splicing factor ATP-dependent RNA helicase DHX15 OS=Homo sapiens GN=DHX15 PE=1 SV=2 - [DHX15_HUMAN]	11.45	1	9	9	37	2.21374e+07	1.65137e+07	1.09825e+07	1.41613e+07	1.54755e+07	1.53358e+07	24.6002	11.19	8	10	4.95739	2.52	2	2	13.9632	8.68	6	6	13.7311	7.17	5	6	15.9166	8.81	6	7	14.4091	7.17	5	6	795	90.8752	7.45947
Q9UBS4	DnaJ homolog subfamily B member 11 OS=Homo sapiens GN=DNAJB11 PE=1 SV=1 - [DJB11_HUMAN]	11.45	2	3	3	8	0	1.57661e+07	8.23985e+06	4.34474e+06	2.76258e+06	1.35187e+07	5.04035	3.07	1	2	4.97013	7.54	2	2	2.93108	3.07	1	1	2.78001	3.07	1	1	0	3.91	1	1	2.92319	3.07	1	1	358	40.4886	6.17627
E9PK06	Elongation factor 1-delta (Fragment) OS=Homo sapiens GN=EEF1D PE=1 SV=5 - [E9PK06_HUMAN]	11.43	1	1	1	2	0	0	0	0	1.7208e+07	0		0				0				0				0			4.16934	11.43	1	2					140	15.3176	5.56689
G3V448	Thioredoxin-related transmembrane protein 1 OS=Homo sapiens GN=TMX1 PE=1 SV=1 - [G3V448_HUMAN]	11.43	2	1	1	3	0	9.91731e+06	2.12406e+06	0	0	0		0			5.14113	11.43	1	2	2.26409	11.43	1	1		0				0				0			105	11.904	4.41162
Q14318	Peptidyl-prolyl cis-trans isomerase FKBP8 OS=Homo sapiens GN=FKBP8 PE=1 SV=2 - [FKBP8_HUMAN]	11.41	7	3	3	11	5.62218e+06	2.14715e+07	6.26873e+06	9.25818e+06	1.83394e+07	1.21639e+07	2.49375	3.88	1	1	3.72353	3.88	1	1	5.27633	7.52	2	2	5.32015	3.88	1	2	6.74892	7.77	2	2	8.40211	11.41	3	3	412	44.5337	4.84326
E9PIR7	Thioredoxin reductase 1, cytoplasmic OS=Homo sapiens GN=TXNRD1 PE=1 SV=1 - [E9PIR7_HUMAN]	11.41	19	3	3	6	3.47345e+06	8.11063e+06	0	0	1.59854e+07	4.58614e+06	2.29904	3.53	1	1	6.23844	7.88	2	2		0				0			6.64996	8.3	2	2	2.06333	4.77	1	1	482	53.1331	6.17627
Q96AG4	Leucine-rich repeat-containing protein 59 OS=Homo sapiens GN=LRRC59 PE=1 SV=1 - [LRC59_HUMAN]	11.4	1	3	3	12	1.05138e+07	2.01523e+07	1.41099e+07	4.62099e+06	6.50694e+06	1.3233e+07	4.7326	7.17	2	2	9.5734	11.4	3	4	4.00147	7.17	2	2	2.08516	3.91	1	1	3.02546	3.91	1	1	4.60007	7.17	2	2	307	34.9089	9.56885
P78347-2	Isoform 2 of General transcription factor II-I OS=Homo sapiens GN=GTF2I - [GTF2I_HUMAN]	11.39	11	9	9	38	9.49724e+06	2.28463e+07	8.36475e+06	7.29066e+06	2.93174e+07	1.10889e+07	4.19928	1.88	2	2	26.1895	10.03	8	10	10.8009	3.13	3	5	13.0911	2.82	3	6	26.2769	8.25	6	10	11.2509	5.22	4	5	957	107.902	7.94287
Q8IXB1	DnaJ homolog subfamily C member 10 OS=Homo sapiens GN=DNAJC10 PE=1 SV=2 - [DJC10_HUMAN]	11.35	5	8	8	20	1.10192e+07	7.49127e+06	8.29544e+06	1.25606e+07	7.87339e+06	1.22116e+07	2.42261	1.26	1	1	4.39405	2.52	2	2	3.74877	3.4	2	2	14.2098	9.21	6	7	8.36702	4.79	3	4	9.19942	6.05	4	4	793	91.0213	7.18115
O43172-2	Isoform 2 of U4/U6 small nuclear ribonucleoprotein Prp4 OS=Homo sapiens GN=PRPF4 - [PRP4_HUMAN]	11.32	2	5	5	14	8.6199e+06	7.66574e+06	5.93025e+06	9.34272e+06	1.04447e+07	1.65342e+07	4.94613	6.72	2	2	7.43396	9.21	3	3	2.08064	3.65	1	1	6.6534	8.64	3	3	4.8132	6.91	2	2	6.76584	4.99	2	3	521	58.2843	7.41553
H7C2N7	Prolactin regulatory element-binding protein (Fragment) OS=Homo sapiens GN=PREB PE=1 SV=1 - [H7C2N7_HUMAN]	11.32	2	1	1	1	0	0	0	0	1.94001e+07	0		0				0								0			2.34285	11.32	1	1		0			106	11.4147	8.1333
P16403	Histone H1.2 OS=Homo sapiens GN=HIST1H1C PE=1 SV=2 - [H12_HUMAN]	11.27	5	3	3	6	1.45192e+07	2.94887e+07	1.36731e+07	0	0	1.649e+07	4.82535	10.8	2	2	4.57082	5.63	1	2	2.10994	5.63	1	1		0				0			2.8051	6.1	1	1	213	21.3517	10.9312
A0A0A0MSK5	Torsin-1A-interacting protein 1 OS=Homo sapiens GN=TOR1AIP1 PE=1 SV=1 - [A0A0A0MSK5_HUMAN]	11.26	5	1	4	12	0	1.72018e+07	4.77901e+06	7.24146e+06	1.88817e+07	1.12578e+07		0			3.0587	2.6	1	1	2.16781	2.6	1	1	2.2159	2.6	1	1	15.4659	11.26	4	6	7.70469	5.63	2	3	462	52.3743	7.06396
Q9Y3B4	Splicing factor 3B subunit 6 OS=Homo sapiens GN=SF3B6 PE=1 SV=1 - [SF3B6_HUMAN]	11.2	1	1	1	2	0	0	0	0	0	6.4471e+06		0				0				0			2.332	11.2	1	1		0			2.17226	11.2	1	1	125	14.5756	9.37842
Q16378	Proline-rich protein 4 OS=Homo sapiens GN=PRR4 PE=1 SV=3 - [PROL4_HUMAN]	11.19	2	1	1	1	0	4861782	0	0	0	0					2.78244	11.19	1	1		0												0			134	15.0876	7.06396
P19474	E3 ubiquitin-protein ligase TRIM21 OS=Homo sapiens GN=TRIM21 PE=1 SV=1 - [RO52_HUMAN]	11.16	2	5	5	14	8.65646e+06	4916829	0	1.42493e+07	0	9.84485e+06	9.93955	11.16	4	4	2.06233	3.58	1	1		0			10.6066	11.16	4	4		0			10.189	11.16	5	5	475	54.1351	6.37939
Q9BQG0	Myb-binding protein 1A OS=Homo sapiens GN=MYBBP1A PE=1 SV=2 - [MBB1A_HUMAN]	11.14	4	12	12	22	5963844	1.26055e+07	1.1405e+07	0	8.37903e+06	5.32359e+06	4.99538	2.26	2	2	22.1004	7.83	8	9	8.79939	5.12	5	5		0			7.4279	2.94	3	3	7.06488	3.39	3	3	1328	148.762	9.27588
Q9Y697-2	Isoform Cytoplasmic of Cysteine desulfurase, mitochondrial OS=Homo sapiens GN=NFS1 - [NFS1_HUMAN]	11.08	10	4	4	8	0	1.59963e+07	3.98034e+06	0	1.8772e+07	0		0			4.92709	6.55	2	2	4.14836	6.55	2	2		0			9.78029	11.08	4	4		0			397	43.9894	7.10791
Q01650	Large neutral amino acids transporter small subunit 1 OS=Homo sapiens GN=SLC7A5 PE=1 SV=2 - [LAT1_HUMAN]	11.05	6	4	4	26	1.63854e+07	8.46184e+07	1.74101e+07	1.31973e+07	9.50402e+07	2.19832e+07	5.46908	3.55	1	2	25.9543	11.05	4	9	3.39584	3.55	1	1	4.71007	3.55	1	2	27.0452	8.09	3	10	7.17918	3.55	1	2	507	54.9743	7.72314
Q15149-7	Isoform 7 of Plectin OS=Homo sapiens GN=PLEC - [PLEC_HUMAN]	11.03	14	38	40	144	1.00171e+07	1.98512e+07	1.10982e+07	1.1874e+07	1.69567e+07	1.8784e+07	37.7866	3.79	14	16	62.5962	6.02	21	25	39.2361	4.25	16	18	80.3102	7.86	28	37	36.1641	3.68	14	15	79.9311	7.88	28	33	4515	512.292	5.77002
Q9Y678	Coatomer subunit gamma-1 OS=Homo sapiens GN=COPG1 PE=1 SV=1 - [COPG1_HUMAN]	10.98	4	7	7	34	1.03287e+07	2.31902e+07	1.36814e+07	6.27661e+06	2.81453e+07	1.35487e+07	10.0878	4.23	3	4	21.5555	8.47	5	8	16.0782	7.44	5	7	7.12687	4.23	3	3	19.6591	10.98	7	7	13.6166	6.52	4	5	874	97.6555	5.46533
G5E9W7	28S ribosomal protein S22, mitochondrial OS=Homo sapiens GN=MRPS22 PE=1 SV=1 - [G5E9W7_HUMAN]	10.97	4	3	3	6	0	1.87511e+06	1.42864e+06	1.4884e+06	2.64017e+06	5.26457e+06		0			2.36677	3.45	1	1	1.98955	3.45	1	1	2.135	3.45	1	1	2.09508	4.08	1	1	4.55048	6.9	2	2	319	36.7829	6.81494
Q8N1N4	Keratin, type II cytoskeletal 78 OS=Homo sapiens GN=KRT78 PE=2 SV=2 - [K2C78_HUMAN]	10.96	3	5	5	14	1.29917e+07	3.53212e+06	9.63666e+06	7.30196e+06	7.2212e+06	0	14.0011	9.23	4	5	4.75066	4.42	2	2	4.72092	2.31	1	2	10.5262	8.46	4	4	2.44211	2.31	1	1		0			520	56.8305	6.02393
K7ES31	Eukaryotic translation initiation factor 3 subunit K OS=Homo sapiens GN=EIF3K PE=1 SV=1 - [K7ES31_HUMAN]	10.95	4	2	2	4	0	1.17102e+07	0	0	2.03586e+07	4.54264e+06		0			2.68737	8.03	1	1		0				0			5.16365	8.03	1	2	0	10.95	1	1	137	15.8649	6.7417
C9JZ20	Prohibitin (Fragment) OS=Homo sapiens GN=PHB PE=1 SV=1 - [C9JZ20_HUMAN]	10.95	7	2	2	3	0	2.24132e+06	0	0	9.00048e+06	0					2.16472	4.98	1	1						0			4.0493	5.97	1	2		0			201	22.2569	5.96045
C9JQV0	Uncharacterized protein C7orf50 (Fragment) OS=Homo sapiens GN=C7orf50 PE=1 SV=1 - [C9JQV0_HUMAN]	10.94	2	1	1	5	7.02214e+06	9.51184e+06	8.39531e+06	0	7.67235e+06	0	2.53774	10.94	1	1	4.36392	10.94	1	2	2.99049	10.94	1	1		0			2.79989	10.94	1	1		0			192	21.8697	9.64209
E7EUI8	Glucose-6-phosphate 1-dehydrogenase (Fragment) OS=Homo sapiens GN=G6PD PE=1 SV=5 - [E7EUI8_HUMAN]	10.91	6	3	3	5	0	0	0	0	1.40129e+07	8.3047e+06		0				0				0				0			7.97902	7.67	2	3	3.92133	6.19	2	2	339	38.4974	6.55127
P46060	Ran GTPase-activating protein 1 OS=Homo sapiens GN=RANGAP1 PE=1 SV=1 - [RAGP1_HUMAN]	10.9	5	5	5	10	0	1.26787e+07	1.74108e+06	0	9.47103e+06	3.53892e+06		0			10.4371	8.35	4	4	2.47334	1.7	1	1		0			6.95847	7.33	3	3	3.99458	4.43	2	2	587	63.5023	4.67822
Q8TC12-3	Isoform 3 of Retinol dehydrogenase 11 OS=Homo sapiens GN=RDH11 - [RDH11_HUMAN]	10.89	5	2	2	2	0	0	0	0	0	9.39283e+06		0				0				0				0				0			4.91259	10.89	2	2	248	27.3841	8.04541
E5RK69	Annexin OS=Homo sapiens GN=ANXA6 PE=1 SV=1 - [E5RK69_HUMAN]	10.87	11	4	4	6	0	0	0	2.41041e+06	6.34978e+06	3.71072e+06		0				0				0			0	3.48	1	1	9.82212	10.87	4	4	2.32787	1.96	1	1	460	51.7442	6.04932
Q9BW92	Threonine--tRNA ligase, mitochondrial OS=Homo sapiens GN=TARS2 PE=1 SV=1 - [SYTM_HUMAN]	10.86	6	6	6	11	0	1.17975e+07	0	0	1.76022e+07	5.83467e+06		0			9.70163	4.87	3	4		0				0			16.1536	9.47	5	6	2.01606	2.51	1	1	718	80.9854	7.29834
Q6PI48	Aspartate--tRNA ligase, mitochondrial OS=Homo sapiens GN=DARS2 PE=1 SV=1 - [SYDM_HUMAN]	10.85	1	5	5	13	6.43214e+06	1.83412e+07	1.35292e+07	2.39879e+06	1.81122e+07	1.08195e+07	2.58877	1.4	1	1	11.5213	6.05	3	5	2.56494	1.4	1	1	1.89956	1.4	1	1	9.90782	9.15	4	4	2.60785	1.4	1	1	645	73.5161	8.01611
P51153	Ras-related protein Rab-13 OS=Homo sapiens GN=RAB13 PE=1 SV=1 - [RAB13_HUMAN]	10.84	4	1	2	4	1.77001e+07	0	8.14052e+06	0	4.09027e+07	0	2.10022	5.42	1	1		0			1.94118	5.42	1	1		0			5.11407	10.84	2	2		0			203	22.7597	9.18799
O14966	Ras-related protein Rab-7L1 OS=Homo sapiens GN=RAB29 PE=1 SV=1 - [RAB7L_HUMAN]	10.84	5	2	2	2	0	0	0	0	8.89558e+06	0														0			4.05499	10.84	2	2		0			203	23.1404	7.18115
K7EJL1	AP-1 complex subunit mu-1 OS=Homo sapiens GN=AP1M1 PE=1 SV=1 - [K7EJL1_HUMAN]	10.83	9	3	3	4	0	9.86375e+06	0	0	7.51017e+06	0		0			6.71006	10.83	3	3		0				0			2.20404	3.99	1	1		0			351	40.2709	7.59131
Q96I51-3	Isoform 3 of Williams-Beuren syndrome chromosomal region 16 protein OS=Homo sapiens GN=WBSCR16 - [WBS16_HUMAN]	10.79	4	3	3	3	0	3.58297e+06	0	0	0	2.42937e+06		0			4.11716	8.81	2	2		0				0				0			1.962	1.98	1	1	454	48.7307	8.76318
P05362	Intercellular adhesion molecule 1 OS=Homo sapiens GN=ICAM1 PE=1 SV=2 - [ICAM1_HUMAN]	10.71	3	4	4	9	0	1.41726e+07	0	0	2.52766e+07	0		0			7.56389	4.89	2	3		0				0			13.5374	10.71	4	6		0			532	57.789	7.98682
C9JC63	Mitochondrial inner membrane protein OXA1L (Fragment) OS=Homo sapiens GN=OXA1L PE=1 SV=2 - [C9JC63_HUMAN]	10.71	7	1	1	1	0	0	0	0	5.52718e+06	0														0			2.37245	10.71	1	1		0			112	12.7198	9.40771
Q92769-3	Isoform 2 of Histone deacetylase 2 OS=Homo sapiens GN=HDAC2 - [HDAC2_HUMAN]	10.7	13	4	4	14	2.63532e+07	1.64041e+07	1.61218e+07	1.81736e+07	1.97485e+07	3.98204e+07	4.45602	2.62	1	2	8.92139	9.39	3	4	4.85239	2.62	1	2	2.74858	2.62	1	1	9.73082	6.77	3	4	2.90997	2.62	1	1	458	51.9653	5.74463
Q9Y4W2-4	Isoform 4 of Ribosomal biogenesis protein LAS1L OS=Homo sapiens GN=LAS1L - [LAS1L_HUMAN]	10.65	3	2	2	2	0	4.09246e+06	0	0	0	0		0			4.81327	10.65	2	2						0				0				0			291	33.0874	5.23682
P35237	Serpin B6 OS=Homo sapiens GN=SERPINB6 PE=1 SV=3 - [SPB6_HUMAN]	10.64	3	3	3	12	3.45009e+06	8.04111e+06	6.58239e+06	4.90137e+06	2.43306e+07	1.11959e+07	2.08468	3.99	1	1	7.51951	6.65	2	3	1.83906	3.99	1	1	4.06265	6.65	2	2	9.81103	10.64	3	4	2.20076	3.99	1	1	376	42.5941	5.2749
Q9HA77	Probable cysteine--tRNA ligase, mitochondrial OS=Homo sapiens GN=CARS2 PE=1 SV=1 - [SYCM_HUMAN]	10.64	2	4	4	12	6.72258e+06	1.2857e+07	5.94904e+06	7.50141e+06	1.39465e+07	9.27349e+06	2.46856	3.19	1	1	8.45669	7.45	3	3	4.0786	5.5	2	2	6.07949	5.5	2	2	4.47716	5.5	2	2	4.91959	2.3	1	2	564	62.1847	8.33838
K7EMN2	6-phosphogluconate dehydrogenase, decarboxylating (Fragment) OS=Homo sapiens GN=PGD PE=1 SV=1 - [K7EMN2_HUMAN]	10.63	5	1	1	7	0	1.73685e+07	6.70397e+06	0	1.93262e+07	8.54462e+06		0			5.90943	10.63	1	2	4.67696	10.63	1	2		0			6.35239	10.63	1	2	3.01864	10.63	1	1	160	17.282	8.44092
O95147	Dual specificity protein phosphatase 14 OS=Homo sapiens GN=DUSP14 PE=1 SV=1 - [DUS14_HUMAN]	10.61	1	1	1	1	0	1.09938e+07	0	0	0	0		0			2.12615	10.61	1	1		0				0				0				0			198	22.2405	9.56885
D6RD66	WD repeat-containing protein 1 (Fragment) OS=Homo sapiens GN=WDR1 PE=1 SV=1 - [D6RD66_HUMAN]	10.61	3	2	2	8	0	1.89986e+07	0	0	2.02295e+07	8.58291e+06		0			4.57381	10.61	2	2		0				0			9.22665	10.61	2	4	4.06507	10.61	2	2	245	26.7806	8.48486
O14828-2	Isoform 2 of Secretory carrier-associated membrane protein 3 OS=Homo sapiens GN=SCAMP3 - [SCAM3_HUMAN]	10.59	2	3	3	8	0	7.76036e+06	0	0	1.99197e+07	7.51707e+06		0			2.28124	4.98	1	1		0				0			13.6833	10.59	3	4	8.25039	9.97	2	3	321	35.1788	7.92822
P69905	Hemoglobin subunit alpha OS=Homo sapiens GN=HBA1 PE=1 SV=2 - [HBA_HUMAN]	10.56	1	1	1	1	0	0	1.27174e+07	0	0	0		0				0			2.98138	10.56	1	1		0											142	15.2479	8.67529
Q9UHB9-4	Isoform 4 of Signal recognition particle subunit SRP68 OS=Homo sapiens GN=SRP68 - [SRP68_HUMAN]	10.53	4	6	6	19	3.84148e+06	6.9478e+06	6.44947e+06	0	8.31691e+06	6.5585e+06	2.22736	1.53	1	1	14.7679	9.85	4	6	8.42023	9	4	4		0			9.85921	7.64	4	4	9.19345	9	4	4	589	66.0671	7.1958
C9J830	cAMP-dependent protein kinase type II-alpha regulatory subunit (Fragment) OS=Homo sapiens GN=PRKAR2A PE=1 SV=1 - [C9J830_HUMAN]	10.53	3	1	1	5	2.93923e+06	5.65473e+06	3.00015e+06	0	7.76825e+06	4.38645e+06	2.95137	10.53	1	1	2.16141	10.53	1	1	2.07965	10.53	1	1		0			2.91379	10.53	1	1	2.61039	10.53	1	1	114	12.6941	4.31006
C9JTN7	Nucleolysin TIA-1 isoform p40 OS=Homo sapiens GN=TIA1 PE=1 SV=1 - [C9JTN7_HUMAN]	10.53	12	3	3	5	0	9.86704e+06	1.05959e+07	0	4.29341e+06	0		0			2.26214	4.56	1	1	1.87819	3.16	1	1	1.945	3.16	1	1	2.19614	3.16	1	1	1.96736	2.81	1	1	285	31.6043	8.29443
E5RGC8	Regulator of microtubule dynamics protein 1 (Fragment) OS=Homo sapiens GN=RMDN1 PE=1 SV=1 - [E5RGC8_HUMAN]	10.53	6	1	1	1	0	0	0	0	9918580	0																	2.1986	10.53	1	1					95	10.7705	4.75439
Q5T205	Nicastrin (Fragment) OS=Homo sapiens GN=NCSTN PE=1 SV=1 - [Q5T205_HUMAN]	10.5	5	2	2	4	0	4.73632e+06	0	0	1.12244e+07	0		0			4.43302	10.5	2	2		0				0			4.98633	10.5	2	2		0			219	24.5074	5.26221
D6RC18	Pre-mRNA-splicing factor ISY1 homolog OS=Homo sapiens GN=ISY1 PE=1 SV=1 - [D6RC18_HUMAN]	10.48	5	1	1	4	2589163	4287506	2.25329e+06	0	0	3.74966e+06	2.49942	10.48	1	1	2.6736	10.48	1	1	1.89763	10.48	1	1		0							2.6162	10.48	1	1	124	14.3024	8.27979
Q8IY17-2	Isoform 2 of Neuropathy target esterase OS=Homo sapiens GN=PNPLA6 - [PLPL6_HUMAN]	10.47	12	10	10	26	3.43838e+06	5.98364e+06	5.27053e+06	3.69909e+06	1.36457e+07	1.05298e+07	7.83138	3.47	3	3	8.69621	3.92	3	3	5.39901	2.34	2	2	6.24369	2.64	3	3	21.5736	7.91	8	9	14.2656	5.5	5	6	1327	146.123	7.82568
Q5JUX0	Spindlin-3 OS=Homo sapiens GN=SPIN3 PE=1 SV=1 - [SPIN3_HUMAN]	10.47	1	1	2	5	0	0	2.15488e+07	1.78638e+07	0	3.03048e+07		0				0			1.8747	6.59	1	1	6.28888	10.47	2	3		0			1.94668	6.59	1	1	258	29.1887	6.80029
Q96PK6	RNA-binding protein 14 OS=Homo sapiens GN=RBM14 PE=1 SV=2 - [RBM14_HUMAN]	10.46	1	6	6	25	9.71436e+06	1.09095e+07	1.57822e+07	8.15403e+06	1.45645e+07	2.78733e+07	6.74359	5.83	3	3	6.19914	5.08	3	3	8.93067	5.83	3	4	7.17011	5.38	3	3	10.1803	5.38	3	4	19.0172	8.67	5	8	669	69.4489	9.67139
Q16762	Thiosulfate sulfurtransferase OS=Homo sapiens GN=TST PE=1 SV=4 - [THTR_HUMAN]	10.44	2	2	2	3	0	5.45248e+06	0	0	1.01141e+07	4.01757e+06		0			2.61102	4.04	1	1		0				0			2.97014	6.4	1	1	2.38438	4.04	1	1	297	33.4078	7.25439
F8W1I4	La-related protein 4 (Fragment) OS=Homo sapiens GN=LARP4 PE=1 SV=1 - [F8W1I4_HUMAN]	10.4	12	1	1	1	0	5.40132e+06	0	0	0	0		0			2.32287	10.4	1	1		0								0				0			125	14.1338	4.41162
Q9P2J5	Leucine--tRNA ligase, cytoplasmic OS=Homo sapiens GN=LARS PE=1 SV=2 - [SYLC_HUMAN]	10.37	4	10	10	30	1.03739e+07	2.57344e+07	1.45567e+07	0	1.86387e+07	1.68236e+07	9.31393	2.72	3	4	19.0452	5.1	6	8	11.004	4.51	5	5		0			17.3434	9.61	9	9	8.7761	2.64	3	4	1176	134.379	7.29834
Q15208	Serine/threonine-protein kinase 38 OS=Homo sapiens GN=STK38 PE=1 SV=1 - [STK38_HUMAN]	10.32	1	4	4	7	1.06035e+07	8.40015e+06	7.52041e+06	1.92703e+06	0	6.27239e+06	7.24543	8.17	3	3	1.98587	2.37	1	1	2.04822	2.37	1	1	2.11951	2.15	1	1		0			2.12351	2.15	1	1	465	54.1554	7.15186
P08559-3	Isoform 3 of Pyruvate dehydrogenase E1 component subunit alpha, somatic form, mitochondrial OS=Homo sapiens GN=PDHA1 - [ODPA_HUMAN]	10.31	8	6	6	41	1.60959e+07	4.67526e+07	2.40399e+07	1.97956e+07	3.76262e+07	4.0736e+07	11.9517	8.64	3	5	17.6557	8.91	4	7	14.0017	8.64	3	6	14.0329	8.64	3	6	25.5769	10.31	5	10	16.3997	8.91	4	7	359	40.1621	8.27979
Q8NCW5-2	Isoform 2 of NAD(P)H-hydrate epimerase OS=Homo sapiens GN=APOA1BP - [NNRE_HUMAN]	10.27	2	1	1	1	0	0	0	0	18302591	0		0				0				0				0			1.97821	10.27	1	1		0			185	20.4175	7.29834
Q08188	Protein-glutamine gamma-glutamyltransferase E OS=Homo sapiens GN=TGM3 PE=1 SV=4 - [TGM3_HUMAN]	10.25	1	5	5	8	9.87069e+06	0	0	4.66736e+06	6.94072e+06	0	10.1822	7.79	4	4		0				0			4.66195	4.91	2	2	4.37808	4.76	2	2		0			693	76.5836	5.85889
Q15185-2	Isoform 2 of Prostaglandin E synthase 3 OS=Homo sapiens GN=PTGES3 - [TEBP_HUMAN]	10.24	5	1	1	1	0	0	0	0	1.2215e+07	0																	2.12092	10.24	1	1					127	14.8344	4.10693
P55084-2	Isoform 2 of Trifunctional enzyme subunit beta, mitochondrial OS=Homo sapiens GN=HADHB - [ECHB_HUMAN]	10.18	7	5	5	24	1.50302e+07	2.41494e+07	1.48757e+07	1.03147e+07	1.45397e+07	1.72181e+07	5.75568	3.98	2	2	7.44626	5.75	3	3	10.2712	3.76	2	4	16.8954	8.41	4	7	9.58202	8.19	4	4	10.3454	6.19	3	4	452	48.8482	9.17334
Q9Y2Q9	28S ribosomal protein S28, mitochondrial OS=Homo sapiens GN=MRPS28 PE=1 SV=1 - [RT28_HUMAN]	10.16	7	2	2	2	4.74117e+06	5.33693e+06	0	0	0	0	2.41962	5.35	1	1	2.02147	4.81	1	1		0				0				0				0			187	20.8298	9.1001
O75874	Isocitrate dehydrogenase [NADP] cytoplasmic OS=Homo sapiens GN=IDH1 PE=1 SV=2 - [IDHC_HUMAN]	10.14	2	3	4	8	0	1.01483e+07	0	0	1.50238e+07	6.08705e+06		0			6.66317	7.97	3	3		0				0			8.72755	7.49	3	4	2.1694	2.66	1	1	414	46.6295	7.00537
P36952	Serpin B5 OS=Homo sapiens GN=SERPINB5 PE=1 SV=2 - [SPB5_HUMAN]	10.13	3	4	4	7	0	1.47639e+07	9.56684e+06	0	1.04293e+07	9.39041e+06		0			7.06506	7.73	3	3	4.27369	4.8	2	2		0			2.11797	3.2	1	1	2.03777	2.4	1	1	375	42.0734	6.04932
A0A0C4DGG1	Protein kinase C and casein kinase substrate in neurons protein 3 (Fragment) OS=Homo sapiens GN=PACSIN3 PE=1 SV=1 - [A0A0C4DGG1_HUMAN]	10.12	7	3	3	6	4.87882e+06	5.36953e+06	0	0	5.67834e+06	0	2.98102	3.46	1	1	2.1183	2.72	1	1	2.58743	3.46	1	1	2.01013	3.46	1	1	1.99636	3.95	1	1	1.97234	2.72	1	1	405	46.4658	6.17627
E9PEP3	Replication factor C subunit 5 (Fragment) OS=Homo sapiens GN=RFC5 PE=1 SV=1 - [E9PEP3_HUMAN]	10.1	5	1	1	6	0	1.12777e+07	6.40064e+06	3.89551e+06	5.53616e+06	8.08263e+06		0			2.72052	10.1	1	1	4.22979	10.1	1	2	2.17322	10.1	1	1	2.16771	10.1	1	1	2.2958	10.1	1	1	99	11.258	8.71924
Q7L014	Probable ATP-dependent RNA helicase DDX46 OS=Homo sapiens GN=DDX46 PE=1 SV=2 - [DDX46_HUMAN]	10.09	3	8	9	21	0	8.25519e+06	4.91436e+06	3.92948e+06	1.31901e+07	1.15367e+07		0			10.1238	4.36	3	4	4.00626	2.62	2	2	3.92385	2.33	2	2	17.1519	6.6	6	7	10.8546	7.27	6	6	1031	117.29	9.29053
Q14152-2	Isoform 2 of Eukaryotic translation initiation factor 3 subunit A OS=Homo sapiens GN=EIF3A - [EIF3A_HUMAN]	10.09	2	13	13	58	1.20072e+07	3.39237e+07	2.01676e+07	8.95038e+06	3.87274e+07	1.22764e+07	15.7583	4.3	5	6	34.3064	8.68	9	12	25.5436	7.34	8	10	18.0289	5.86	6	8	45.0677	8.38	11	16	15.3855	4.15	4	6	1348	162.537	6.771
Q5VV87	Microsomal glutathione S-transferase 3 OS=Homo sapiens GN=MGST3 PE=1 SV=1 - [Q5VV87_HUMAN]	10.08	3	1	1	8	0	7.69755e+06	3.70657e+06	5.84309e+06	5.3824e+07	1.23198e+07		0			4.26206	10.08	1	2	2.05469	10.08	1	1	3.18977	10.08	1	1	8.23174	10.08	1	2	5.08036	10.08	1	2	129	14.3696	9.70068
Q9H3P7	Golgi resident protein GCP60 OS=Homo sapiens GN=ACBD3 PE=1 SV=4 - [GCP60_HUMAN]	10.04	1	3	3	5	0	1.76713e+07	0	0	1.0027e+07	0		0			5.74701	7.01	2	2		0							7.3323	10.04	3	3		0			528	60.556	5.05908
F8VPF3	Myosin light polypeptide 6 (Fragment) OS=Homo sapiens GN=MYL6 PE=1 SV=1 - [F8VPF3_HUMAN]	10	10	1	1	1	0	1.60532e+07	0	0	0	0		0			2.00251	10	1	1		0				0				0				0			130	14.4268	4.51318
C9JD53	Isopentenyl-diphosphate Delta-isomerase 1 (Fragment) OS=Homo sapiens GN=IDI1 PE=1 SV=1 - [C9JD53_HUMAN]	10	4	1	1	1	0	8.70915e+06	0	0	0	0					2.51664	10	1	1		0															120	13.6422	8.67529
Q14204	Cytoplasmic dynein 1 heavy chain 1 OS=Homo sapiens GN=DYNC1H1 PE=1 SV=5 - [DYHC1_HUMAN]	9.99	2	36	37	101	7.29447e+06	2.65172e+07	9.20971e+06	3.46846e+06	3.3483e+07	8.01026e+06	10.3175	0.58	2	4	84.2282	7.4	27	34	37.7919	3.59	14	17	4.42357	0.28	1	2	81.8974	7.77	28	34	21.0462	2.28	9	10	4646	532.072	6.40479
B1AHB1	DNA helicase OS=Homo sapiens GN=MCM5 PE=1 SV=1 - [B1AHB1_HUMAN]	9.99	4	5	5	23	5.08093e+06	1.73504e+07	5.16152e+06	4.29429e+06	1.88886e+07	8.36104e+06	2.52084	1.74	1	1	16.2184	9.99	5	7	6.98695	3.62	2	3	6.99947	5.79	3	3	12.0095	7.81	4	5	10.5295	3.62	2	4	691	77.5437	8.60205
Q15758	Neutral amino acid transporter B(0) OS=Homo sapiens GN=SLC1A5 PE=1 SV=2 - [AAAT_HUMAN]	9.98	5	4	4	9	0	11535925	0	0	1.76785e+07	3.19672e+06		0			5.21981	2.4	1	2		0				0			12.003	9.98	4	5	4.70503	4.44	2	2	541	56.5623	5.47803
P84095	Rho-related GTP-binding protein RhoG OS=Homo sapiens GN=RHOG PE=1 SV=1 - [RHOG_HUMAN]	9.95	1	1	1	1	0	0	0	0	0	7.41612e+06		0				0				0				0				0			2.263	9.95	1	1	191	21.2949	8.11865
Q14739	Lamin-B receptor OS=Homo sapiens GN=LBR PE=1 SV=2 - [LBR_HUMAN]	9.92	2	4	4	12	0	2.80083e+06	0	1.35213e+07	4.19125e+07	2.23966e+07		0			2.5729	3.09	1	1		0			2.03433	1.3	1	1	8.86433	3.74	2	4	16.0128	9.92	4	6	615	70.658	9.36377
P20042	Eukaryotic translation initiation factor 2 subunit 2 OS=Homo sapiens GN=EIF2S2 PE=1 SV=2 - [IF2B_HUMAN]	9.91	1	3	3	11	1.28927e+07	2.26543e+07	2.04769e+07	1.31208e+07	0	2.15107e+07	4.65046	3	1	2	6.85255	6.31	2	3	4.59765	3	1	2	4.80949	3	1	2		0			5.00131	6.61	2	2	333	38.3644	5.79541
P35249-2	Isoform 2 of Replication factor C subunit 4 OS=Homo sapiens GN=RFC4 - [RFC4_HUMAN]	9.9	7	3	3	12	4.00874e+06	1.11267e+07	6.76507e+06	3.04551e+06	1.91192e+07	9.94036e+06	2.07719	2.97	1	1	6.52162	9.9	3	3	4.22117	6.27	2	2	2.31121	2.97	1	1	7.00123	6.27	2	3	4.48091	6.27	2	2	303	33.654	9.56885
Q96N66-3	Isoform 3 of Lysophospholipid acyltransferase 7 OS=Homo sapiens GN=MBOAT7 - [MBOA7_HUMAN]	9.88	5	2	2	4	0	0	0	0	2.27705e+07	9.46003e+06		0				0				0				0			7.8244	9.88	2	3	2.03951	3.49	1	1	344	38.4449	8.86572
O75489	NADH dehydrogenase [ubiquinone] iron-sulfur protein 3, mitochondrial OS=Homo sapiens GN=NDUFS3 PE=1 SV=1 - [NDUS3_HUMAN]	9.85	3	2	2	9	3.13532e+06	9.00683e+06	0	3.45939e+06	1.78156e+07	3.86503e+06	2.23256	4.92	1	1	8.85899	9.85	2	3		0			2.16518	4.92	1	1	9.61089	9.85	2	3	2.40411	4.92	1	1	264	30.2227	7.50342
O75439	Mitochondrial-processing peptidase subunit beta OS=Homo sapiens GN=PMPCB PE=1 SV=2 - [MPPB_HUMAN]	9.82	5	5	5	24	7.50422e+06	1.80974e+07	6.35961e+06	0	1.608e+07	1.31168e+07	7.52366	4.09	3	3	16.2248	9.82	5	6	9.18992	4.09	3	4		0			14.2469	5.32	3	5	15.8347	9.82	4	6	489	54.3315	6.82959
J3QL90	Developmentally-regulated GTP-binding protein 2 OS=Homo sapiens GN=DRG2 PE=1 SV=1 - [J3QL90_HUMAN]	9.82	7	1	1	1	0	0	0	0	1.05614e+07	0		0				0								0			1.94656	9.82	1	1		0			112	12.0213	8.99756
P55072	Transitional endoplasmic reticulum ATPase OS=Homo sapiens GN=VCP PE=1 SV=4 - [TERA_HUMAN]	9.8	7	6	6	15	5.43016e+06	8.18094e+06	0	0	1.00797e+07	1.23174e+07	2.21342	1.49	1	1	7.63303	4.47	3	3	4.17846	4.22	2	2		0			9.21235	4.59	3	4	11.7521	7.07	5	5	806	89.2657	5.26221
D6RDY6	Signal recognition particle subunit SRP72 (Fragment) OS=Homo sapiens GN=SRP72 PE=1 SV=2 - [D6RDY6_HUMAN]	9.8	4	2	2	2	0	0	0	0	5.66712e+06	1.85549e+06		0				0				0				0			2.20261	4.48	1	1	2.04586	5.32	1	1	357	39.6396	6.7417
P24534	Elongation factor 1-beta OS=Homo sapiens GN=EEF1B2 PE=1 SV=3 - [EF1B_HUMAN]	9.78	1	2	2	9	9.13215e+06	2.48425e+07	9.98401e+06	0	2.19077e+07	1.28544e+07	2.62336	5.78	1	1	7.50283	9.78	2	3	2.26251	5.78	1	1		0			7.50312	9.78	2	3	2.0959	5.78	1	1	225	24.7483	4.66553
Q14166	Tubulin--tyrosine ligase-like protein 12 OS=Homo sapiens GN=TTLL12 PE=1 SV=2 - [TTL12_HUMAN]	9.78	1	4	4	7	0	9.88053e+06	4.71427e+06	2.26451e+06	1.33182e+07	0		0			5.04202	6.06	2	2	2.05986	4.04	1	1	1.85511	1.86	1	1	4.70741	7.76	3	3		0			644	74.356	5.52881
Q9UBB4-2	Isoform 2 of Ataxin-10 OS=Homo sapiens GN=ATXN10 - [ATX10_HUMAN]	9.73	3	3	3	4	0	7.28416e+06	4.0592e+06	0	0	6.20126e+06		0			4.31111	7.3	2	2	1.84974	2.43	1	1		0				0			2.22644	4.14	1	1	411	46.2572	5.08447
Q9Y320-2	Isoform 2 of Thioredoxin-related transmembrane protein 2 OS=Homo sapiens GN=TMX2 - [TMX2_HUMAN]	9.69	2	2	2	2	0	0	0	0	0	4.44135e+06		0				0				0				0				0			3.84827	9.69	2	2	258	29.6232	8.646
P31689-2	Isoform 2 of DnaJ homolog subfamily A member 1 OS=Homo sapiens GN=DNAJA1 - [DNJA1_HUMAN]	9.67	2	2	2	4	0	1.92271e+07	6.5321e+06	0	1.09035e+07	9.0882e+06		0			3.23166	3.93	1	1	2.1619	3.93	1	1		0			2.16649	5.74	1	1	2.12317	3.93	1	1	331	37.0208	8.54346
Q92616	Translational activator GCN1 OS=Homo sapiens GN=GCN1L1 PE=1 SV=6 - [GCN1L_HUMAN]	9.66	1	17	17	40	6.1349e+06	1.1572e+07	1.22606e+07	5395209	1.78272e+07	1.07322e+07	9.76256	2.02	4	4	27.4434	5.73	11	11	17.0077	4.12	7	8	5.32323	1.09	2	2	20.4744	4.49	8	8	16.0381	3.93	7	7	2671	292.572	7.47412
A0A087X2E5	Isocitrate dehydrogenase [NAD] subunit, mitochondrial OS=Homo sapiens GN=IDH3B PE=1 SV=1 - [A0A087X2E5_HUMAN]	9.57	5	3	3	10	0	20308452	8.45185e+06	0	1.33157e+07	1.55809e+07		0			8.53434	4.26	1	3	2.18812	4.26	1	1		0			7.64167	9.57	3	4	5.08918	4.26	1	2	376	41.1932	8.08936
P43686-2	Isoform 2 of 26S protease regulatory subunit 6B OS=Homo sapiens GN=PSMC4 - [PRS6B_HUMAN]	9.56	2	3	3	8	0	1.2397e+07	4.45763e+06	0	1.36743e+07	8.20927e+06		0			5.02343	5.94	2	2	4.38929	6.98	2	2		0			5.0078	6.2	2	2	4.87911	5.94	2	2	387	43.4805	5.26221
Q5JYX0	Cell division control protein 42 homolog (Fragment) OS=Homo sapiens GN=CDC42 PE=1 SV=1 - [Q5JYX0_HUMAN]	9.56	3	1	1	1	0	0	0	0	1.02835e+07	0		0				0				0				0			3.2682	9.56	1	1		0			136	15.1707	5.50342
Q86WX3	Active regulator of SIRT1 OS=Homo sapiens GN=RPS19BP1 PE=1 SV=1 - [AROS_HUMAN]	9.56	1	1	1	1	0	0	0	0	2.74188e+06	0						0								0			1.94932	9.56	1	1					136	15.4244	10.7407
E5RIU6	Cyclin-dependent kinase 1 (Fragment) OS=Homo sapiens GN=CDK1 PE=1 SV=2 - [E5RIU6_HUMAN]	9.52	122	1	2	16	0	1.18202e+07	6.42215e+06	6.22929e+06	2.20739e+07	2.30478e+07	2.61263	4.23	1	1	7.33282	9.52	2	3	1.92494	4.23	1	1	6.36153	9.52	2	3	11.5314	9.52	2	5	6.99305	4.23	1	3	189	21.7245	8.51416
Q16555-2	Isoform 2 of Dihydropyrimidinase-related protein 2 OS=Homo sapiens GN=DPYSL2 - [DPYL2_HUMAN]	9.51	2	4	4	4	0	0	0	0	8.7178e+06	0		0				0				0				0			9.29421	9.51	4	4		0			536	58.1264	6.15088
O60684	Importin subunit alpha-7 OS=Homo sapiens GN=KPNA6 PE=1 SV=1 - [IMA7_HUMAN]	9.51	6	4	4	12	5.709e+06	8.61525e+06	5.31642e+06	0	6.57118e+06	5.2398e+06	2.42293	2.61	1	1	5.17039	2.61	1	2	4.67629	5.22	2	2		0			7.13261	5.97	3	3	9.22791	8.77	3	4	536	59.9915	4.98291
E9PIE4	Mitochondrial carrier homolog 2 (Fragment) OS=Homo sapiens GN=MTCH2 PE=1 SV=5 - [E9PIE4_HUMAN]	9.51	2	2	2	3	0	0	0	0	1.4271e+07	7.59362e+06						0				0				0			4.79608	9.51	2	2	2.09971	3.42	1	1	263	28.6436	7.60596
Q8WUK0-2	Isoform 2 of Phosphatidylglycerophosphatase and protein-tyrosine phosphatase 1 OS=Homo sapiens GN=PTPMT1 - [PTPM1_HUMAN]	9.49	4	1	1	5	4.30826e+06	1.02791e+07	5.23453e+06	0	2.06144e+07	7.32577e+06	2.57677	9.49	1	1	2.46609	9.49	1	1	2.19083	9.49	1	1		0			2.40101	9.49	1	1	2.98839	9.49	1	1	137	15.6794	9.84717
Q9UHD8-3	Isoform 3 of Septin-9 OS=Homo sapiens GN=SEPT9 - [SEPT9_HUMAN]	9.48	17	3	3	6	0	8.69856e+06	0	0	1.41818e+07	6.55978e+06		0			4.43899	5.92	2	2		0				0			8.05166	7.11	2	3	2.03335	3.55	1	1	422	47.4712	6.48096
J3QLE5	Small nuclear ribonucleoprotein-associated protein N (Fragment) OS=Homo sapiens GN=SNRPN PE=4 SV=1 - [J3QLE5_HUMAN]	9.47	9	3	3	13	2.27529e+07	1.37639e+07	1.65992e+07	1.42834e+07	1.40363e+07	1.65527e+07	2.73774	4.73	1	1	7.24375	5.33	2	3	7.08613	8.88	2	3	2.73833	4.73	1	1	7.7248	5.33	2	3	5.10725	4.73	1	2	169	17.5353	9.99365
P55884	Eukaryotic translation initiation factor 3 subunit B OS=Homo sapiens GN=EIF3B PE=1 SV=3 - [EIF3B_HUMAN]	9.46	4	6	6	27	9.88547e+06	2.80415e+07	9.17021e+06	7.47982e+06	2.57478e+07	1.10785e+07	5.96362	2.7	2	2	21.1526	9.46	6	8	8.20012	5.28	3	3	6.73887	3.69	2	3	19.0512	6.76	4	7	8.11209	6.39	4	4	814	92.4238	4.99561
Q96CU9-2	Isoform 2 of FAD-dependent oxidoreductase domain-containing protein 1 OS=Homo sapiens GN=FOXRED1 - [FXRD1_HUMAN]	9.45	3	3	3	5	0	2.11788e+06	0	0	6.36664e+06	4.07685e+06		0			2.65443	4.73	1	1		0				0			4.91634	9.45	2	2	4.01108	8.73	2	2	275	30.6394	6.01123
P0CW18	Serine protease 56 OS=Homo sapiens GN=PRSS56 PE=1 SV=1 - [PRS56_HUMAN]	9.45	2	4	4	26	3.36183e+06	1.78196e+07	7.56389e+06	3.64879e+06	3.49381e+07	1.13966e+07	4.7278	4.98	2	2	17.3722	9.45	4	6	7.8736	6.63	3	3	7.72038	6.63	3	3	21.743	9.45	4	7	13.9631	6.63	3	5	603	64.5564	8.76318
C9JGM0	Fumarylacetoacetate hydrolase domain-containing protein 2A (Fragment) OS=Homo sapiens GN=FAHD2A PE=1 SV=1 - [C9JGM0_HUMAN]	9.45	2	2	2	6	0	4.36742e+06	0	0	6.34406e+06	2.37885e+06		0			5.62389	9.45	2	2		0				0			8.09135	9.45	2	3	2.23264	9.45	1	1	127	14.0125	9.83252
Q12849-5	Isoform 2 of G-rich sequence factor 1 OS=Homo sapiens GN=GRSF1 - [GRSF1_HUMAN]	9.43	5	2	2	7	0	1.52978e+07	4.35083e+06	1.77452e+07	0	1.7528e+07		0			4.28105	9.43	2	2	1.83813	2.52	1	1	1.925	9.43	2	2		0			4.16497	9.43	2	2	318	36.5902	5.69385
H7C1G6	Autophagy-related protein 9A (Fragment) OS=Homo sapiens GN=ATG9A PE=1 SV=1 - [H7C1G6_HUMAN]	9.43	4	2	2	2	0	2.46118e+06	0	0	1.04369e+07	0		0			2.21955	3.69	1	1		0				0			1.94036	5.74	1	1		0			244	26.7425	6.80029
Q03518	Antigen peptide transporter 1 OS=Homo sapiens GN=TAP1 PE=1 SV=2 - [TAP1_HUMAN]	9.41	1	4	4	9	0	1.16694e+07	5.37115e+06	0	1.44676e+07	8.26914e+06		0			5.09936	3.71	2	2	1.98637	1.73	1	1		0			10.122	7.43	3	4	4.68766	1.73	1	2	808	87.1627	8.01611
G3V5F0	Pinin OS=Homo sapiens GN=PNN PE=1 SV=1 - [G3V5F0_HUMAN]	9.4	3	1	1	1	5.23685e+06	0	0	0	0	0	2.17761	9.4	1	1		0				0				0								0			117	12.904	10.2427
P55769	NHP2-like protein 1 OS=Homo sapiens GN=NHP2L1 PE=1 SV=3 - [NH2L1_HUMAN]	9.38	2	1	1	4	0	7.87745e+06	0	4.57759e+06	7.18051e+06	5.47908e+06		0			3.18343	9.38	1	1		0			2.51905	9.38	1	1	3.56492	9.38	1	1	2.11354	9.38	1	1	128	14.1646	8.45557
E9PP21	Cysteine and glycine-rich protein 1 OS=Homo sapiens GN=CSRP1 PE=1 SV=1 - [E9PP21_HUMAN]	9.38	2	1	1	2	0	0	0	0	2.89489e+07	0		0				0				0				0			4.33592	9.38	1	2		0			160	16.9291	8.90967
Q9Y6N5	Sulfide:quinone oxidoreductase, mitochondrial OS=Homo sapiens GN=SQRDL PE=1 SV=1 - [SQRD_HUMAN]	9.33	5	3	3	5	2.20572e+06	6.7102e+06	0	0	0	3.53187e+06	2.21266	3.11	1	1	2.81164	3.11	1	1		0				0				0			6.18165	9.33	3	3	450	49.9289	9.11475
M0QYB8	Reticulocalbin-3 (Fragment) OS=Homo sapiens GN=RCN3 PE=1 SV=1 - [M0QYB8_HUMAN]	9.33	3	1	1	1	0	0	0	0	0	1939222		0				0								0				0			1.96195	9.33	1	1	150	16.9735	9.45166
C9JVN9	L-2-hydroxyglutarate dehydrogenase, mitochondrial OS=Homo sapiens GN=L2HGDH PE=1 SV=1 - [C9JVN9_HUMAN]	9.3	5	3	3	10	0	4.38534e+06	2.28128e+06	2.41613e+06	5.34293e+06	2.60845e+06		0			4.8666	5.44	2	2	2.16032	2.72	1	1	4.21088	5.44	2	2	7.49082	9.3	3	3	4.77493	5.44	2	2	441	48.4439	8.646
Q12904	Aminoacyl tRNA synthase complex-interacting multifunctional protein 1 OS=Homo sapiens GN=AIMP1 PE=1 SV=2 - [AIMP1_HUMAN]	9.29	3	2	2	5	6.59697e+06	2.32195e+07	1.33343e+07	0	0	1.73185e+07	2.41037	3.85	1	1	2.2839	3.85	1	1	1.99247	9.29	2	2		0				0			2.70258	3.85	1	1	312	34.3311	8.42627
K7EPU3	Chitobiosyldiphosphodolichol beta-mannosyltransferase (Fragment) OS=Homo sapiens GN=ALG1 PE=1 SV=1 - [K7EPU3_HUMAN]	9.24	2	1	1	2	0	1.99597e+06	2.32935e+06	0	0	0		0			2.04664	9.24	1	1	2.27433	9.24	1	1		0				0				0			184	20.1616	9.62744
K7EL68	Hsp90 co-chaperone Cdc37 (Fragment) OS=Homo sapiens GN=CDC37 PE=1 SV=1 - [K7EL68_HUMAN]	9.24	2	1	1	3	0	1.6934e+07	1.25873e+07	0	4.00191e+07	0		0			3.10914	9.24	1	1	2.06802	9.24	1	1		0			2.85446	9.24	1	1		0			184	21.0995	5.10986
Q00535-2	Isoform 2 of Cyclin-dependent-like kinase 5 OS=Homo sapiens GN=CDK5 - [CDK5_HUMAN]	9.23	119	1	2	15	0	1.14728e+07	5.06063e+06	8.54372e+06	3.59697e+07	2.30478e+07	2.61263	3.08	1	1	6.98265	9.23	2	3	3.93015	9.23	2	2	4.27013	3.08	1	2	9.38534	3.08	1	4	6.99305	3.08	1	3	260	29.5251	6.41748
E9PEC3	Propionyl-CoA carboxylase beta chain, mitochondrial OS=Homo sapiens GN=PCCB PE=1 SV=1 - [E9PEC3_HUMAN]	9.22	11	3	3	8	3.77338e+06	1.32276e+07	0	0	1.88598e+07	0	2.25519	3.07	1	1	9.79657	9.22	3	4		0				0			7.88301	5.44	2	3		0			423	45.3922	6.3667
Q96A33-2	Isoform 2 of Coiled-coil domain-containing protein 47 OS=Homo sapiens GN=CCDC47 - [CCD47_HUMAN]	9.17	2	3	3	11	0	1.65909e+07	6.75777e+06	4.67499e+06	3.369e+07	1.09974e+07		0			10.5414	9.17	3	4	1.84843	4.17	2	2	2.14066	2.08	1	1	3.90865	2.08	1	1	7.01893	4.17	2	3	480	55.2827	4.7417
O14975-2	Isoform 2 of Very long-chain acyl-CoA synthetase OS=Homo sapiens GN=SLC27A2 - [S27A2_HUMAN]	9.17	3	3	3	3	0	1.31523e+07	0	4.62932e+06	0	6.35541e+06		0			2.18004	4.76	1	1		0			2.16733	2.47	1	1		0			2.25756	1.94	1	1	567	64.5743	8.48486
A0A0A0MRN7	Kynurenine--oxoglutarate transaminase 3 (Fragment) OS=Homo sapiens GN=CCBL2 PE=1 SV=1 - [A0A0A0MRN7_HUMAN]	9.16	5	2	2	2	0	0	0	0	4.80756e+06	3.39183e+06		0												0			1.97971	4.58	1	1	1.98877	4.58	1	1	262	29.4523	8.08936
Q9UHL4	Dipeptidyl peptidase 2 OS=Homo sapiens GN=DPP7 PE=1 SV=3 - [DPP2_HUMAN]	9.15	3	4	4	9	5.97743e+06	1.18445e+07	9.26744e+06	0	0	0	8.83141	9.15	4	4	4.29696	4.27	2	2	6.55845	4.27	2	3		0				0				0			492	54.3072	6.31592
Q14694	Ubiquitin carboxyl-terminal hydrolase 10 OS=Homo sapiens GN=USP10 PE=1 SV=2 - [UBP10_HUMAN]	9.15	7	5	5	6	0	5.80611e+06	0	0	8.91037e+06	0		0			2.12486	1.75	1	1		0				0			9.40495	9.15	5	5		0			798	87.0798	5.31299
Q10713	Mitochondrial-processing peptidase subunit alpha OS=Homo sapiens GN=PMPCA PE=1 SV=2 - [MPPA_HUMAN]	9.14	2	3	3	8	0	7.40535e+06	0	0	1.25222e+07	5.06597e+06		0			6.72274	7.05	2	2		0			2.99225	3.24	1	1	7.7733	5.9	2	3	5.35518	7.05	2	2	525	58.2156	6.91748
B4DSN5	Tyrosine-protein phosphatase non-receptor type OS=Homo sapiens GN=PTPN1 PE=1 SV=1 - [B4DSN5_HUMAN]	9.12	2	3	3	8	0	9.71743e+06	5.21087e+06	5.31355e+06	6.90972e+06	1.19455e+07		0			2.37962	3.59	1	1	2.32323	3.59	1	1	4.48706	6.08	2	2	1.99455	3.04	1	1	7.19232	6.63	2	3	362	41.2335	5.97314
K7ENG2	Splicing factor U2AF 65 kDa subunit OS=Homo sapiens GN=U2AF2 PE=1 SV=1 - [K7ENG2_HUMAN]	9.12	3	2	2	5	0	5.7614e+06	6.69577e+06	7.60131e+06	0	1.46218e+07		0			1.99492	3.26	1	1	4.25686	9.12	2	2	2.1083	3.26	1	1		0			1.98091	3.26	1	1	307	33.8799	5.03369
P38435	Vitamin K-dependent gamma-carboxylase OS=Homo sapiens GN=GGCX PE=1 SV=2 - [VKGC_HUMAN]	9.1	3	5	5	16	0	1.46676e+07	6.528e+06	6.57444e+06	2.77659e+07	7.68156e+06		0			10.185	6.73	4	4	4.13269	3.83	2	2	2.3966	1.72	1	1	16.5736	9.1	5	6	7.08567	5.67	3	3	758	87.5048	8.01611
M0QXM3	Very-long-chain enoyl-CoA reductase (Fragment) OS=Homo sapiens GN=TECR PE=1 SV=5 - [M0QXM3_HUMAN]	9.09	2	1	1	4	0	1.42755e+07	6.75956e+06	0	1.48384e+07	1.73717e+07					2.79747	9.09	1	1	2.1341	9.09	1	1					2.73657	9.09	1	1	2.6987	9.09	1	1	132	15.0068	8.63135
Q5JTV8-3	Isoform 3 of Torsin-1A-interacting protein 1 OS=Homo sapiens GN=TOR1AIP1 - [TOIP1_HUMAN]	9.08	4	1	4	12	0	1.72018e+07	4.77901e+06	7.24146e+06	1.79915e+07	11157567		0			3.0587	2.05	1	1	2.16781	2.05	1	1	2.2159	2.05	1	1	14.4717	9.08	4	6	7.7092	4.62	2	3	584	66.2793	8.17725
P01876	Ig alpha-1 chain C region OS=Homo sapiens GN=IGHA1 PE=1 SV=2 - [IGHA1_HUMAN]	9.07	2	2	2	3	1.75562e+07	0	0	0	0	0	8.35518	9.07	2	3		0				0				0				0							353	37.6306	6.50732
Q9Y2H1	Serine/threonine-protein kinase 38-like OS=Homo sapiens GN=STK38L PE=1 SV=3 - [ST38L_HUMAN]	9.05	8	4	4	14	1.55748e+07	1.12942e+07	1.52483e+07	9.32104e+06	0	6.38855e+06	11.9584	8.19	3	5	7.24598	5.39	2	3	4.84005	2.37	1	2	6.53571	4.53	2	3		0			2.07636	2.16	1	1	464	53.9684	6.81494
H3BUH7	Fructose-bisphosphate aldolase (Fragment) OS=Homo sapiens GN=ALDOA PE=1 SV=1 - [H3BUH7_HUMAN]	9.03	6	1	1	3	4.03935e+06	4.74767e+06	0	0	0	4.56302e+06	2.34444	9.03	1	1	2.21626	9.03	1	1		0								0			2.25125	9.03	1	1	155	16.9068	8.55811
O95837	Guanine nucleotide-binding protein subunit alpha-14 OS=Homo sapiens GN=GNA14 PE=1 SV=1 - [GNA14_HUMAN]	9.01	4	1	2	3	0	7.77591e+06	0	1.82036e+06	3.54941e+06	0		0			2.08643	3.1	1	1		0			2.05316	5.92	1	1	2.63434	5.92	1	1		0			355	41.5442	6.07471
Q14566	DNA replication licensing factor MCM6 OS=Homo sapiens GN=MCM6 PE=1 SV=1 - [MCM6_HUMAN]	9.01	1	6	6	8	0	2.75384e+06	0	2.70752e+06	1.43006e+07	5.29984e+06		0			2.06444	1.46	1	1		0			1.92196	0.85	1	1	12.6925	7.55	5	5	0	1.58	1	1	821	92.8312	5.41455
O75533	Splicing factor 3B subunit 1 OS=Homo sapiens GN=SF3B1 PE=1 SV=3 - [SF3B1_HUMAN]	8.97	2	9	9	39	1.49092e+07	1.46435e+07	1.11501e+07	1.55375e+07	2.51041e+07	1.23257e+07	12.9989	4.75	5	5	14.3901	6.37	6	6	15.0254	4.91	5	7	24.4764	7.21	7	10	16.1255	6.6	6	7	9.47134	2.84	3	4	1304	145.738	7.09326
P48651-3	Isoform 3 of Phosphatidylserine synthase 1 OS=Homo sapiens GN=PTDSS1 - [PTSS1_HUMAN]	8.97	3	2	2	4	0	0	0	3.78411e+06	2.14444e+07	6781086		0				0				0			2.37266	4.32	1	1	5.1655	4.65	1	2	2.32358	4.65	1	1	301	34.5565	8.57275
Q16531	DNA damage-binding protein 1 OS=Homo sapiens GN=DDB1 PE=1 SV=1 - [DDB1_HUMAN]	8.95	14	7	7	12	0	1.09723e+07	0	0	1.23132e+07	9.0451e+06		0			4.12893	2.89	2	2		0				0			14.0784	7.19	6	7	6.39163	2.72	2	3	1140	126.887	5.26221
O94874-2	Isoform 2 of E3 UFM1-protein ligase 1 OS=Homo sapiens GN=UFL1 - [UFL1_HUMAN]	8.92	3	4	4	7	0	6.56739e+06	0	0	7.97355e+06	5.22607e+06		0			4.85854	4.12	2	2		0			2.23311	2.74	1	1	4.67949	7.54	3	3	2.04401	2.74	1	1	729	82.0469	6.96143
P50148	Guanine nucleotide-binding protein G(q) subunit alpha OS=Homo sapiens GN=GNAQ PE=1 SV=4 - [GNAQ_HUMAN]	8.91	1	1	2	2	0	7.77591e+06	0	0	2.93616e+06	0		0			2.08643	3.06	1	1		0				0			0	5.85	1	1		0			359	42.1153	5.68115
P46087-2	Isoform 2 of Probable 28S rRNA (cytosine(4447)-C(5))-methyltransferase OS=Homo sapiens GN=NOP2 - [NOP2_HUMAN]	8.91	7	6	6	17	1.09568e+07	1.55744e+07	7.45195e+06	7.69983e+06	1.16587e+07	9.24843e+06	7.2001	2.23	2	3	9.49733	2.85	2	4	6.347	4.21	3	3	4.43005	1.11	1	2	7.58591	4.7	3	3	4.39707	2.85	2	2	808	88.9189	9.23193
Q8IYB8	ATP-dependent RNA helicase SUPV3L1, mitochondrial OS=Homo sapiens GN=SUPV3L1 PE=1 SV=1 - [SUV3_HUMAN]	8.91	1	5	5	14	5.92034e+06	1.293e+07	0	6.24079e+06	2.01219e+07	1.14915e+07	2.51503	2.04	1	1	10.2006	5.47	3	4		0			4.48747	2.04	1	2	15.4364	8.91	5	6	2.99462	2.04	1	1	786	87.9354	7.98682
P62633-2	Isoform 2 of Cellular nucleic acid-binding protein OS=Homo sapiens GN=CNBP - [CNBP_HUMAN]	8.82	6	1	1	2	0	0	3.57613e+06	0	6467251	0		0							1.91705	8.82	1	1		0			2.70044	8.82	1	1					170	18.7292	7.7085
A0A087WTU4	Rho GTPase-activating protein 23 (Fragment) OS=Homo sapiens GN=ARHGAP23 PE=1 SV=3 - [A0A087WTU4_HUMAN]	8.82	6	1	1	1	0	0	2.68016e+06	0	0	0		0							2.37974	8.82	1	1		0				0				0			136	15.4419	9.89111
P48444	Coatomer subunit delta OS=Homo sapiens GN=ARCN1 PE=1 SV=1 - [COPD_HUMAN]	8.81	5	4	4	16	9.26828e+06	1.23863e+07	8.17254e+06	4.35129e+06	7.83875e+06	9.15704e+06	2.94827	2.35	1	1	10.4482	6.46	3	4	9.36234	6.46	3	4	6.4287	4.11	2	3	4.43397	4.7	2	2	4.58206	2.35	1	2	511	57.1741	6.21436
Q3ZCQ8	Mitochondrial import inner membrane translocase subunit TIM50 OS=Homo sapiens GN=TIMM50 PE=1 SV=2 - [TIM50_HUMAN]	8.78	6	3	3	3	0	0	0	0	1.27433e+07	7.6219e+06		0				0				0				0			4.42639	8.78	2	2	2.15351	3.12	1	1	353	39.6215	8.36768
H7C469	Uncharacterized protein (Fragment) OS=Homo sapiens PE=1 SV=4 - [H7C469_HUMAN]	8.78	5	2	2	2	1.18819e+07	0	0	0	0	0	5.37643	8.78	2	2						0				0				0				0			262	27.756	6.55127
F8VXZ5	Receptor protein serine/threonine kinase (Fragment) OS=Homo sapiens GN=TGFBR1 PE=1 SV=1 - [F8VXZ5_HUMAN]	8.77	6	1	1	1	0	6.50109e+06	0	0	0	0					2.42807	8.77	1	1						0				0							114	13.1047	8.08936
P04062-3	Isoform 3 of Glucosylceramidase OS=Homo sapiens GN=GBA - [GLCM_HUMAN]	8.75	5	1	1	1	0	0	0	0	8.10513e+06	0		0				0				0				0			2.00335	8.75	1	1		0			263	29.8781	6.99072
O00410	Importin-5 OS=Homo sapiens GN=IPO5 PE=1 SV=4 - [IPO5_HUMAN]	8.75	18	7	7	13	6.38169e+06	1.05614e+07	1.09876e+07	3.40759e+06	0	1.29842e+07	6.82133	3.1	3	3	9.95861	4.38	4	4	4.87547	4.83	3	3	2.08319	0.82	1	1		0			4.2475	2.28	2	2	1097	123.55	4.94482
Q9Y2Q3-4	Isoform 4 of Glutathione S-transferase kappa 1 OS=Homo sapiens GN=GSTK1 - [GSTK1_HUMAN]	8.74	3	1	1	5	0	3.68439e+07	1.33433e+07	5.83405e+06	5.97683e+07	0		0			5.3028	8.74	1	2	1.92694	8.74	1	1	2.36377	8.74	1	1	3.37531	8.74	1	1		0			183	20.5245	6.53662
Q96I25	Splicing factor 45 OS=Homo sapiens GN=RBM17 PE=1 SV=1 - [SPF45_HUMAN]	8.73	5	3	3	3	1.13237e+07	0	0	5011858	0	0	2.82042	3.24	1	1		0				0			1.86241	5.49	2	2		0				0			401	44.9339	5.97314
B4DXW1	Actin-related protein 3 OS=Homo sapiens GN=ACTR3 PE=1 SV=1 - [B4DXW1_HUMAN]	8.72	10	2	2	4	7.72207e+06	1.5669e+07	2.85028e+06	4.88064e+06	0	0	3.14415	3	1	1	2.83834	5.72	1	1	2.03993	3	1	1	2.75617	3	1	1		0				0			367	41.9773	5.61768
O94925-3	Isoform 3 of Glutaminase kidney isoform, mitochondrial OS=Homo sapiens GN=GLS - [GLSK_HUMAN]	8.7	6	3	3	8	5.24882e+06	1.2109e+07	0	4.61638e+06	8.38948e+06	5.9781e+06	2.36703	3.51	1	1	6.34303	6.02	2	2		0			0	3.51	1	1	5.18913	8.7	3	3	2.72005	3.51	1	1	598	65.4179	7.88428
Q9BUQ8	Probable ATP-dependent RNA helicase DDX23 OS=Homo sapiens GN=DDX23 PE=1 SV=3 - [DDX23_HUMAN]	8.66	2	7	7	30	6.92134e+06	9.9384e+06	4.67608e+06	5.60186e+06	8.37055e+06	8.87642e+06	9.1983	6.22	4	4	11.9942	7.32	5	5	6.30738	3.66	3	4	4.34393	5	3	3	17.3912	6.22	5	7	13.9298	7.68	6	7	820	95.5239	9.5542
Q86Y46-2	Isoform 2 of Keratin, type II cytoskeletal 73 OS=Homo sapiens GN=KRT73 - [K2C73_HUMAN]	8.66	8	1	4	52	1.72653e+08	9.98122e+07	1.26009e+08	8.88748e+07	4.14641e+08	5.39122e+07	22.0236	5.51	3	9	13.9799	2.36	2	6	28.8109	5.51	3	12	20.6274	5.51	3	9	25.3796	2.36	2	11	11.6697	2.36	2	5	381	41.9586	8.25049
Q8WUM0	Nuclear pore complex protein Nup133 OS=Homo sapiens GN=NUP133 PE=1 SV=2 - [NU133_HUMAN]	8.65	1	6	6	13	4.24545e+06	1.84449e+07	0	6.10244e+06	1.90219e+07	1.20471e+07	2.10045	1.38	1	1	9.01067	2.16	2	3		0			5.83246	1.21	1	2	11.5199	6.31	4	4	9.80701	2.94	2	3	1156	128.898	5.09717
P08574	Cytochrome c1, heme protein, mitochondrial OS=Homo sapiens GN=CYC1 PE=1 SV=3 - [CY1_HUMAN]	8.62	1	2	2	3	0	0	0	0	2.19565e+07	0		0				0				0				0			8.71351	8.62	2	3		0			325	35.399	8.99756
Q92917	G patch domain and KOW motifs-containing protein OS=Homo sapiens GN=GPKOW PE=1 SV=2 - [GPKOW_HUMAN]	8.61	1	2	2	3	0	3.25865e+06	0	0	7.06994e+06	0		0			2.24363	4.41	1	1		0				0			4.73143	8.61	2	2		0			476	52.1966	6.15088
A0A024R4E5	High density lipoprotein binding protein (Vigilin), isoform CRA_a OS=Homo sapiens GN=HDLBP PE=1 SV=1 - [A0A024R4E5_HUMAN]	8.6	15	8	8	15	6.31275e+06	7.46051e+06	7.48524e+06	2.99974e+06	6.10984e+06	4.9905e+06	2.10868	0.63	1	1	7.40912	3.23	3	3	5.63763	4.26	4	5	1.91584	0.79	1	1	2.3853	0.63	1	1	9.20691	4.18	4	4	1268	141.352	6.87354
A0A087WTP3	Far upstream element-binding protein 2 OS=Homo sapiens GN=KHSRP PE=1 SV=1 - [A0A087WTP3_HUMAN]	8.58	6	5	5	9	0	6.77408e+06	5.69384e+06	1.12795e+06	7.55206e+06	5.9177e+06		0			6.8304	5.34	3	3	1.99174	1.55	1	1	1.87152	1.55	1	1	4.8344	2.95	2	2	4.08523	3.38	2	2	711	72.9823	7.7085
Q5JTZ9	Alanine--tRNA ligase, mitochondrial OS=Homo sapiens GN=AARS2 PE=1 SV=1 - [SYAM_HUMAN]	8.53	1	6	6	19	3.99409e+06	1.15172e+07	3.73611e+06	0	1.60079e+07	6.19544e+06	2.11561	1.32	1	1	13.2	3.76	3	5	3.9616	2.84	2	2		0			18.4553	7.31	5	7	9.05569	5.18	4	4	985	107.273	6.26514
H0YEL9	Probable asparagine--tRNA ligase, mitochondrial (Fragment) OS=Homo sapiens GN=NARS2 PE=1 SV=1 - [H0YEL9_HUMAN]	8.49	3	1	1	4	0	7.91109e+06	0	3.509e+06	8.62865e+06	5.71209e+06		0			2.40377	8.49	1	1		0			2.02202	8.49	1	1	2.31686	8.49	1	1	2.02591	8.49	1	1	106	12.0112	7.60596
H7BXI1	Extended synaptotagmin-2 (Fragment) OS=Homo sapiens GN=ESYT2 PE=1 SV=1 - [H7BXI1_HUMAN]	8.48	7	5	5	13	4.61377e+06	1.09364e+07	0	4.10091e+06	1.83687e+07	7.32201e+06	5.51148	2.83	2	2	10.1207	5.43	3	4		0			2.34227	1.13	1	1	12.5496	8.48	5	5	2.83883	1.13	1	1	884	97.9487	8.57275
P53004	Biliverdin reductase A OS=Homo sapiens GN=BLVRA PE=1 SV=2 - [BIEA_HUMAN]	8.45	1	2	2	4	0	1.0678e+07	6.02303e+06	0	0	7.83887e+06		0			4.49132	8.45	2	2	1.88698	3.72	1	1		0				0			2.26272	4.73	1	1	296	33.4073	6.44287
Q8N163	Cell cycle and apoptosis regulator protein 2 OS=Homo sapiens GN=CCAR2 PE=1 SV=2 - [CCAR2_HUMAN]	8.45	10	6	6	31	5.74736e+06	1.55582e+07	8.7123e+06	5.30006e+06	1.64558e+07	1.15088e+07	10.0834	4.23	3	4	14.6659	5.85	4	5	10.1978	5.74	4	4	10.0467	4.01	3	4	19.1695	8.45	6	7	18.1666	7.37	5	7	923	102.838	5.22412
F2Z2V0	Copine-1 (Fragment) OS=Homo sapiens GN=CPNE1 PE=1 SV=1 - [F2Z2V0_HUMAN]	8.44	16	4	4	11	0	1.28581e+07	6.21705e+06	0	1.4662e+07	1.00941e+07		0			8.80307	6.75	3	4	2.12068	1.69	1	1		0			4.83683	4.69	2	2	8.41134	6.75	3	4	533	58.5973	5.8335
Q9NXA8-4	Isoform 4 of NAD-dependent protein deacylase sirtuin-5, mitochondrial OS=Homo sapiens GN=SIRT5 - [SIR5_HUMAN]	8.42	4	1	1	1	0	0	0	0	4.80437e+06	0		0				0				0				0			2.64764	8.42	1	1		0			202	21.6748	6.40479
A0A0C4DFS8	Nicotinamide phosphoribosyltransferase OS=Homo sapiens GN=NAMPT PE=1 SV=1 - [A0A0C4DFS8_HUMAN]	8.42	2	2	2	2	0	0	0	5.97718e+06	2.40444e+07	0		0				0				0			2.1726	2.72	1	1	2.01598	5.71	1	1		0			368	41.8385	6.46826
Q9Y4W6	AFG3-like protein 2 OS=Homo sapiens GN=AFG3L2 PE=1 SV=2 - [AFG32_HUMAN]	8.41	1	6	6	15	2315792	1.40603e+07	3.33565e+06	5.91932e+06	3.494e+07	1.08383e+07	2.4276	1.25	1	1	2.54287	1.13	1	1	1.93313	1.13	1	1	1.85152	1.13	1	1	21.4745	8.41	6	8	7.39966	3.64	3	3	797	88.5282	8.66064
O75131	Copine-3 OS=Homo sapiens GN=CPNE3 PE=1 SV=1 - [CPNE3_HUMAN]	8.38	17	4	4	12	3.46669e+06	1.04066e+07	6.39347e+06	7.95799e+06	9.85753e+06	15168721	2.33193	1.68	1	1	2.3504	1.68	1	1	2.11853	3.35	2	2	1.92204	1.68	1	1	11.5959	6.7	3	5	4.48153	1.68	1	2	537	60.0921	5.84619
H0YH80	Heterogeneous nuclear ribonucleoprotein A1 (Fragment) OS=Homo sapiens GN=HNRNPA1 PE=1 SV=1 - [H0YH80_HUMAN]	8.38	5	1	1	3	0	1.3698e+07	0	0	1.57323e+07	0		0			2.47815	8.38	1	1		0				0			2.99311	8.38	1	1	2.33306	8.38	1	1	191	19.4599	9.80322
H3BQI7	Inactive hydroxysteroid dehydrogenase-like protein 1 (Fragment) OS=Homo sapiens GN=HSDL1 PE=1 SV=1 - [H3BQI7_HUMAN]	8.33	4	1	1	1	0	3.37866e+06	0	0	0	0		0			2.41384	8.33	1	1		0				0				0							108	12.1023	8.63135
P17152	Transmembrane protein 11, mitochondrial OS=Homo sapiens GN=TMEM11 PE=1 SV=1 - [TMM11_HUMAN]	8.33	1	1	1	1	0	0	0	0	1.3074e+07	0						0				0				0			2.48484	8.33	1	1		0			192	21.527	7.35693
A0A087WYD1	AP-2 complex subunit beta (Fragment) OS=Homo sapiens GN=AP2B1 PE=1 SV=1 - [A0A087WYD1_HUMAN]	8.29	12	2	2	2	0	0	0	3.83256e+06	29326346	0		0				0				0			2.31664	4.23	1	1	2.60682	4.07	1	1		0			639	70.8718	5.05908
Q8NFH4	Nucleoporin Nup37 OS=Homo sapiens GN=NUP37 PE=1 SV=1 - [NUP37_HUMAN]	8.28	2	2	2	9	0	1.24945e+07	1.00719e+07	6.13221e+06	2.81357e+06	1.14834e+07		0			5.3907	8.28	2	2	2.42415	3.37	1	1	4.97073	8.28	2	2	2.20026	4.91	1	1	7.18479	8.28	2	3	326	36.684	5.92236
K7EK06	Phenylalanine--tRNA ligase alpha subunit (Fragment) OS=Homo sapiens GN=FARSA PE=1 SV=5 - [K7EK06_HUMAN]	8.28	5	1	1	1	0	0	0	0	6.64391e+06	0		0				0				0				0			3.61699	8.28	1	1		0			169	18.4903	5.59229
Q8NF37	Lysophosphatidylcholine acyltransferase 1 OS=Homo sapiens GN=LPCAT1 PE=1 SV=2 - [PCAT1_HUMAN]	8.24	1	3	3	8	0	1.24483e+07	0	2.17089e+06	1.75592e+07	6.98021e+06		0			3.743	2.81	1	1	3.09637	2.81	1	1	2.5843	3.56	1	1	9.58742	4.68	2	3	5.90496	4.68	2	2	534	59.1134	6.02393
P12273	Prolactin-inducible protein OS=Homo sapiens GN=PIP PE=1 SV=1 - [PIP_HUMAN]	8.22	1	1	1	8	8.34026e+06	1.97563e+06	4.38689e+06	0	0	6425013	7.50917	8.22	1	3	2.38085	8.22	1	1	2.40538	8.22	1	1	5.81067	8.22	1	2		0			2.70643	8.22	1	1	146	16.5618	8.04541
Q15942	Zyxin OS=Homo sapiens GN=ZYX PE=1 SV=1 - [ZYX_HUMAN]	8.22	6	3	3	7	0	1.64209e+07	0	0	1.1373e+07	0		0			5.37002	3.32	1	2		0				0			14.1834	8.22	3	5		0			572	61.2382	6.66846
O00154-6	Isoform 6 of Cytosolic acyl coenzyme A thioester hydrolase OS=Homo sapiens GN=ACOT7 - [BACH_HUMAN]	8.21	8	2	2	3	0	4.88298e+06	0	0	0	4.09664e+06		0			4.76474	8.21	2	2		0				0				0			2.69096	3.34	1	1	329	36.5446	7.78174
Q9BY44-3	Isoform 3 of Eukaryotic translation initiation factor 2A OS=Homo sapiens GN=EIF2A - [EIF2A_HUMAN]	8.21	7	3	3	3	0	6.71386e+06	0	0	9.24779e+06	0		0			4.24166	5	2	2		0				0			2.02167	3.21	1	1		0			560	62.2499	8.90967
F6RFD5	Destrin OS=Homo sapiens GN=DSTN PE=1 SV=1 - [F6RFD5_HUMAN]	8.15	3	1	1	3	0	2.9264e+07	9.50126e+06	2.4058e+06	0	0		0			2.70926	8.15	1	1	2.4767	8.15	1	1	1.85383	8.15	1	1		0							135	15.3869	8.5874
P33991	DNA replication licensing factor MCM4 OS=Homo sapiens GN=MCM4 PE=1 SV=5 - [MCM4_HUMAN]	8.11	2	5	5	9	0	1.69877e+07	0	0	1.49229e+07	8.64143e+06		0			3.06268	1.51	1	1		0				0			10.4702	4.98	3	4	8.2451	4.63	3	4	863	96.4976	6.7417
H0Y5M6	Serine/threonine-protein kinase D3 (Fragment) OS=Homo sapiens GN=PRKD3 PE=1 SV=1 - [H0Y5M6_HUMAN]	8.11	4	1	1	2	0	1.70777e+06	0	0	3.43617e+06	0		0			2.05014	8.11	1	1									2.44917	8.11	1	1		0			185	20.7097	7.34229
Q15459-2	Isoform 2 of Splicing factor 3A subunit 1 OS=Homo sapiens GN=SF3A1 - [SF3A1_HUMAN]	8.1	2	4	4	10	8.90703e+06	7.33617e+06	5.39444e+06	4.71192e+06	3.71068e+06	3.03416e+06	7.40338	6.87	3	3	2.20621	2.06	1	1	0	2.06	1	1	4.2919	6.04	3	3	2.07708	2.06	1	1	1.99439	1.24	1	1	728	81.6268	5.33838
A8MXL6	Protein SEC13 homolog OS=Homo sapiens GN=SEC13 PE=1 SV=1 - [A8MXL6_HUMAN]	8.1	5	1	1	1	0	7.46425e+06	0	0	0	0		0			2.02575	8.1	1	1		0				0				0				0			284	31.5753	5.8208
P47929	Galectin-7 OS=Homo sapiens GN=LGALS7 PE=1 SV=2 - [LEG7_HUMAN]	8.09	1	1	1	1	1.55077e+07	0	0	0	0	0	2.5408	8.09	1	1		0				0				0				0				0			136	15.0658	7.62061
A6ND22	28S ribosomal protein S16, mitochondrial OS=Homo sapiens GN=MRPS16 PE=1 SV=1 - [A6ND22_HUMAN]	8.08	3	1	1	2	0	6.15765e+06	0	0	9.91076e+06	0		0			2.01138	8.08	1	1		0				0			2.09646	8.08	1	1		0			99	11.1429	9.68604
P23246-2	Isoform Short of Splicing factor, proline- and glutamine-rich OS=Homo sapiens GN=SFPQ - [SFPQ_HUMAN]	8.07	3	5	5	10	0	6.45088e+06	7.2201e+06	0	2.465e+07	5.67106e+06		0			7.92004	4.33	2	3	2.50147	2.54	1	1		0			9.42567	6.28	4	4	4.1124	3.44	2	2	669	72.2178	9.23193
E9PF10	Nuclear pore complex protein Nup155 OS=Homo sapiens GN=NUP155 PE=1 SV=1 - [E9PF10_HUMAN]	8.06	3	8	8	40	1.59355e+07	1.88499e+07	1.06427e+07	7.41445e+06	3.27515e+07	1.46041e+07	6.64331	1.36	1	2	30.4304	7.01	7	11	12.3634	4.14	4	5	10.1139	3.39	3	4	33.3709	7.31	7	12	16.6198	3.77	4	6	1327	148	6.30322
C9JA28	Translocon-associated protein subunit gamma OS=Homo sapiens GN=SSR3 PE=1 SV=1 - [C9JA28_HUMAN]	8.05	3	1	1	8	0	8.60817e+06	0	1.33001e+07	7.99772e+07	4.53935e+07		0			6.82396	8.05	1	2					3.95525	8.05	1	1	7.27334	8.05	1	2	9.0848	8.05	1	3	174	20.1485	9.43701
P51665	26S proteasome non-ATPase regulatory subunit 7 OS=Homo sapiens GN=PSMD7 PE=1 SV=2 - [PSMD7_HUMAN]	8.02	3	2	2	2	0	5.15516e+06	0	0	0	0		0			4.82302	8.02	2	2		0				0				0				0			324	37.0025	6.771
B4DJ81	NADH-ubiquinone oxidoreductase 75 kDa subunit, mitochondrial OS=Homo sapiens GN=NDUFS1 PE=1 SV=1 - [B4DJ81_HUMAN]	8.02	6	4	4	7	0	3.23244e+06	0	0	9.33854e+06	3.62763e+06		0			2.2945	2.29	1	1		0				0			11.6509	8.02	4	5	2.05505	1.64	1	1	611	66.879	5.37646
Q15008-3	Isoform 3 of 26S proteasome non-ATPase regulatory subunit 6 OS=Homo sapiens GN=PSMD6 - [PSMD6_HUMAN]	8	6	2	2	2	0	0	0	0	0	1.99895e+06		0				0				0				0				0			3.97817	8	2	2	350	41.1549	5.40186
P23921	Ribonucleoside-diphosphate reductase large subunit OS=Homo sapiens GN=RRM1 PE=1 SV=1 - [RIR1_HUMAN]	7.95	4	5	5	6	0	5.31179e+06	0	0	7.86087e+06	0		0			6.42794	4.42	3	3		0				0			6.89464	5.18	3	3		0			792	90.0125	7.15186
P20020-6	Isoform K of Plasma membrane calcium-transporting ATPase 1 OS=Homo sapiens GN=ATP2B1 - [AT2B1_HUMAN]	7.94	36	7	7	10	0	1.47061e+07	0	0	1.62495e+07	0		0			14.3214	5.83	5	6		0				0			9.42731	4.39	4	4		0			1184	130.535	5.96045
Q6UN15-4	Isoform 4 of Pre-mRNA 3'-end-processing factor FIP1 OS=Homo sapiens GN=FIP1L1 - [FIP1_HUMAN]	7.94	5	3	3	3	1.83889e+06	0	0	0	3.7553e+06	0	2.24481	4.5	1	1		0				0				0			4.37899	7.67	2	2		0			378	40.81	4.69092
J3QS84	COP9 signalosome complex subunit 1 (Fragment) OS=Homo sapiens GN=GPS1 PE=1 SV=1 - [J3QS84_HUMAN]	7.92	16	1	1	1	0	3.96769e+06	0	0	0	0		0			2.23167	7.92	1	1		0				0				0				0			101	11.5877	4.66553
P78406	mRNA export factor OS=Homo sapiens GN=RAE1 PE=1 SV=1 - [RAE1L_HUMAN]	7.88	3	3	3	5	0	9.93997e+06	0	6.13726e+06	6.78642e+06	5.54204e+06		0			4.92696	4.35	2	2		0			2.05162	4.35	1	1	2.5104	4.08	1	1	2.27084	3.53	1	1	368	40.9419	7.82568
K7EIV7	Protein FAM20A (Fragment) OS=Homo sapiens GN=FAM20A PE=1 SV=1 - [K7EIV7_HUMAN]	7.87	1	1	1	5	0	7.11518e+07	3.17506e+07	0	0	8.14535e+07					4.24111	7.87	1	2	2.36956	7.87	1	1						0			2.25613	7.87	1	2	127	14.0301	9.99365
Q92499-3	Isoform 3 of ATP-dependent RNA helicase DDX1 OS=Homo sapiens GN=DDX1 - [DDX1_HUMAN]	7.84	5	3	3	7	0	5.4766e+06	2.35824e+06	0	6.69006e+06	2.74621e+06		0			4.77693	4.74	2	2	1.97562	1.8	1	1		0			8.36529	7.84	3	3	2.26333	2.94	1	1	612	68.669	7.6792
C9J9W2	LIM and SH3 domain protein 1 (Fragment) OS=Homo sapiens GN=LASP1 PE=1 SV=1 - [C9J9W2_HUMAN]	7.83	4	1	1	4	6.07029e+06	0	0	7.05064e+06	2.44772e+07	1.28061e+07	2.42871	7.83	1	1		0				0			2.40649	7.83	1	1	2.87838	7.83	1	1	2.61101	7.83	1	1	166	18.9683	9.01221
P14174	Macrophage migration inhibitory factor OS=Homo sapiens GN=MIF PE=1 SV=4 - [MIF_HUMAN]	7.83	1	1	1	1	0	0	0	0	1.34656e+07	0														0			2.26259	7.83	1	1		0			115	12.4682	7.88428
A6NJA2	Ubiquitin carboxyl-terminal hydrolase OS=Homo sapiens GN=USP14 PE=1 SV=2 - [A6NJA2_HUMAN]	7.81	6	3	3	10	1.2543e+07	3.84268e+07	1.42669e+07	3.6969e+06	1.99787e+07	1.68628e+07	2.70501	2.9	1	1	5.91571	2.9	1	2	3.04526	2.9	1	1	2.85449	2.46	1	1	7.67855	5.36	2	3	5.2104	2.9	1	2	448	51.0537	5.92236
P22087	rRNA 2'-O-methyltransferase fibrillarin OS=Homo sapiens GN=FBL PE=1 SV=2 - [FBRL_HUMAN]	7.79	6	2	2	2	0	3.48389e+06	0	0	1.64921e+06	0		0			2.00915	3.43	1	1		0				0			2.35157	4.36	1	1		0			321	33.7634	10.1841
Q04637-6	Isoform E of Eukaryotic translation initiation factor 4 gamma 1 OS=Homo sapiens GN=EIF4G1 - [IF4G1_HUMAN]	7.77	22	8	8	23	0	2.16073e+07	8.72892e+06	0	2.37735e+07	7.86299e+06		0			17.4045	5.2	5	7	5.0703	2.07	2	2		0			27.5657	7.77	8	11	6.53426	2.85	3	3	1403	154.709	5.16064
Q8TB03-3	Isoform 3 of Uncharacterized protein CXorf38 OS=Homo sapiens GN=CXorf38 - [CX038_HUMAN]	7.74	2	1	1	1	0	0	0	0	2.01928e+06	0		0				0				0							1.96913	7.74	1	1		0			155	17.2839	8.60205
P53007	Tricarboxylate transport protein, mitochondrial OS=Homo sapiens GN=SLC25A1 PE=1 SV=2 - [TXTP_HUMAN]	7.72	2	2	2	9	0	3.41507e+07	1.30571e+07	1.05726e+07	3.75557e+07	2.61931e+07		0			8.24532	7.72	2	3	1.93076	3.86	1	1	1.90254	3.86	1	1	5.26035	7.72	2	2	4.852	7.72	2	2	311	33.991	9.89111
Q86X55-1	Isoform 1 of Histone-arginine methyltransferase CARM1 OS=Homo sapiens GN=CARM1 - [CARM1_HUMAN]	7.69	7	3	3	4	0	7.63251e+06	0	0	6.91677e+06	0		0			4.15125	5.47	2	2		0				0			4.2071	4.44	2	2		0			585	63.4192	6.56592
P62266	40S ribosomal protein S23 OS=Homo sapiens GN=RPS23 PE=1 SV=3 - [RS23_HUMAN]	7.69	1	1	1	10	28947638	6.51796e+07	4.79012e+07	2.09878e+07	3.50421e+07	8.60401e+07	3.38963	7.69	1	1	3.5036	7.69	1	1	5.71331	7.69	1	2	3.2122	7.69	1	1	6.06457	7.69	1	2	7.80447	7.69	1	3	143	15.7977	10.4917
F8VX13	ATP-dependent 6-phosphofructokinase, muscle type (Fragment) OS=Homo sapiens GN=PFKM PE=1 SV=1 - [F8VX13_HUMAN]	7.69	6	1	1	3	0	6.34365e+06	0	0	2.10448e+07	0		0			2.27468	7.69	1	1		0				0			4.69281	7.69	1	2		0			156	16.9365	6.27783
Q5QNZ2	ATP synthase F(0) complex subunit B1, mitochondrial OS=Homo sapiens GN=ATP5F1 PE=1 SV=1 - [Q5QNZ2_HUMAN]	7.69	2	1	1	1	0	0	0	0	1.28327e+07	0		0				0				0				0			2.0832	7.69	1	1		0			195	22.2608	9.26123
J3KSI8	28S ribosomal protein S7, mitochondrial (Fragment) OS=Homo sapiens GN=MRPS7 PE=1 SV=1 - [J3KSI8_HUMAN]	7.69	4	1	1	1	0	1.20533e+07	0	0	0	0		0			2.14675	7.69	1	1		0				0				0				0			156	18.3726	10.1255
H0YAF3	ATP-binding cassette sub-family G member 2 (Fragment) OS=Homo sapiens GN=ABCG2 PE=1 SV=1 - [H0YAF3_HUMAN]	7.69	4	1	1	2	0	0	0	0	9.02641e+06	2.31619e+06						0				0				0			2.46373	7.69	1	1	1.98106	7.69	1	1	130	13.6191	9.17334
P14866-2	Isoform 2 of Heterogeneous nuclear ribonucleoprotein L OS=Homo sapiens GN=HNRNPL - [HNRPL_HUMAN]	7.68	5	3	3	14	2.01883e+07	2.64086e+07	1.8875e+07	1.90133e+07	44375082	2.77218e+07	4.63592	4.82	2	2	4.99471	5.26	2	2	4.31521	4.82	2	2	4.32476	2.41	1	2	5.55325	2.41	1	2	8.96248	7.68	3	4	456	50.5285	7.50342
O14980	Exportin-1 OS=Homo sapiens GN=XPO1 PE=1 SV=1 - [XPO1_HUMAN]	7.66	1	6	6	8	0	1.08028e+07	0	0	1.08044e+07	3333765		0			9.00916	5.04	4	4		0				0			4.53683	1.87	2	2	4.20108	2.89	2	2	1071	123.306	6.06201
P49959-2	Isoform 2 of Double-strand break repair protein MRE11A OS=Homo sapiens GN=MRE11A - [MRE11_HUMAN]	7.65	7	4	4	12	4.95633e+06	6.98755e+06	4.73347e+06	0	9.70271e+06	6.28248e+06	4.19747	1.91	1	2	4.56512	4.26	2	2	6.66516	5.29	3	3		0			4.32577	4.26	2	2	7.46703	5.29	3	3	680	77.5939	5.8208
O75600	2-amino-3-ketobutyrate coenzyme A ligase, mitochondrial OS=Homo sapiens GN=GCAT PE=1 SV=1 - [KBL_HUMAN]	7.64	5	2	2	6	0	8.49643e+06	0	3.03111e+06	1.39654e+07	8.76126e+06	2.09689	2.63	1	1	2.53436	5.01	1	1		0			1.89779	2.63	1	1	5.36883	7.64	2	2	2.27806	2.63	1	1	419	45.2562	8.04541
P04181-2	Isoform 2 of Ornithine aminotransferase, mitochondrial OS=Homo sapiens GN=OAT - [OAT_HUMAN]	7.64	2	2	2	5	5.45973e+06	5.54337e+06	0	3.58802e+06	4.85423e+06	0	2.21182	3.32	1	1	2.15634	3.32	1	1		0			4.31049	7.64	2	2	3.06025	4.32	1	1		0			301	32.8321	5.32568
Q9UGP8	Translocation protein SEC63 homolog OS=Homo sapiens GN=SEC63 PE=1 SV=2 - [SEC63_HUMAN]	7.63	1	4	4	11	0	1.04535e+07	4.2382e+06	0	2.44744e+07	7.59932e+06		0			3.21265	2.24	1	1	1.91724	1.18	1	1		0			15.4185	7.63	4	7	4.72126	3.42	2	2	760	87.9416	5.31299
Q13200-2	Isoform 2 of 26S proteasome non-ATPase regulatory subunit 2 OS=Homo sapiens GN=PSMD2 - [PSMD2_HUMAN]	7.61	4	4	4	12	6.53922e+06	1.68753e+07	6.96285e+06	0	1.62016e+07	4.39485e+06	5.42739	4.27	2	2	8.52317	5.47	3	3	4.75251	3.47	2	2		0			9.39453	5.61	3	4	2.281	2.27	1	1	749	82.1407	5.13525
Q9UNE7	E3 ubiquitin-protein ligase CHIP OS=Homo sapiens GN=STUB1 PE=1 SV=2 - [CHIP_HUMAN]	7.59	4	2	2	3	2.16156e+06	1.27244e+07	0	0	1.24722e+07	0	2.1474	3.63	1	1	2.47844	3.96	1	1		0				0			2.24621	3.96	1	1		0			303	34.8342	5.87158
Q9HD20-2	Isoform B of Manganese-transporting ATPase 13A1 OS=Homo sapiens GN=ATP13A1 - [AT131_HUMAN]	7.55	3	6	6	14	0	6.32347e+06	4.79325e+06	0	1.62578e+07	7.26621e+06		0			6.8569	3.41	3	3	2.09801	1.1	1	1		0			17.7161	7.55	6	7	7.7384	2.21	2	3	1086	121.032	7.75244
Q8N1G4	Leucine-rich repeat-containing protein 47 OS=Homo sapiens GN=LRRC47 PE=1 SV=1 - [LRC47_HUMAN]	7.55	1	3	3	12	3.38389e+06	6.73772e+06	5.2512e+06	0	7.67336e+06	4.78775e+06	2.2116	2.06	1	1	7.1841	7.55	3	3	4.34176	5.15	2	2		0			6.97242	7.55	3	3	6.8164	7.55	3	3	583	63.4337	8.27979
A0A0A0MTN3	Glutathione S-transferase Mu 3 OS=Homo sapiens GN=GSTM3 PE=1 SV=1 - [A0A0A0MTN3_HUMAN]	7.55	2	1	1	2	0	3.93202e+06	0	0	0	1.17738e+06		0			3.16732	7.55	1	1		0				0				0			2.00427	7.55	1	1	212	24.8984	5.36377
M0QZS6	SUMO-activating enzyme subunit 1 OS=Homo sapiens GN=SAE1 PE=1 SV=1 - [M0QZS6_HUMAN]	7.55	2	1	1	1	0	2.73387e+06	0	0	0	0					2.39183	7.55	1	1		0				0				0				0			265	29.4041	4.98291
Q70HW3-2	Isoform 2 of S-adenosylmethionine mitochondrial carrier protein OS=Homo sapiens GN=SLC25A26 - [SAMC_HUMAN]	7.53	3	1	1	1	0	0	0	0	3.59671e+06	0		0								0				0			2.815	7.53	1	1		0			186	20.1036	9.59814
O94973-3	Isoform 3 of AP-2 complex subunit alpha-2 OS=Homo sapiens GN=AP2A2 - [AP2A2_HUMAN]	7.47	5	1	4	8	0	5.59823e+06	0	0	7.61175e+06	4.96626e+06		0			7.08888	4.88	3	3		0				0			6.73166	5.49	3	3	4.2565	3.51	2	2	656	73.0823	7.32764
P11532-8	Isoform 8 of Dystrophin OS=Homo sapiens GN=DMD - [DMD_HUMAN]	7.45	21	3	3	4	0	4.80392e+06	920987	0	3.31385e+06	0		0			5.41665	5.3	2	2	0	2.15	1	1		0			2.2147	2.15	1	1		0			604	68.8902	6.59521
Q96HS1-2	Isoform 2 of Serine/threonine-protein phosphatase PGAM5, mitochondrial OS=Homo sapiens GN=PGAM5 - [PGAM5_HUMAN]	7.45	3	2	2	7	7.34698e+06	8.87763e+06	6.0747e+06	4.68771e+06	0	1.13812e+07	2.13051	3.92	1	1	4.93838	7.45	2	2	2.16482	3.92	1	1	2.30845	3.92	1	1		0			4.80363	3.92	1	2	255	28.0025	7.25439
B4E3H6	Transforming acidic coiled-coil-containing protein 1 OS=Homo sapiens GN=TACC1 PE=1 SV=1 - [B4E3H6_HUMAN]	7.44	3	1	1	2	0	0	0	0	5.34343e+07	0		0				0				0				0			2.08304	7.44	1	2		0			242	27.5561	5.10986
A0A087X0U3	Amino acid transporter OS=Homo sapiens GN=SLC1A3 PE=1 SV=1 - [A0A087X0U3_HUMAN]	7.44	4	2	2	8	0	2.11238e+07	0	0	1.83475e+07	8.6871e+06		0			8.15433	7.44	2	3	2.44508	2.79	1	1		0			7.45431	7.44	2	3	2.99192	2.79	1	1	430	47.0694	9.02686
Q99613-2	Isoform 2 of Eukaryotic translation initiation factor 3 subunit C OS=Homo sapiens GN=EIF3C - [EIF3C_HUMAN]	7.42	4	6	6	20	9.393e+06	2.0599e+07	7.38268e+06	0	1.92033e+07	7.13335e+06	2.53224	1	1	1	22.0317	7.42	6	8	4.36453	3.32	2	2		0			18.4032	6.42	5	7	5.32366	3.32	2	2	903	104.036	5.63037
P49790	Nuclear pore complex protein Nup153 OS=Homo sapiens GN=NUP153 PE=1 SV=2 - [NU153_HUMAN]	7.39	3	8	8	13	0	8.97844e+06	0	0	1.66181e+07	8.07056e+06		0			6.89374	2.58	3	3		0				0			18.9738	7.39	8	8	4.05331	1.69	2	2	1475	153.843	8.73389
Q12769	Nuclear pore complex protein Nup160 OS=Homo sapiens GN=NUP160 PE=1 SV=3 - [NU160_HUMAN]	7.38	6	9	9	17	6.42706e+06	1.37246e+07	6.23515e+06	3.14325e+06	1.11319e+07	4.86945e+06	2.22887	0.77	1	1	18.3314	5.78	7	7	4.31172	1.46	2	2	7.6968	2.79	3	3	3.05328	0.91	1	1	7.22397	2.92	3	3	1436	162.017	5.50342
K7EIF2	Ras-related protein Rab-34, isoform NARR (Fragment) OS=Homo sapiens GN=RAB34 PE=1 SV=1 - [K7EIF2_HUMAN]	7.38	9	1	1	1	0	4.60634e+06	0	0	0	0		0			2.38672	7.38	1	1		0				0				0				0			149	16.9047	8.26514
I3L2G1	Vesicle-fusing ATPase (Fragment) OS=Homo sapiens GN=NSF PE=1 SV=1 - [I3L2G1_HUMAN]	7.35	5	1	1	1	0	0	5.6314e+06	0	0	0						0			1.88941	7.35	1	1						0				0			136	15.2063	9.02686
P09471	Guanine nucleotide-binding protein G(o) subunit alpha OS=Homo sapiens GN=GNAO1 PE=1 SV=4 - [GNAO_HUMAN]	7.34	13	1	2	13	2.29482e+07	9.25969e+07	3.25873e+07	1.57246e+07	5.72145e+07	55765085	3.258	3.11	1	1	6.35195	3.11	1	2	4.88429	3.11	1	2	5.16129	3.11	1	2	10.3161	7.34	2	4	5.55778	3.11	1	2	354	40.0249	5.52881
P04899	Guanine nucleotide-binding protein G(i) subunit alpha-2 OS=Homo sapiens GN=GNAI2 PE=1 SV=3 - [GNAI2_HUMAN]	7.32	16	1	2	13	2.29482e+07	5.05238e+07	3.25873e+07	1.57246e+07	1.07386e+08	55765085	3.258	3.1	1	1	8.92442	7.32	2	3	4.88429	3.1	1	2	5.16129	3.1	1	2	7.86255	3.1	1	3	5.55778	3.1	1	2	355	40.4251	5.5415
Q14558	Phosphoribosyl pyrophosphate synthase-associated protein 1 OS=Homo sapiens GN=PRPSAP1 PE=1 SV=2 - [KPRA_HUMAN]	7.3	12	2	2	2	0	0	0	0	7.67889e+06	1.55508e+06		0								0				0			2.41438	3.93	1	1	2.21109	3.37	1	1	356	39.3686	7.1958
J3QSB2	GTPase Era, mitochondrial (Fragment) OS=Homo sapiens GN=ERAL1 PE=1 SV=1 - [J3QSB2_HUMAN]	7.25	5	2	2	5	0	0	0	0	8.92998e+06	5.42549e+06		0				0				0				0			7.12863	7.25	2	3	4.14906	7.25	2	2	276	29.9998	9.27588
P51114-2	Isoform 2 of Fragile X mental retardation syndrome-related protein 1 OS=Homo sapiens GN=FXR1 - [FXR1_HUMAN]	7.24	20	3	3	11	0	1.47408e+07	0	0	1.77389e+07	9.36957e+06		0			9.34968	7.24	3	4		0				0			6.85903	4.82	2	3	8.7055	7.24	3	4	539	60.7544	6.39209
Q6P1X6-2	Isoform 2 of UPF0598 protein C8orf82 OS=Homo sapiens GN=C8orf82 - [CH082_HUMAN]	7.21	3	1	1	1	0	1.75612e+06	0	0	0	0		0			2.01262	7.21	1	1		0				0				0				0			208	22.7939	11.019
P08240-2	Isoform 2 of Signal recognition particle receptor subunit alpha OS=Homo sapiens GN=SRPR - [SRPR_HUMAN]	7.21	2	4	4	20	3.47094e+06	1.69892e+07	6.62656e+06	5.43319e+06	2.44591e+07	1.74736e+07	4.74805	4.75	2	2	15.4952	7.21	4	5	5.69395	4.75	2	2	5.56258	4.75	2	2	17.615	7.05	3	5	12.1861	7.05	3	4	610	66.5166	9.0415
Q7L273	BTB/POZ domain-containing protein KCTD9 OS=Homo sapiens GN=KCTD9 PE=1 SV=1 - [KCTD9_HUMAN]	7.2	1	2	2	2	0	0	0	4.13442e+06	0	8.26371e+06		0				0				0			3.52089	5.14	1	1		0			2.19016	2.06	1	1	389	42.5396	6.3667
Q9H061-2	Isoform 2 of Transmembrane protein 126A OS=Homo sapiens GN=TMEM126A - [T126A_HUMAN]	7.2	2	1	1	1	0	0	0	0	9.86636e+06	0														0			2.35112	7.2	1	1		0			125	13.8353	8.92432
P56937-3	Isoform 3 of 3-keto-steroid reductase OS=Homo sapiens GN=HSD17B7 - [DHB7_HUMAN]	7.19	4	2	2	3	0	5.80633e+06	0	0	0	4.4318e+06		0			4.62992	7.19	2	2		0				0				0			2.0047	3.27	1	1	306	34.4538	8.1626
Q15645	Pachytene checkpoint protein 2 homolog OS=Homo sapiens GN=TRIP13 PE=1 SV=2 - [PCH2_HUMAN]	7.18	3	3	3	3	0	6.14708e+06	0	0	1.00537e+07	4.81784e+06		0			2.60792	3.01	1	1		0				0			3.10256	2.31	1	1	2.17327	1.85	1	1	432	48.5205	6.0874
P11586	C-1-tetrahydrofolate synthase, cytoplasmic OS=Homo sapiens GN=MTHFD1 PE=1 SV=3 - [C1TC_HUMAN]	7.17	3	6	6	20	4956736	1.19483e+07	7.15143e+06	3.23468e+06	2.52922e+07	8.8419e+06	4.53797	2.46	2	2	9.95283	3.85	3	4	1.89316	1.28	1	1	4.52528	2.35	2	2	16.6688	5.99	5	6	11.4868	5.13	4	5	935	101.495	7.29834
Q8N3Y7-2	Isoform 2 of Epidermal retinol dehydrogenase 2 OS=Homo sapiens GN=SDR16C5 - [RDHE2_HUMAN]	7.17	3	1	1	2	0	3.83846e+06	0	0	6.76211e+06	0					2.81134	7.17	1	1						0			3.14619	7.17	1	1					265	29.1442	8.67529
V9H019	DNA mismatch repair protein Msh2 OS=Homo sapiens GN=MSH2 PE=1 SV=1 - [V9H019_HUMAN]	7.16	9	5	5	15	2.84163e+06	9.59861e+06	3.12866e+06	1.42995e+06	1.28503e+07	4.23986e+06	2.40538	1.36	1	1	10.6217	6.05	4	4	4.45289	2.84	2	2	4.07416	2.84	2	2	9.97863	5.43	4	4	4.52069	3.09	2	2	810	90.7977	6.06201
P04844-2	Isoform 2 of Dolichyl-diphosphooligosaccharide--protein glycosyltransferase subunit 2 OS=Homo sapiens GN=RPN2 - [RPN2_HUMAN]	7.15	5	3	3	5	936061	0	0	1.22294e+07	0	1.47346e+07	2.50397	1.95	1	1		0				0			2.92653	1.95	1	1	2.30545	3.9	1	1	4.31819	3.25	2	2	615	67.6814	6.06201
Q6P587	Acylpyruvase FAHD1, mitochondrial OS=Homo sapiens GN=FAHD1 PE=1 SV=2 - [FAHD1_HUMAN]	7.14	3	1	1	1	0	8.69113e+06	0	0	0	0		0			1.99665	7.14	1	1		0				0				0				0			224	24.8267	7.38623
Q8WV74-2	Isoform 2 of Nucleoside diphosphate-linked moiety X motif 8, mitochondrial OS=Homo sapiens GN=NUDT8 - [NUDT8_HUMAN]	7.14	2	1	1	1	0	0	0	0	2.43211e+06	0		0				0				0				0			1.99933	7.14	1	1		0			140	15.0429	7.82568
H0YM03	COP9 signalosome complex subunit 2 (Fragment) OS=Homo sapiens GN=COPS2 PE=1 SV=1 - [H0YM03_HUMAN]	7.1	5	1	1	2	0	9.76199e+06	5.00774e+06	0	0	0		0			2.53981	7.1	1	1	1.83408	7.1	1	1		0				0				0			183	21.6138	5.68115
A0A0C4DG79	Constitutive coactivator of PPAR-gamma-like protein 1 (Fragment) OS=Homo sapiens GN=FAM120A PE=1 SV=1 - [A0A0C4DG79_HUMAN]	7.09	4	3	3	8	3.73221e+06	6.35482e+06	3.90152e+06	0	4.84889e+06	3.94391e+06	2.40276	1.82	1	1	4.48388	4.86	2	2	4.25967	4.05	2	2		0			2.28875	2.23	1	1	4.58496	4.05	2	2	494	54.1587	9.33447
Q9BQ69	O-acetyl-ADP-ribose deacetylase MACROD1 OS=Homo sapiens GN=MACROD1 PE=1 SV=2 - [MACD1_HUMAN]	7.08	1	1	1	1	0	0	0	0	8.56811e+06	0		0				0				0				0			2.07997	7.08	1	1		0			325	35.4827	9.51025
P36404	ADP-ribosylation factor-like protein 2 OS=Homo sapiens GN=ARL2 PE=1 SV=4 - [ARL2_HUMAN]	7.07	1	1	1	1	0	0	0	0	6.52295e+06	0		0				0				0							2.10069	7.07	1	1		0			184	20.8649	6.34131
P04040	Catalase OS=Homo sapiens GN=CAT PE=1 SV=3 - [CATA_HUMAN]	7.02	1	2	2	2	5.88278e+06	0	0	0	0	0	4.4883	7.02	2	2		0				0				0				0				0			527	59.7188	7.38623
E9PNQ5	ATP-binding cassette sub-family B member 7, mitochondrial (Fragment) OS=Homo sapiens GN=ABCB7 PE=1 SV=1 - [E9PNQ5_HUMAN]	7.02	5	1	1	1	0	0	0	0	3.03597e+06	0		0				0				0				0			1.95288	7.02	1	1		0			171	18.966	10.0522
H0Y5R6	Uroporphyrinogen decarboxylase (Fragment) OS=Homo sapiens GN=UROD PE=1 SV=1 - [H0Y5R6_HUMAN]	7.02	2	1	1	1	0	1.58642e+06	0	0	0	0		0			2.03517	7.02	1	1		0				0				0				0			228	25.408	5.31299
Q7L2E3-3	Isoform 3 of Putative ATP-dependent RNA helicase DHX30 OS=Homo sapiens GN=DHX30 - [DHX30_HUMAN]	7.01	4	7	7	11	0	4.75692e+06	0	0	4.21318e+06	3.09108e+06		0			9.00686	4.76	4	4		0				0			9.36618	4.16	4	4	6.22858	2.86	3	3	1155	129.357	8.52881
O15371-2	Isoform 2 of Eukaryotic translation initiation factor 3 subunit D OS=Homo sapiens GN=EIF3D - [EIF3D_HUMAN]	7.01	5	3	3	18	6.88291e+06	1.93666e+07	6.95316e+06	6.27014e+06	2.40177e+07	1.62497e+07	7.78578	4.21	2	3	8.07776	5.01	2	3	9.36829	7.01	3	4	7.89899	4.21	2	3	8.55796	5.01	2	3	5.58792	2.2	1	2	499	58.1037	5.70654
Q5SZE2	Ceramide synthase 2 (Fragment) OS=Homo sapiens GN=CERS2 PE=1 SV=5 - [Q5SZE2_HUMAN]	6.98	6	1	1	1	0	0	0	0	7.1019e+06	0		0				0								0			2.4261	6.98	1	1		0			129	15.4233	9.68604
Q9NUI1-3	Isoform 3 of Peroxisomal 2,4-dienoyl-CoA reductase OS=Homo sapiens GN=DECR2 - [DECR2_HUMAN]	6.97	3	1	1	1	0	0	0	0	7.32175e+06	0		0				0				0				0			2.1274	6.97	1	1		0			244	25.5725	9.99365
Q02218-2	Isoform 2 of 2-oxoglutarate dehydrogenase, mitochondrial OS=Homo sapiens GN=OGDH - [ODO1_HUMAN]	6.97	11	6	6	8	3.62222e+06	1.13629e+07	0	2.86756e+06	1.27354e+07	1.28194e+07	2.37218	0.88	1	1	4.53231	2.06	2	2		0			2.04226	1.18	1	1	4.02487	2.65	2	2	4.23909	2.26	2	2	1019	115.44	7.02002
D6RAX2	C-terminal-binding protein 1 (Fragment) OS=Homo sapiens GN=CTBP1 PE=1 SV=5 - [D6RAX2_HUMAN]	6.95	3	1	1	1	0	0	0	0	2926432	0		0				0				0							2.02268	6.95	1	1					187	20.3337	7.40088
P17858	ATP-dependent 6-phosphofructokinase, liver type OS=Homo sapiens GN=PFKL PE=1 SV=6 - [PFKAL_HUMAN]	6.92	2	2	3	4	0	7.06898e+06	0	0	1.19339e+07	0		0			2.34777	2.31	1	1		0				0			8.10683	6.92	3	3		0			780	84.9642	7.50342
P06733	Alpha-enolase OS=Homo sapiens GN=ENO1 PE=1 SV=2 - [ENOA_HUMAN]	6.91	15	2	2	7	8.68614e+06	1.21071e+07	1.01073e+07	9.08142e+06	2.52209e+07	1.51944e+07	2.71549	2.76	1	1	6.15609	6.91	2	2	1.90486	2.76	1	1	2.72687	2.76	1	1	2.87746	2.76	1	1	2.98631	2.76	1	1	434	47.1393	7.38623
Q08945	FACT complex subunit SSRP1 OS=Homo sapiens GN=SSRP1 PE=1 SV=1 - [SSRP1_HUMAN]	6.91	3	4	4	7	0	8.38252e+06	4.38227e+06	0	1.60807e+07	2.86552e+06		0			7.2116	5.36	3	3	1.89309	1.55	1	1		0			4.48514	3.24	2	2	2.42946	1.55	1	1	709	81.0244	6.87354
Q9NXF1-2	Isoform 2 of Testis-expressed sequence 10 protein OS=Homo sapiens GN=TEX10 - [TEX10_HUMAN]	6.9	2	4	4	15	0	4.41121e+06	2.51807e+06	3.74393e+06	1.49079e+07	3.57473e+06		0			4.9088	3.4	2	2	2.3892	3.94	2	2	2.44745	1.97	1	1	12.6683	6.9	4	6	9.65781	6.9	4	4	913	103.85	9.36377
P11182	Lipoamide acyltransferase component of branched-chain alpha-keto acid dehydrogenase complex, mitochondrial OS=Homo sapiens GN=DBT PE=1 SV=3 - [ODB2_HUMAN]	6.85	2	2	2	9	7.87321e+06	1.23127e+07	9.80919e+06	8.40975e+06	2.96343e+07	1.30814e+07	2.57727	2.49	1	1	5.25408	6.85	2	2	2.7749	2.49	1	1	3.24019	2.49	1	1	6.67896	2.49	1	2	6.49094	2.49	1	2	482	53.4529	8.51416
C9J719	3-beta-hydroxysteroid-Delta(8),Delta(7)-isomerase (Fragment) OS=Homo sapiens GN=EBP PE=1 SV=5 - [C9J719_HUMAN]	6.85	3	1	1	2	0	0	0	0	4.04512e+07	0		0															4.9981	6.85	1	2		0			146	16.7106	7.00537
C9JUG7	F-actin-capping protein subunit alpha-2 OS=Homo sapiens GN=CAPZA2 PE=1 SV=1 - [C9JUG7_HUMAN]	6.85	6	1	1	2	0	6.19918e+06	0	0	0	4.54766e+06		0			2.24569	6.85	1	1		0								0			2.17192	6.85	1	1	146	16.6883	5.10986
Q9GZQ5	Menin (Fragment) OS=Homo sapiens GN=MEN1 PE=1 SV=1 - [Q9GZQ5_HUMAN]	6.85	8	1	1	1	0	0	0	0	0	0						0				0				0			2.18075	6.85	1	1		0			146	16.1357	7.41553
Q09028-3	Isoform 3 of Histone-binding protein RBBP4 OS=Homo sapiens GN=RBBP4 - [RBBP4_HUMAN]	6.83	16	4	4	16	1.1638e+07	1.12403e+08	5.89252e+07	1.07762e+07	1.5096e+08	4.52603e+07	5.18941	2.2	1	2	5.634	2.2	1	2	7.2801	2.2	1	3	8.58989	4.15	3	4	2.46152	2.2	1	1	8.31971	6.83	3	4	410	46.1296	5.07178
Q9H2V7-3	Isoform 3 of Protein spinster homolog 1 OS=Homo sapiens GN=SPNS1 - [SPNS1_HUMAN]	6.83	9	2	2	4	0	6.02278e+06	0	0	5.31611e+06	0		0			4.88157	6.83	2	2		0				0			4.24549	3.08	1	2		0			454	48.9819	7.75244
P25398	40S ribosomal protein S12 OS=Homo sapiens GN=RPS12 PE=1 SV=3 - [RS12_HUMAN]	6.82	1	1	1	6	6.68734e+06	2.27248e+07	8.37928e+06	0	2.9082e+07	9.58202e+06	2.3635	6.82	1	1	4.6684	6.82	1	2	1.9368	6.82	1	1		0			2.78476	6.82	1	1	2.09125	6.82	1	1	132	14.5055	7.21045
Q15646	2'-5'-oligoadenylate synthase-like protein OS=Homo sapiens GN=OASL PE=1 SV=2 - [OASL_HUMAN]	6.81	3	2	2	7	0	1.03804e+07	8.3616e+06	2.98162e+06	8.94153e+06	9.06139e+06		0			2.56744	2.92	1	1	2.43977	2.92	1	1	3.94934	6.81	2	2	2.69432	2.92	1	1	4.83567	2.92	1	2	514	59.1887	7.86963
O43776	Asparagine--tRNA ligase, cytoplasmic OS=Homo sapiens GN=NARS PE=1 SV=1 - [SYNC_HUMAN]	6.75	1	3	3	4	0	1.16859e+07	0	0	1.66452e+07	0		0			4.43026	3.83	2	2		0				0			4.41603	5.29	2	2		0			548	62.9025	6.25244
D6RJ98	Phosphoinositide 3-kinase regulatory subunit 4 (Fragment) OS=Homo sapiens GN=PIK3R4 PE=1 SV=1 - [D6RJ98_HUMAN]	6.74	2	1	1	1	0	1.14731e+06	0	0	0	0		0			2.55352	6.74	1	1		0								0				0			193	21.7985	8.41162
P53680-2	Isoform 2 of AP-2 complex subunit sigma OS=Homo sapiens GN=AP2S1 - [AP2S1_HUMAN]	6.73	5	1	1	1	0	0	8.90385e+06	0	0	0		0				0			2.09615	6.73	1	1		0				0				0			104	12.4094	5.84619
Q10570	Cleavage and polyadenylation specificity factor subunit 1 OS=Homo sapiens GN=CPSF1 PE=1 SV=2 - [CPSF1_HUMAN]	6.72	2	7	7	14	2.00939e+06	1.10382e+07	3.05804e+06	0	1.12491e+07	5.35323e+06	2.24701	0.69	1	1	11.3569	4.02	5	5	2.18349	0.69	1	1		0			9.24484	4.3	4	4	6.43025	2.29	3	3	1443	160.782	6.40479
Q96DI7	U5 small nuclear ribonucleoprotein 40 kDa protein OS=Homo sapiens GN=SNRNP40 PE=1 SV=1 - [SNR40_HUMAN]	6.72	2	2	2	9	6.81385e+06	8.09133e+06	6.73384e+06	5.77514e+06	1.00618e+07	7.1428e+06	2.51091	3.36	1	1	7.56278	6.72	2	3	2.72794	3.36	1	1	2.4128	3.36	1	1	2.53258	3.36	1	1	5.02224	6.72	2	2	357	39.2857	8.104
A0A087WWX0	DNA-directed RNA polymerases I, II, and III subunit RPABC1 (Fragment) OS=Homo sapiens GN=POLR2E PE=1 SV=1 - [A0A087WWX0_HUMAN]	6.72	4	1	1	1	0	0	0	0	5.96333e+06	0						0				0							2.1813	6.72	1	1		0			134	15.5213	8.98291
P45974-2	Isoform Short of Ubiquitin carboxyl-terminal hydrolase 5 OS=Homo sapiens GN=USP5 - [UBP5_HUMAN]	6.71	2	4	4	9	0	1.61498e+07	7.16826e+06	0	8.53457e+06	6.72133e+06		0			4.74666	3.11	2	2	4.11988	3.11	2	2		0			8.74467	5.39	3	3	5.44294	3.47	2	2	835	93.2484	5.08447
B4DEV8	Proteasome subunit alpha type OS=Homo sapiens PE=1 SV=1 - [B4DEV8_HUMAN]	6.71	4	1	1	1	0	1.32754e+07	0	0	0	0		0			2.01792	6.71	1	1		0				0				0				0			164	18.4458	8.49951
Q3MHD2	Protein LSM12 homolog OS=Homo sapiens GN=LSM12 PE=1 SV=2 - [LSM12_HUMAN]	6.67	3	1	1	1	0	0	0	0	5.38787e+06	0						0											2.00712	6.67	1	1					195	21.6871	7.73779
P23588-2	Isoform 2 of Eukaryotic translation initiation factor 4B OS=Homo sapiens GN=EIF4B - [IF4B_HUMAN]	6.64	9	3	3	19	4.25083e+07	3.16031e+07	3.4226e+07	1.1712e+07	0	1.87469e+07	15.4427	5.24	2	6	21.1499	5.24	2	8	7.79453	4.2	2	3	2.87801	2.8	1	1		0			3.10321	2.8	1	1	572	64.7671	6.12549
R4GMT0	Alpha-centractin OS=Homo sapiens GN=ACTR1A PE=1 SV=1 - [R4GMT0_HUMAN]	6.63	2	1	1	2	0	9.64203e+06	0	0	0	4.68057e+06		0			2.26963	6.63	1	1		0				0				0			2.213	6.63	1	1	332	37.4099	5.65576
O95672-2	Isoform 2 of Endothelin-converting enzyme-like 1 OS=Homo sapiens GN=ECEL1 - [ECEL1_HUMAN]	6.6	3	4	4	9	0	9.22594e+06	0	2.59023e+06	1.39759e+07	5.35756e+06		0			6.92794	4.92	3	3		0			1.92389	1.42	1	1	6.96231	4.92	3	3	4.07748	3.1	2	2	773	87.5474	7.03467
B4DGU4	Catenin beta-1 OS=Homo sapiens GN=CTNNB1 PE=1 SV=1 - [B4DGU4_HUMAN]	6.59	3	1	4	13	2.44634e+07	5.88532e+06	1.6758e+07	2.37336e+07	1.53961e+07	0	2.85367	1.29	1	1	4.04988	4.26	2	2	4.14479	3.23	2	2	11.2458	3.49	2	4	9.14803	5.3	3	4		0			774	84.7119	5.92236
Q92621	Nuclear pore complex protein Nup205 OS=Homo sapiens GN=NUP205 PE=1 SV=3 - [NU205_HUMAN]	6.56	4	12	12	36	7.78201e+06	1.74182e+07	6.14732e+06	4.3256e+06	2.39173e+07	9.87211e+06	2.34896	0.55	1	1	24.0578	5.57	10	10	8.49195	2.53	5	5	3.98213	0.99	2	2	30.3595	4.97	9	12	13.0521	3.08	6	6	2012	227.776	6.18896
J3QRS2	Zinc phosphodiesterase ELAC protein 2 (Fragment) OS=Homo sapiens GN=ELAC2 PE=1 SV=1 - [J3QRS2_HUMAN]	6.56	10	1	1	1	0	0	0	2.15777e+06	0	0		0				0							2.12655	6.56	1	1		0				0			122	13.8772	8.19189
Q6IN84	rRNA methyltransferase 1, mitochondrial OS=Homo sapiens GN=MRM1 PE=1 SV=1 - [MRM1_HUMAN]	6.52	3	2	2	6	2.35954e+06	7.10581e+06	0	2.71063e+06	6.64223e+06	0	2.20294	3.12	1	1	4.43259	3.12	1	2		0			4.05597	3.12	1	2	2.48085	3.4	1	1		0			353	38.614	7.94287
E7EU94	U4/U6 small nuclear ribonucleoprotein Prp31 (Fragment) OS=Homo sapiens GN=PRPF31 PE=1 SV=5 - [E7EU94_HUMAN]	6.51	8	1	1	6	3.59235e+06	5.88617e+06	6.38922e+06	5.87227e+06	7.59717e+06	3.25335e+06	3.14067	6.51	1	1	3.36071	6.51	1	1	3.53702	6.51	1	1	3.67409	6.51	1	1	3.72801	6.51	1	1	3.4785	6.51	1	1	261	28.8974	4.4751
Q8NFF5-3	Isoform 3 of FAD synthase OS=Homo sapiens GN=FLAD1 - [FAD1_HUMAN]	6.5	6	2	2	2	0	0	1.31711e+06	0	3.96265e+06	0		0				0			0	3.36	1	1		0			2.40562	3.14	1	1		0			446	49.1671	5.96045
P09543-2	Isoform CNPI of 2',3'-cyclic-nucleotide 3'-phosphodiesterase OS=Homo sapiens GN=CNP - [CN37_HUMAN]	6.48	2	1	1	1	0	0	0	0	1.53631e+07	0		0				0				0				0			2.88506	6.48	1	1		0			401	45.0703	8.52881
P11172	Uridine 5'-monophosphate synthase OS=Homo sapiens GN=UMPS PE=1 SV=1 - [UMPS_HUMAN]	6.46	8	3	3	3	4.48588e+06	0	0	0	8.24762e+06	2.75586e+06	2.45495	1.88	1	1		0				0				0			2.07358	2.5	1	1	2.46411	2.08	1	1	480	52.1886	7.23975
H3BVD2	Protein PML (Fragment) OS=Homo sapiens GN=PML PE=1 SV=1 - [H3BVD2_HUMAN]	6.45	16	1	1	1	0	0	0	0	0	2.11897e+06		0				0				0				0							2.04895	6.45	1	1	217	23.0895	5.33838
C9J0K6	Sorcin OS=Homo sapiens GN=SRI PE=1 SV=1 - [C9J0K6_HUMAN]	6.45	4	1	1	1	0	2.31788e+06	0	0	0	0					1.99509	6.45	1	1		0												0			155	17.5935	5.60498
H0Y9R3	WD repeat-containing protein 26 (Fragment) OS=Homo sapiens GN=WDR26 PE=1 SV=1 - [H0Y9R3_HUMAN]	6.44	3	1	1	1	0	2077496	0	0	0	0		0			2.33998	6.44	1	1										0				0			295	33.224	5.36377
O15067	Phosphoribosylformylglycinamidine synthase OS=Homo sapiens GN=PFAS PE=1 SV=4 - [PUR4_HUMAN]	6.43	4	6	6	11	0	1.12049e+07	3.3159e+06	0	1.32504e+07	6.28102e+06		0			4.51669	2.09	2	2	2.34233	1.05	1	1		0			15.187	6.43	6	7	2.0729	1.05	1	1	1338	144.643	5.75732
D3DQ64	Adenylate kinase 4, mitochondrial OS=Homo sapiens GN=AK4 PE=1 SV=1 - [D3DQ64_HUMAN]	6.43	2	1	1	4	0	4.72948e+06	0	0	7.39239e+06	2.69687e+06		0			2.49039	6.43	1	1									4.6793	6.43	1	2	2.19211	6.43	1	1	171	19.7683	7.12256
Q8NAV1	Pre-mRNA-splicing factor 38A OS=Homo sapiens GN=PRPF38A PE=1 SV=1 - [PR38A_HUMAN]	6.41	1	2	2	5	1.19289e+07	0	1.0247e+07	1.5289e+07	0	5.88078e+06	5.33484	3.85	1	2		0			2.88656	3.85	1	1	2.97681	3.85	1	1		0			2.56686	2.56	1	1	312	37.4534	9.96436
P36957	Dihydrolipoyllysine-residue succinyltransferase component of 2-oxoglutarate dehydrogenase complex, mitochondrial OS=Homo sapiens GN=DLST PE=1 SV=4 - [ODO2_HUMAN]	6.4	6	3	3	16	7.80298e+06	2.26734e+07	8.84816e+06	5.61837e+06	1.5447e+07	1.35997e+07	4.60039	1.77	1	2	7.65703	4.86	2	3	6.30353	4.86	2	3	2.39822	1.77	1	1	7.59095	4.86	2	3	10.7272	6.4	3	4	453	48.7245	8.95361
O43290	U4/U6.U5 tri-snRNP-associated protein 1 OS=Homo sapiens GN=SART1 PE=1 SV=1 - [SNUT1_HUMAN]	6.38	1	4	4	11	6.62405e+06	7.25867e+06	4.72081e+06	6.23866e+06	7.62408e+06	5.04456e+06	5.13571	2.63	2	2	2.32738	1.5	1	1	2.17226	1.5	1	1	6.82124	5	3	3	2.41708	1.5	1	1	6.12536	2.88	2	3	800	90.2003	6.12549
P49588	Alanine--tRNA ligase, cytoplasmic OS=Homo sapiens GN=AARS PE=1 SV=2 - [SYAC_HUMAN]	6.3	3	4	4	5	0	1.37521e+07	0	0	1.18951e+07	3.00105e+06		0			2.42607	1.24	1	1		0				0			7.54066	3.72	2	3	2.13103	1.34	1	1	968	106.743	5.52881
Q5T4S2	Peptidyl-prolyl cis-trans isomerase-like 4 OS=Homo sapiens GN=PPIL4 PE=4 SV=1 - [Q5T4S2_HUMAN]	6.3	1	1	1	3	0	0	2.14442e+07	1.81471e+07	0	3.61309e+07		0				0			2.00214	6.3	1	1	1.88332	6.3	1	1					1.95308	6.3	1	1	127	14.8984	11.0923
Q09666	Neuroblast differentiation-associated protein AHNAK OS=Homo sapiens GN=AHNAK PE=1 SV=2 - [AHNK_HUMAN]	6.28	7	15	15	42	2.03985e+07	2.33238e+07	1.22334e+07	8.45387e+06	1.58322e+07	1.55767e+07	12.7331	3.75	5	5	28.6952	3.8	9	11	9.59087	2.55	4	4	8.99488	3.4	4	4	23.073	3.46	9	10	18.5161	3.62	8	8	5890	628.699	6.15088
O95347-2	Isoform 2 of Structural maintenance of chromosomes protein 2 OS=Homo sapiens GN=SMC2 - [SMC2_HUMAN]	6.28	3	5	5	11	0	8.83377e+06	4.16726e+06	3.31496e+06	1.11793e+07	0		0			12.401	5.1	4	5	1.97536	1	1	1	2.13766	1	1	1	10.0333	4	3	4		0			1099	124.849	8.25049
Q9P2I0	Cleavage and polyadenylation specificity factor subunit 2 OS=Homo sapiens GN=CPSF2 PE=1 SV=2 - [CPSF2_HUMAN]	6.27	2	4	4	5	0	3.25663e+06	0	0	5.54942e+06	1.66603e+06		0			4.51999	3.45	2	2		0				0			4.78239	2.81	2	2	2.19961	1.66	1	1	782	88.4307	5.10986
D6RIU4	Vesicular integral-membrane protein VIP36 (Fragment) OS=Homo sapiens GN=LMAN2 PE=1 SV=5 - [D6RIU4_HUMAN]	6.25	4	1	1	1	0	0	0	0	3.49015e+06	0		0				0				0				0			2.19757	6.25	1	1		0			192	21.9336	6.52197
C9JHK9	ATP-binding cassette sub-family F member 2 (Fragment) OS=Homo sapiens GN=ABCF2 PE=1 SV=1 - [C9JHK9_HUMAN]	6.25	4	1	1	2	0	4.88957e+06	0	0	6.338e+06	0		0			2.09424	6.25	1	1		0				0			2.30961	6.25	1	1		0			240	26.9129	6.81494
Q9NSB4	Keratin, type II cuticular Hb2 OS=Homo sapiens GN=KRT82 PE=3 SV=3 - [KRT82_HUMAN]	6.24	1	2	5	47	2.43166e+08	9.25465e+08	0	3.98156e+07	5.16007e+06	0	40.1315	4.29	3	14	74.6701	6.24	5	26		0			14.8626	4.09	2	6	2.26561	2.14	1	1		0			513	56.6163	6.7417
F5GYN4	Ubiquitin thioesterase OTUB1 OS=Homo sapiens GN=OTUB1 PE=1 SV=1 - [F5GYN4_HUMAN]	6.22	4	1	1	2	0	7.97331e+06	5.54295e+06	0	0	0		0			2.18277	6.22	1	1	1.87242	6.22	1	1		0				0				0			241	28.033	5.2876
P29508-2	Isoform 2 of Serpin B3 OS=Homo sapiens GN=SERPINB3 - [SPB3_HUMAN]	6.21	6	2	2	2	6.7364e+06	0	0	0	0	0	4.22847	6.21	2	2		0				0				0				0				0			338	38.5254	6.7417
H0YKV0	Isovaleryl-CoA dehydrogenase, mitochondrial (Fragment) OS=Homo sapiens GN=IVD PE=1 SV=1 - [H0YKV0_HUMAN]	6.21	6	1	1	2	0	0	0	0	6.8457e+06	0						0				0				0			2.01925	6.21	1	1	2.03016	6.21	1	1	145	15.762	8.73389
Q86VM6	MBNL1 protein OS=Homo sapiens GN=MBNL1 PE=1 SV=1 - [Q86VM6_HUMAN]	6.12	4	1	1	3	0	3.79004e+06	3.28907e+06	2.51945e+06	0	0		0			2.39098	6.12	1	1	0	6.12	1	1	2.00011	6.12	1	1		0							343	36.5274	9.02686
P02452	Collagen alpha-1(I) chain OS=Homo sapiens GN=COL1A1 PE=1 SV=5 - [CO1A1_HUMAN]	6.08	1	4	4	6	7.35361e+07	0	0	0	0	0	16.6841	6.08	4	6		0				0				0				0				0			1464	138.857	5.79541
P30613-2	Isoform L-type of Pyruvate kinase PKLR OS=Homo sapiens GN=PKLR - [KPYR_HUMAN]	6.08	2	1	3	15	219901959	5.27294e+08	2.25928e+08	1.29116e+08	8.4766e+07	2.65758e+08	8.66321	2.03	1	3	5.53223	2.03	1	2	2.88256	2.03	1	1	8.51264	2.03	1	3	11.6143	6.08	2	4	4.79063	2.03	1	2	543	58.4576	7.04932
A0A087WUX8	MICOS complex subunit MIC27 OS=Homo sapiens GN=APOOL PE=1 SV=1 - [A0A087WUX8_HUMAN]	6.08	3	1	1	1	0	0	0	0	1.82477e+06	0		0															2.19608	6.08	1	1		0			263	28.743	9.59814
A0A087WZZ5	Splicing factor 3B subunit 2 OS=Homo sapiens GN=SF3B2 PE=1 SV=1 - [A0A087WZZ5_HUMAN]	6.08	8	4	4	18	2.17739e+07	1.9155e+07	1.50597e+07	1.14229e+07	1.23188e+07	1.2404e+07	6.64949	3.44	2	2	8.08824	3.44	2	3	8.3343	3.44	2	3	7.24531	4.71	3	3	7.28388	3.44	2	3	7.7119	4.82	3	4	871	97.5247	5.66846
H0Y783	FERM, RhoGEF and pleckstrin domain-containing protein 1 (Fragment) OS=Homo sapiens GN=FARP1 PE=1 SV=2 - [H0Y783_HUMAN]	6.05	3	1	1	2	0	1.94506e+06	0	0	0	1.9972e+06		0			2.45618	6.05	1	1		0				0				0			2.69284	6.05	1	1	215	24.7336	7.79639
H3BLU7	Aflatoxin B1 aldehyde reductase member 2 (Fragment) OS=Homo sapiens GN=AKR7A2 PE=1 SV=1 - [H3BLU7_HUMAN]	6.05	2	1	1	1	0	0	0	0	3.16465e+06	0		0				0				0				0			2.34006	6.05	1	1		0			314	34.6622	7.18115
Q9Y5B9	FACT complex subunit SPT16 OS=Homo sapiens GN=SUPT16H PE=1 SV=1 - [SP16H_HUMAN]	6.02	1	5	5	11	1.18145e+07	7.64323e+06	0	2.23495e+06	1.43282e+07	1.33036e+07	2.49407	1.43	1	1	5.22431	2.1	2	2		0			2.31725	0.86	1	1	9.98282	4.58	4	4	6.01157	3.92	3	3	1047	119.838	5.65576
P61081	NEDD8-conjugating enzyme Ubc12 OS=Homo sapiens GN=UBE2M PE=1 SV=1 - [UBC12_HUMAN]	6.01	1	1	1	3	0	0	8.92215e+06	0	1.97109e+07	1.19313e+07		0				0			2.15198	6.01	1	1		0			2.20955	6.01	1	1	2.17375	6.01	1	1	183	20.8866	7.69385
A2IDA3	DNA-3-methyladenine glycosylase (Fragment) OS=Homo sapiens GN=MPG PE=1 SV=1 - [A2IDA3_HUMAN]	5.98	5	1	1	2	0	0	2.95657e+06	0	5.00467e+06	0		0				0			2.06351	5.98	1	1		0			2.02464	5.98	1	1		0			251	27.2779	9.02686
O00629	Importin subunit alpha-3 OS=Homo sapiens GN=KPNA4 PE=1 SV=1 - [IMA3_HUMAN]	5.95	2	1	2	7	0	8.30217e+06	0	2.9451e+06	1.71409e+06	4.61588e+06		0			6.13288	5.95	2	2		0			5.28279	5.95	2	2	3.712	3.26	1	1	5.29072	5.95	2	2	521	57.8506	4.95752
P41250	Glycine--tRNA ligase OS=Homo sapiens GN=GARS PE=1 SV=3 - [SYG_HUMAN]	5.95	1	4	4	8	3.5509e+06	7.42418e+06	0	0	1.65653e+07	0	2.33672	1.76	1	1	6.79096	4.47	3	3		0				0			9.59884	5.01	3	4		0			739	83.1126	7.03467
K7EJ35	Synaptogyrin 2, isoform CRA_a OS=Homo sapiens GN=SYNGR2 PE=1 SV=1 - [K7EJ35_HUMAN]	5.95	3	1	1	1	0	0	0	0	29111077	0						0				0				0			1.96017	5.95	1	1					168	18.8002	4.53857
Q9BRK5-4	Isoform 4 of 45 kDa calcium-binding protein OS=Homo sapiens GN=SDF4 - [CAB45_HUMAN]	5.94	6	1	1	2	0	7.8592e+06	0	0	3.81636e+06	0		0			2.46537	5.94	1	1						0			2.15971	5.94	1	1		0			202	23.0165	6.29053
A0A087X1S2	Nuclease-sensitive element-binding protein 1 OS=Homo sapiens GN=YBX1 PE=1 SV=2 - [A0A087X1S2_HUMAN]	5.94	3	1	1	2	0	7.18209e+06	4.60085e+06	0	0	0		0			2.05912	5.94	1	1	2.26439	5.94	1	1		0				0				0			320	34.636	8.07471
Q13619	Cullin-4A OS=Homo sapiens GN=CUL4A PE=1 SV=3 - [CUL4A_HUMAN]	5.93	9	4	4	15	7.83825e+06	1.61393e+07	7.7839e+06	7.34949e+06	3.22377e+07	1.49092e+07	2.27046	1.32	1	1	12.3947	4.22	3	5	4.51292	2.77	2	2	2.57809	1.32	1	1	11.4024	4.48	3	4	5.08086	2.77	2	2	759	87.6244	8.1333
Q96EC8	Protein YIPF6 OS=Homo sapiens GN=YIPF6 PE=1 SV=2 - [YIPF6_HUMAN]	5.93	1	1	1	1	0	0	0	0	7.78737e+06	0		0				0				0				0			2.21914	5.93	1	1		0			236	26.2387	5.64307
J3QL56	Protein SCO1 homolog, mitochondrial OS=Homo sapiens GN=SCO1 PE=1 SV=1 - [J3QL56_HUMAN]	5.93	2	1	1	1	0	0	0	0	9.43882e+06	0		0				0								0			2.35428	5.93	1	1		0			270	30.1598	9.56885
A0A087WYY6	Plakophilin-1 OS=Homo sapiens GN=PKP1 PE=1 SV=1 - [A0A087WYY6_HUMAN]	5.93	3	3	3	7	1.63293e+07	0	1.0092e+07	1.04146e+07	1.37889e+07	0	3.83853	2.07	1	1		0			11.3956	5.93	3	4	2.90819	2.07	1	1	3.5765	2.07	1	1		0			725	80.4815	8.99756
P30520	Adenylosuccinate synthetase isozyme 2 OS=Homo sapiens GN=ADSS PE=1 SV=3 - [PURA2_HUMAN]	5.92	1	3	3	5	0	5.6599e+06	2.11255e+06	0	7.57595e+06	3.70287e+06		0			2.39041	2.41	1	1	1.84866	2.41	1	1		0			4.56209	5.92	2	2	1.99297	2.41	1	1	456	50.0658	6.55127
Q53GA4	Pleckstrin homology-like domain family A member 2 OS=Homo sapiens GN=PHLDA2 PE=1 SV=2 - [PHLA2_HUMAN]	5.92	1	1	1	1	0	0	0	0	4.28628e+06	0						0				0				0			2.05645	5.92	1	1		0			152	17.0818	9.17334
Q9HCN8	Stromal cell-derived factor 2-like protein 1 OS=Homo sapiens GN=SDF2L1 PE=1 SV=2 - [SDF2L_HUMAN]	5.88	1	1	1	1	0	0	0	0	7.73574e+06	0		0				0								0			2.39425	5.88	1	1		0			221	23.5837	7.03467
F8VPD4	CAD protein OS=Homo sapiens GN=CAD PE=1 SV=1 - [F8VPD4_HUMAN]	5.87	3	9	10	36	618856	2.16357e+07	1.37825e+07	39308696	3.1255e+07	1.81772e+07	2.09005	0.56	1	1	28.111	4.49	8	12	12.4309	2.78	5	6	1.99377	0.37	1	1	23.2422	4.12	7	11	10.4315	2.22	4	5	2162	235.873	6.55127
P17655	Calpain-2 catalytic subunit OS=Homo sapiens GN=CAPN2 PE=1 SV=6 - [CAN2_HUMAN]	5.86	2	3	3	9	0	8.66883e+06	4.53144e+06	0	1.21279e+07	5.012e+06		0			6.65881	3.71	2	3	3.77666	3.29	2	2		0			4.4327	3.71	2	2	4.53403	3.29	2	2	700	79.9448	4.98291
P46063	ATP-dependent DNA helicase Q1 OS=Homo sapiens GN=RECQL PE=1 SV=3 - [RECQ1_HUMAN]	5.86	4	3	3	6	1.37618e+07	1.07782e+07	1.06971e+07	7.63566e+06	0	0	5.75778	1.69	1	2	4.16901	4.16	2	2	2.7821	1.69	1	1	2.79365	1.69	1	1		0				0			649	73.41	7.88428
P19105	Myosin regulatory light chain 12A OS=Homo sapiens GN=MYL12A PE=1 SV=2 - [ML12A_HUMAN]	5.85	3	1	1	1	0	0	0	0	5.27562e+06	0		0				0				0				0			2.00856	5.85	1	1					171	19.7815	4.80518
P09622-2	Isoform 2 of Dihydrolipoyl dehydrogenase, mitochondrial OS=Homo sapiens GN=DLD - [DLDH_HUMAN]	5.85	4	2	2	2	0	2.72552e+07	0	0	2.08135e+07	0		0			2.68541	3.41	1	1		0				0			2.34839	2.44	1	1		0			410	43.5596	7.03467
E9PF19	Transducin beta-like protein 2 OS=Homo sapiens GN=TBL2 PE=1 SV=1 - [E9PF19_HUMAN]	5.84	3	1	1	1	0	0	0	0	7.09552e+06	0		0				0				0				0			2.14083	5.84	1	1		0			411	45.9062	9.48096
Q08554-2	Isoform 1B of Desmocollin-1 OS=Homo sapiens GN=DSC1 - [DSC1_HUMAN]	5.83	2	4	4	13	1.79884e+07	9.52617e+06	1.03835e+07	1.20516e+07	1.8167e+07	0	10.2867	4.17	3	4	2.96474	1.79	1	1	4.48141	3.1	2	2	7.72679	3.1	2	3	6.03331	3.45	2	3		0			840	93.776	5.52881
C9JVB6	Mitochondrial ribonuclease P protein 1 (Fragment) OS=Homo sapiens GN=TRMT10C PE=1 SV=1 - [C9JVB6_HUMAN]	5.77	2	1	1	1	0	0	0	0	0	8.39959e+06		0				0				0				0				0			2.17364	5.77	1	1	312	36.805	9.15869
Q9H553	Alpha-1,3/1,6-mannosyltransferase ALG2 OS=Homo sapiens GN=ALG2 PE=1 SV=1 - [ALG2_HUMAN]	5.77	3	2	2	2	0	0	0	1.80213e+06	6.93642e+06	0						0				0			2.48799	2.88	1	1	1.94161	2.88	1	1		0			416	47.0613	7.04932
Q9NX47	E3 ubiquitin-protein ligase MARCH5 OS=Homo sapiens GN=MARCH5 PE=1 SV=1 - [MARH5_HUMAN]	5.76	1	1	1	1	0	0	0	0	3.51918e+07	0						0				0				0			3.01174	5.76	1	1					278	31.2112	8.70459
Q92506	Estradiol 17-beta-dehydrogenase 8 OS=Homo sapiens GN=HSD17B8 PE=1 SV=2 - [DHB8_HUMAN]	5.75	1	1	1	1	0	0	0	0	1.93762e+06	0						0				0				0			2.45412	5.75	1	1		0			261	26.9568	6.53662
P13010	X-ray repair cross-complementing protein 5 OS=Homo sapiens GN=XRCC5 PE=1 SV=3 - [XRCC5_HUMAN]	5.74	1	4	4	14	6.61226e+06	2.10316e+07	9.30316e+06	7.62014e+06	3.01099e+07	1.19261e+07	2.25057	1.37	1	1	7.07071	3.96	3	3	3.83279	2.6	2	2	1.87244	1.37	1	1	12.0368	5.74	4	5	4.43393	1.37	1	2	732	82.6523	5.80811
G3V325	Protein ATP5J2-PTCD1 OS=Homo sapiens GN=ATP5J2-PTCD1 PE=4 SV=1 - [G3V325_HUMAN]	5.74	8	3	3	7	0	5.77311e+06	0	0	2.34956e+07	5.07734e+06		0			2.40604	1.74	1	1		0				0			10.4438	5.74	3	4	4.81604	3.2	2	2	749	84.0566	8.71924
H0Y9Q1	Cytosol aminopeptidase (Fragment) OS=Homo sapiens GN=LAP3 PE=1 SV=5 - [H0Y9Q1_HUMAN]	5.74	3	1	1	3	1.07874e+07	1.49865e+07	0	0	9.82275e+06	0	2.64281	5.74	1	1	2.21492	5.74	1	1		0				0			1.98009	5.74	1	1					209	22.5844	7.43018
C9JTA6	SWI/SNF-related matrix-associated actin-dependent regulator of chromatin subfamily B member 1 (Fragment) OS=Homo sapiens GN=SMARCB1 PE=1 SV=1 - [C9JTA6_HUMAN]	5.73	4	1	1	2	0	1.0749e+07	0	0	5.80349e+06	0		0			2.00191	5.73	1	1		0				0			2.26141	5.73	1	1		0			227	25.9011	8.92432
Q9NXH9-2	Isoform 2 of tRNA (guanine(26)-N(2))-dimethyltransferase OS=Homo sapiens GN=TRMT1 - [TRM1_HUMAN]	5.71	3	3	3	10	0	1.01916e+07	6.86145e+06	0	9.62738e+06	9.49448e+06		0			6.58634	3.65	2	3	3.74036	1.43	1	2		0			8.50112	5.71	3	4	2.34695	1.43	1	1	630	69.2619	7.2251
E9PID8	Cleavage stimulation factor subunit 2 OS=Homo sapiens GN=CSTF2 PE=1 SV=1 - [E9PID8_HUMAN]	5.71	5	2	2	8	0	6.36976e+06	3.95927e+06	0	7.19176e+06	6.1482e+06		0			7.33666	5.71	2	3	1.94751	2.51	1	1		0			4.94812	5.71	2	2	4.83687	5.71	2	2	438	46.6365	8.03076
H0YB97	Fatty acid desaturase 1 (Fragment) OS=Homo sapiens GN=FADS1 PE=1 SV=1 - [H0YB97_HUMAN]	5.71	4	1	1	1	0	0	0	0	1.13195e+07	0		0				0				0				0			2.34603	5.71	1	1					175	19.8092	7.6792
X6RFN3	E3 ubiquitin-protein ligase RING2 (Fragment) OS=Homo sapiens GN=RNF2 PE=1 SV=2 - [X6RFN3_HUMAN]	5.71	4	1	1	2	0	4.57247e+06	0	0	4.32109e+06	0		0			2.23518	5.71	1	1		0				0			2.4023	5.71	1	1		0			245	27.2603	6.34131
P32970	CD70 antigen OS=Homo sapiens GN=CD70 PE=1 SV=2 - [CD70_HUMAN]	5.7	2	1	1	1	0	0	0	0	1.18739e+07	0		0				0				0							2.22207	5.7	1	1		0			193	21.1049	8.52881
P46379-2	Isoform 2 of Large proline-rich protein BAG6 OS=Homo sapiens GN=BAG6 - [BAG6_HUMAN]	5.68	7	5	5	19	0	1.73733e+07	1.24188e+07	0	1.43359e+07	1.87233e+07		0			15.568	5.68	5	6	12.2241	4.53	4	5		0			7.97575	3.46	3	3	12.8395	3.46	3	5	1126	118.619	5.60498
A0A087X054	Hypoxia up-regulated protein 1 OS=Homo sapiens GN=HYOU1 PE=1 SV=1 - [A0A087X054_HUMAN]	5.66	7	4	4	9	0	1.65079e+07	7.97769e+06	0	1.62391e+07	8.56845e+06		0			4.61872	2.35	2	2	7.04586	4.38	3	3		0			2.33241	0.96	1	1	6.00127	4.27	3	3	937	104.713	5.71924
Q969E2-2	Isoform 2 of Secretory carrier-associated membrane protein 4 OS=Homo sapiens GN=SCAMP4 - [SCAM4_HUMAN]	5.64	2	1	1	1	0	0	0	0	1.09494e+07	0		0															2.70594	5.64	1	1					195	22.033	9.12939
Q96JJ7-2	Isoform 2 of Protein disulfide-isomerase TMX3 OS=Homo sapiens GN=TMX3 - [TMX3_HUMAN]	5.64	2	1	1	1	0	6.83736e+06	0	0	0	0		0			2.21051	5.64	1	1						0				0				0			195	22.2763	6.53662
Q8NBJ5	Procollagen galactosyltransferase 1 OS=Homo sapiens GN=COLGALT1 PE=1 SV=1 - [GT251_HUMAN]	5.63	3	3	3	9	0	4.94565e+06	4.01949e+06	0	5.35639e+06	4.10259e+06		0			4.36916	3.7	2	2	4.15987	3.22	2	2		0			4.62332	3.7	2	2	7.16524	5.63	3	3	622	71.5905	7.31299
A9IYQ1	Sister chromatid cohesion protein PDS5 homolog B (Fragment) OS=Homo sapiens GN=PDS5B PE=1 SV=1 - [A9IYQ1_HUMAN]	5.63	3	1	1	1	0	0	0	0	6.70129e+06	0		0				0				0				0			2.13349	5.63	1	1		0			302	33.6719	9.26123
O60264	SWI/SNF-related matrix-associated actin-dependent regulator of chromatin subfamily A member 5 OS=Homo sapiens GN=SMARCA5 PE=1 SV=1 - [SMCA5_HUMAN]	5.61	5	6	6	9	0	6.94392e+06	2.58052e+06	0	4.65066e+06	5.74051e+06		0			7.45013	3.61	3	3	2.10488	1.14	1	1		0			9.16813	3.14	4	4	2.08778	1.43	1	1	1052	121.828	8.08936
C9JZP1	Condensin complex subunit 2 (Fragment) OS=Homo sapiens GN=NCAPH PE=1 SV=1 - [C9JZP1_HUMAN]	5.56	4	1	1	3	0	5.02152e+06	0	0	6.22098e+06	3.32041e+06		0			3.43374	5.56	1	1		0				0			2.4741	5.56	1	1	2.537	5.56	1	1	216	23.9416	4.97021
Q5QPE7	Mitochondrial genome maintenance exonuclease 1 OS=Homo sapiens GN=MGME1 PE=1 SV=1 - [Q5QPE7_HUMAN]	5.56	2	1	1	1	0	0	0	0	6.6213e+06	0										0				0			2.45931	5.56	1	1		0			252	28.8209	9.30518
Q5RKV6	Exosome complex component MTR3 OS=Homo sapiens GN=EXOSC6 PE=1 SV=1 - [EXOS6_HUMAN]	5.51	1	1	1	4	5.00985e+06	0	4.60299e+06	3.83936e+06	0	2.11977e+06	2.55583	5.51	1	1					2.78534	5.51	1	1	2.64876	5.51	1	1					2.24811	5.51	1	1	272	28.2177	6.27783
P19338	Nucleolin OS=Homo sapiens GN=NCL PE=1 SV=3 - [NUCL_HUMAN]	5.49	2	3	3	5	9.47117e+06	1.14322e+07	7.29631e+06	0	0	0	4.53117	1.27	1	2	2.08489	1.41	1	1	1.93143	4.23	2	2		0				0				0			710	76.5684	4.70361
K7EJH8	Alpha-actinin-4 (Fragment) OS=Homo sapiens GN=ACTN4 PE=1 SV=1 - [K7EJH8_HUMAN]	5.49	9	1	1	1	0	0	0	0	1.25944e+06	0		0				0				0				0			2.10753	5.49	1	1		0			182	21.417	6.69775
P51532-5	Isoform 5 of Transcription activator BRG1 OS=Homo sapiens GN=SMARCA4 - [SMCA4_HUMAN]	5.46	18	7	7	18	4.44002e+06	9.25634e+06	6.7905e+06	5.97114e+06	1.11252e+07	9.12467e+06	4.24581	1.49	2	2	10.4504	2.36	3	4	6.81288	2.11	3	3	2.0993	0.68	1	1	10.4832	3.29	4	4	9.13619	2.85	4	4	1613	181.147	7.98682
Q8TDD1	ATP-dependent RNA helicase DDX54 OS=Homo sapiens GN=DDX54 PE=1 SV=2 - [DDX54_HUMAN]	5.45	3	4	4	8	0	8.67458e+06	3.98004e+06	0	1.32959e+07	1.49679e+07		0			6.21051	4.65	3	3	3.98593	2.38	2	2		0			2.54319	1.14	1	1	3.86692	2.04	2	2	881	98.5342	10.0229
H7C0Q6	E3 ubiquitin-protein ligase TRIM4 (Fragment) OS=Homo sapiens GN=TRIM4 PE=1 SV=1 - [H7C0Q6_HUMAN]	5.45	4	1	1	1	0	7.75463e+07	0	0	0	0		0			2.01339	5.45	1	1		0				0				0				0			202	23.5083	7.44482
M0R389	Platelet-activating factor acetylhydrolase IB subunit gamma (Fragment) OS=Homo sapiens GN=PAFAH1B3 PE=1 SV=5 - [M0R389_HUMAN]	5.45	2	1	1	1	0	0	0	0	2.6295e+06	0						0				0							1.96384	5.45	1	1		0			165	18.4016	7.02002
P13674	Prolyl 4-hydroxylase subunit alpha-1 OS=Homo sapiens GN=P4HA1 PE=1 SV=2 - [P4HA1_HUMAN]	5.43	3	2	2	4	0	9.62176e+06	0	0	1.23636e+07	2.41515e+06		0			2.73111	2.81	1	1		0				0			4.71945	2.62	1	2	2.16603	2.62	1	1	534	61.011	6.01123
Q9Y399	28S ribosomal protein S2, mitochondrial OS=Homo sapiens GN=MRPS2 PE=1 SV=1 - [RT02_HUMAN]	5.41	2	2	2	5	0	9.29068e+06	0	0	1.33721e+07	8.08327e+06		0			2.3265	2.7	1	1		0				0			4.38594	5.41	2	2	4.10323	5.41	2	2	296	33.2281	9.26123
P14324-2	Isoform 2 of Farnesyl pyrophosphate synthase OS=Homo sapiens GN=FDPS - [FPPS_HUMAN]	5.38	5	2	2	5	1.89549e+07	2.29787e+07	0	7.86791e+06	0	0	2.32528	2.83	1	1	4.39255	5.38	2	2		0			4.51145	5.38	2	2		0				0			353	40.5066	5.17334
P43034	Platelet-activating factor acetylhydrolase IB subunit alpha OS=Homo sapiens GN=PAFAH1B1 PE=1 SV=2 - [LIS1_HUMAN]	5.37	3	1	2	4	0	7.74463e+06	0	0	2.44237e+07	1.27753e+07		0			2.22487	3.66	1	1		0				0			3.86735	1.71	1	2	1.93154	1.71	1	1	410	46.6082	7.37158
P10155-2	Isoform Short of 60 kDa SS-A/Ro ribonucleoprotein OS=Homo sapiens GN=TROVE2 - [RO60_HUMAN]	5.37	5	1	1	1	0	0	0	0	0	0		0				0				0				0			1.92975	5.37	1	1		0			205	23.2838	9.02686
P46199	Translation initiation factor IF-2, mitochondrial OS=Homo sapiens GN=MTIF2 PE=1 SV=2 - [IF2M_HUMAN]	5.36	2	3	3	5	0	3.44911e+06	0	0	4.75291e+06	2.97488e+06		0			2.05147	1.65	1	1		0				0			2.82947	1.65	1	1	7.27608	5.36	3	3	727	81.2665	7.15186
O43491-2	Isoform 2 of Band 4.1-like protein 2 OS=Homo sapiens GN=EPB41L2 - [E41L2_HUMAN]	5.35	11	2	2	3	0	9.72924e+06	0	0	6.83042e+06	0		0			7.12576	5.35	2	2		0				0			2.71746	2.97	1	1		0			673	76.0062	6.96143
P31153-2	Isoform 2 of S-adenosylmethionine synthase isoform type-2 OS=Homo sapiens GN=MAT2A - [METK2_HUMAN]	5.35	2	2	2	4	0	6.49328e+06	0	0	1.05032e+07	0		0			4.91073	5.35	2	2		0				0			5.68363	5.02	1	2		0			299	32.9441	7.25439
H7BZ72	Nucleolar protein 58 (Fragment) OS=Homo sapiens GN=NOP58 PE=1 SV=1 - [H7BZ72_HUMAN]	5.35	2	1	1	1	0	0	0	0	0	2.02287e+06		0																0			1.92497	5.35	1	1	187	21.2055	5.14795
Q9NP72	Ras-related protein Rab-18 OS=Homo sapiens GN=RAB18 PE=1 SV=1 - [RAB18_HUMAN]	5.34	1	1	1	1	0	0	0	0	6.50826e+06	0		0				0				0							2.18914	5.34	1	1		0			206	22.9626	5.23682
Q9ULC4-2	Isoform 2 of Malignant T-cell-amplified sequence 1 OS=Homo sapiens GN=MCTS1 - [MCTS1_HUMAN]	5.33	3	1	1	1	0	0	0	0	1.49971e+07	0		0				0				0							2.18141	5.33	1	1		0			169	19.216	8.25049
H0YEF4	Palmitoyltransferase (Fragment) OS=Homo sapiens GN=ZDHHC5 PE=1 SV=1 - [H0YEF4_HUMAN]	5.33	3	1	1	1	0	0	0	0	3.72047e+06	0		0				0				0				0			2.23385	5.33	1	1		0			300	32.9193	8.96826
P52948-6	Isoform 6 of Nuclear pore complex protein Nup98-Nup96 OS=Homo sapiens GN=NUP98 - [NUP98_HUMAN]	5.31	9	7	7	8	0	1.40372e+07	0	0	1.16986e+07	1.05251e+07		0			4.75827	1.4	2	2		0				0			11.7424	3.91	5	5	1.91871	0.58	1	1	1714	186.153	6.29053
S4R3Q6	Vacuolar protein sorting-associated protein 26A OS=Homo sapiens GN=VPS26A PE=1 SV=1 - [S4R3Q6_HUMAN]	5.31	3	1	1	2	0	0	0	0	1.69142e+07	9.26019e+06		0				0				0				0			2.79657	5.31	1	1	2.70214	5.31	1	1	226	26.1805	6.23975
H0YD97	Pyruvate dehydrogenase protein X component, mitochondrial (Fragment) OS=Homo sapiens GN=PDHX PE=1 SV=1 - [H0YD97_HUMAN]	5.29	4	1	1	1	0	0	0	0	0	0		0				0				0				0				0			2.2917	5.29	1	1	189	20.6599	7.34229
Q6P1J9	Parafibromin OS=Homo sapiens GN=CDC73 PE=1 SV=1 - [CDC73_HUMAN]	5.27	1	2	2	2	3.735e+06	0	0	0	12649916	0	2.12308	3.39	1	1		0				0				0			1.99676	1.88	1	1		0			531	60.5391	9.61279
Q5H909	Melanoma-associated antigen D2 OS=Homo sapiens GN=MAGED2 PE=1 SV=2 - [Q5H909_HUMAN]	5.27	6	3	3	5	804235	0	0	0	8.96096e+06	6.86951e+06	2.47966	1.87	1	1		0				0				0			7.14486	5.27	3	3	2.11992	1.36	1	1	588	63.1004	9.34912
Q8N766-4	Isoform 4 of ER membrane protein complex subunit 1 OS=Homo sapiens GN=EMC1 - [EMC1_HUMAN]	5.25	5	3	3	3	0	0	0	0	7.66661e+06	0		0				0				0				0			4.6442	5.25	3	3		0			971	109.352	7.92822
Q9BVE2	CDC2L5 protein OS=Homo sapiens GN=CDK13 PE=1 SV=1 - [Q9BVE2_HUMAN]	5.25	128	1	2	14	0	1.79798e+07	6.42215e+06	8.54372e+06	3.59697e+07	2.30478e+07	2.61263	2.47	1	1	4.64619	2.47	1	2	1.92494	2.47	1	1	4.27013	2.47	1	2	11.4273	5.25	2	5	6.99305	2.47	1	3	324	37.3154	7.1665
O95456-2	Isoform 2 of Proteasome assembly chaperone 1 OS=Homo sapiens GN=PSMG1 - [PSMG1_HUMAN]	5.24	2	1	1	2	0	0	0	0	0	6834318		0				0				0				0				0			4.72852	5.24	1	2	267	30.2684	7.76709
Q02809	Procollagen-lysine,2-oxoglutarate 5-dioxygenase 1 OS=Homo sapiens GN=PLOD1 PE=1 SV=2 - [PLOD1_HUMAN]	5.23	4	3	3	3	0	0	0	0	1.61932e+07	1.60468e+06		0				0				0				0			4.48912	3.85	2	2	2.03946	1.38	1	1	727	83.4974	6.94678
O95816	BAG family molecular chaperone regulator 2 OS=Homo sapiens GN=BAG2 PE=1 SV=1 - [BAG2_HUMAN]	5.21	1	1	1	1	0	0	0	0	6678929	0						0				0				0			2.92248	5.21	1	1					211	23.7572	6.69775
O43592	Exportin-T OS=Homo sapiens GN=XPOT PE=1 SV=2 - [XPOT_HUMAN]	5.2	4	5	5	10	7.84527e+06	1.32717e+07	5.70568e+06	5.21912e+06	1.19106e+07	9.49797e+06	2.48944	1.46	1	1	5.62525	2.7	2	2	4.75481	2.91	3	3	2.52416	1.46	1	1	4.37823	2.39	2	2	2.57819	1.46	1	1	962	109.893	5.38916
A0A0A0MRF4	39S ribosomal protein L19, mitochondrial OS=Homo sapiens GN=MRPL19 PE=1 SV=1 - [A0A0A0MRF4_HUMAN]	5.2	2	1	1	1	0	0	0	0	0	4.10495e+06		0				0				0				0				0			2.0725	5.2	1	1	173	19.1192	10.4331
O00505	Importin subunit alpha-4 OS=Homo sapiens GN=KPNA3 PE=1 SV=2 - [IMA4_HUMAN]	5.18	2	1	2	4	0	7.07932e+06	0	2.9451e+06	0	6.93916e+06		0			4.4785	5.18	2	2		0			2.04365	2.69	1	1		0			2.09389	2.69	1	1	521	57.7748	4.94482
Q8IVT2	Mitotic interactor and substrate of PLK1 OS=Homo sapiens GN=MISP PE=1 SV=1 - [MISP_HUMAN]	5.15	1	3	3	8	0	9.30434e+06	4.15104e+06	0	7.675e+06	6.55508e+06		0			4.92067	5.15	2	2	1.89692	2.21	1	1		0			7.40954	5.15	3	3	4.28438	5.15	2	2	679	75.311	6.82959
Q9HAV4	Exportin-5 OS=Homo sapiens GN=XPO5 PE=1 SV=1 - [XPO5_HUMAN]	5.15	1	4	4	10	0	5.04317e+06	3.9177e+06	0	3.35148e+06	5.38514e+06		0			5.08286	2.08	2	2	2.81706	0.83	1	1		0			7.35104	3.49	3	3	9.26229	5.15	4	4	1204	136.222	5.79541
J3QRM1	CDK5 regulatory subunit-associated protein 3 (Fragment) OS=Homo sapiens GN=CDK5RAP3 PE=1 SV=1 - [J3QRM1_HUMAN]	5.15	5	1	1	1	0	0	0	0	0	3.70156e+06		0				0				0				0				0			2.08612	5.15	1	1	272	30.1836	4.86865
P11717	Cation-independent mannose-6-phosphate receptor OS=Homo sapiens GN=IGF2R PE=1 SV=3 - [MPRI_HUMAN]	5.14	2	11	11	20	0	1.11743e+07	0	1.42032e+06	1.56838e+07	4.44501e+06		0			19.2935	2.73	6	8		0			1.86602	0.48	1	1	23.4155	4.26	9	10	2.19865	0.52	1	1	2491	274.199	5.93506
Q96GM8-2	Isoform 2 of Target of EGR1 protein 1 OS=Homo sapiens GN=TOE1 - [TOE1_HUMAN]	5.12	2	1	1	3	0	5.58692e+06	0	0	5.39297e+06	3.46805e+06		0			2.20612	5.12	1	1		0				0			2.26479	5.12	1	1	0	5.12	1	1	430	47.8593	6.48096
P41273	Tumor necrosis factor ligand superfamily member 9 OS=Homo sapiens GN=TNFSF9 PE=1 SV=1 - [TNFL9_HUMAN]	5.12	1	1	1	1	0	0	0	0	4.45387e+06	0						0											2.12953	5.12	1	1					254	26.608	7.02002
P47985	Cytochrome b-c1 complex subunit Rieske, mitochondrial OS=Homo sapiens GN=UQCRFS1 PE=1 SV=2 - [UCRI_HUMAN]	5.11	1	1	1	2	0	0	0	0	1.27744e+07	0		0				0				0				0			4.64042	5.11	1	2		0			274	29.6494	8.32373
F6T1Q0	2',5'-phosphodiesterase 12 OS=Homo sapiens GN=PDE12 PE=1 SV=1 - [F6T1Q0_HUMAN]	5.08	3	2	2	6	2.82367e+06	8.39957e+06	2.99983e+06	0	9.60978e+06	7.10656e+06	2.33653	2.54	1	1	5.78963	5.08	2	2	2.12439	2.54	1	1		0			2.69739	2.54	1	1	1.91363	2.54	1	1	472	52.1427	7.84033
Q9BSJ8	Extended synaptotagmin-1 OS=Homo sapiens GN=ESYT1 PE=1 SV=1 - [ESYT1_HUMAN]	5.07	3	4	4	11	3.51829e+06	11671657	5.14005e+06	0	1.14806e+07	5.84741e+06	2.71712	1.18	1	1	2.97811	1.18	1	1	2.38996	1.18	1	1		0			10.9159	4.08	3	4	9.95699	3.62	3	4	1104	122.78	5.8335
P06730	Eukaryotic translation initiation factor 4E OS=Homo sapiens GN=EIF4E PE=1 SV=2 - [IF4E_HUMAN]	5.07	4	1	1	1	0	5.58185e+06	0	0	0	0		0			1.98263	5.07	1	1		0				0				0							217	25.0815	6.15088
Q12788	Transducin beta-like protein 3 OS=Homo sapiens GN=TBL3 PE=1 SV=2 - [TBL3_HUMAN]	5.07	3	3	3	7	0	4.85387e+06	0	0	7.22245e+06	4.88352e+06		0			7.22813	5.07	3	3		0				0			7.72229	5.07	3	3	2.52637	1.49	1	1	808	88.9785	6.90283
Q9HAV7	GrpE protein homolog 1, mitochondrial OS=Homo sapiens GN=GRPEL1 PE=1 SV=2 - [GRPE1_HUMAN]	5.07	1	1	1	2	0	2148704	0	0	5.98086e+06	0					2.10609	5.07	1	1		0				0			2.57944	5.07	1	1		0			217	24.2639	8.11865
E7ET15	U2 snRNP-associated SURP motif-containing protein OS=Homo sapiens GN=U2SURP PE=1 SV=1 - [E7ET15_HUMAN]	5.06	6	5	5	13	1.15133e+07	0	6.1982e+06	9.07536e+06	9.64183e+06	7.91155e+06	6.56789	2.92	3	3		0			2.26656	0.78	1	1	8.118	1.56	2	4	4.7909	2.14	2	2	4.08242	3.5	3	3	1028	118.175	8.54346
H0Y6Y4	Ubiquitin carboxyl-terminal hydrolase isozyme L5 (Fragment) OS=Homo sapiens GN=UCHL5 PE=1 SV=1 - [H0Y6Y4_HUMAN]	5.05	8	1	1	1	3.24641e+06	0	0	0	0	0	2.10817	5.05	1	1		0				0				0				0				0			218	25.4289	5.70654
I3L0U2	Testisin (Fragment) OS=Homo sapiens GN=PRSS21 PE=1 SV=1 - [I3L0U2_HUMAN]	5.05	5	1	1	1	0	0	0	0	1.23748e+07	0		0				0				0				0			2.57221	5.05	1	1		0			218	24.8003	8.30908
O95817	BAG family molecular chaperone regulator 3 OS=Homo sapiens GN=BAG3 PE=1 SV=3 - [BAG3_HUMAN]	5.04	1	2	2	2	0	1.71085e+07	0	0	6.62173e+06	0		0			3.31493	2.26	1	1		0				0			2.37588	2.78	1	1		0			575	61.5569	6.94678
C9JA93	TBC1 domain family member 15 (Fragment) OS=Homo sapiens GN=TBC1D15 PE=1 SV=1 - [C9JA93_HUMAN]	5.04	4	1	1	1	0	0	0	0	4.53144e+06	0		0				0				0				0			2.01226	5.04	1	1		0			278	32.1165	8.83643
H7C5S6	Leucine-rich repeat and WD repeat-containing protein 1 (Fragment) OS=Homo sapiens GN=LRWD1 PE=1 SV=1 - [H7C5S6_HUMAN]	5.03	2	1	1	1	0	0	0	0	3.79539e+06	0		0				0				0				0			2.01376	5.03	1	1					179	20.0121	5.22412
Q8IX12-2	Isoform 2 of Cell division cycle and apoptosis regulator protein 1 OS=Homo sapiens GN=CCAR1 - [CCAR1_HUMAN]	5.02	6	5	5	11	2.07342e+07	1.16274e+07	1.37732e+07	1.04675e+07	0	5.58072e+06	7.13017	2.29	2	3	6.28365	3.44	3	3	4.08367	1.67	2	2	3.96433	1.59	2	2		0			1.92451	0.88	1	1	1135	130.962	5.75732
P59539	Taste receptor type 2 member 45 OS=Homo sapiens GN=TAS2R45 PE=2 SV=1 - [T2R45_HUMAN]	5.02	7	1	1	1	0	0	0	0	1.4128e+08	0		0				0				0				0			2.13918	5.02	1	1		0			299	34.2557	10.0376
K7ERW9	ATPase ASNA1 (Fragment) OS=Homo sapiens GN=ASNA1 PE=1 SV=1 - [K7ERW9_HUMAN]	5	3	1	1	5	0	4.32211e+06	2.70468e+06	0	1.42288e+07	3.67012e+06		0			2.58921	5	1	1	1.90041	5	1	1		0			5.03956	5	1	2	1.91519	5	1	1	200	21.8579	4.80518
Q9P270	SLAIN motif-containing protein 2 OS=Homo sapiens GN=SLAIN2 PE=1 SV=2 - [SLAI2_HUMAN]	4.99	2	2	2	3	5.53576e+06	4.63176e+06	1.36518e+06	0	0	0	2.18015	2.93	1	1	2.7936	2.93	1	1	1.89727	2.07	1	1		0				0				0			581	62.5053	9.45166
H0YE57	7-dehydrocholesterol reductase (Fragment) OS=Homo sapiens GN=DHCR7 PE=1 SV=1 - [H0YE57_HUMAN]	4.98	2	1	1	1	0	0	0	0	7.87999e+06	0		0				0				0				0			2.04641	4.98	1	1		0			221	25.463	8.29443
D6RJE6	Probable histidine--tRNA ligase, mitochondrial (Fragment) OS=Homo sapiens GN=HARS2 PE=1 SV=1 - [D6RJE6_HUMAN]	4.97	8	1	1	1	0	0	0	0	1.50904e+06	0		0				0				0				0			2.02069	4.97	1	1		0			181	20.5847	9.33447
Q9Y3I0	tRNA-splicing ligase RtcB homolog OS=Homo sapiens GN=RTCB PE=1 SV=1 - [RTCB_HUMAN]	4.95	1	2	2	6	4.21342e+06	1.64905e+07	6.67649e+06	4.15322e+06	1.48807e+07	0	2.21145	2.77	1	1	3.17002	2.77	1	1	2.31976	2.77	1	1	0	2.77	1	1	4.80936	4.95	2	2		0			505	55.1749	7.2251
F5H5N1	NADH dehydrogenase [ubiquinone] iron-sulfur protein 7, mitochondrial OS=Homo sapiens GN=NDUFS7 PE=1 SV=1 - [F5H5N1_HUMAN]	4.95	6	1	1	1	0	4.30051e+06	0	0	0	0		0			2.40892	4.95	1	1		0				0				0				0			182	19.7569	9.49561
P55265-5	Isoform 5 of Double-stranded RNA-specific adenosine deaminase OS=Homo sapiens GN=ADAR - [DSRAD_HUMAN]	4.94	6	3	3	9	0	1.6085e+07	1.81889e+07	0	1.86961e+07	1.37831e+07		0			5.01131	3.54	2	2	4.52517	1.61	1	2		0			9.47588	4.94	3	4	3.79574	1.61	1	1	931	103.576	8.66064
R4GNA5	ATP-dependent zinc metalloprotease YME1L1 (Fragment) OS=Homo sapiens GN=YME1L1 PE=1 SV=1 - [R4GNA5_HUMAN]	4.94	5	1	1	1	0	0	0	0	1.02296e+07	0		0				0				0							2.56489	4.94	1	1		0			243	26.6721	8.80713
Q14126	Desmoglein-2 OS=Homo sapiens GN=DSG2 PE=1 SV=2 - [DSG2_HUMAN]	4.92	2	4	4	6	0	1.0471e+07	0	0	9.25397e+06	0		0			4.50857	2.77	2	2		0				0			6.36789	3.04	3	3	2.02066	0.89	1	1	1118	122.218	5.23682
Q01082	Spectrin beta chain, non-erythrocytic 1 OS=Homo sapiens GN=SPTBN1 PE=1 SV=2 - [SPTB2_HUMAN]	4.91	8	8	8	15	7.1297e+06	4.41446e+06	4.95188e+06	2.27945e+06	0	4.42571e+06	7.30921	1.82	3	3	6.92663	1.86	3	3	8.54859	2.62	4	4	4.48485	1.14	2	2		0			7.62792	1.78	3	3	2364	274.439	5.56689
P07384	Calpain-1 catalytic subunit OS=Homo sapiens GN=CAPN1 PE=1 SV=1 - [CAN1_HUMAN]	4.9	9	3	3	3	4.40892e+06	1.01568e+07	3.67179e+06	0	0	0	2.10025	2.52	1	1	2.29346	1.26	1	1	2.04356	1.12	1	1		0				0				0			714	81.8382	5.66846
H0YCY8	Dipeptidyl peptidase 1 (Fragment) OS=Homo sapiens GN=CTSC PE=1 SV=5 - [H0YCY8_HUMAN]	4.9	2	1	1	7	0	1.29533e+07	0	0	2.32527e+07	3.65154e+06		0			4.98319	4.9	1	2		0				0			7.49802	4.9	1	3	5.00275	4.9	1	2	245	27.917	9.15869
A0A096LPD9	Thioredoxin reductase 2, mitochondrial OS=Homo sapiens GN=TXNRD2 PE=1 SV=1 - [A0A096LPD9_HUMAN]	4.9	7	1	1	1	0	0	0	0	5.87098e+06	0		0				0				0				0			2.13972	4.9	1	1		0			306	33.1458	7.72314
Q8WXI9	Transcriptional repressor p66-beta OS=Homo sapiens GN=GATAD2B PE=1 SV=1 - [P66B_HUMAN]	4.89	1	2	2	14	9.28711e+06	1.89348e+07	1.17656e+07	5.77568e+06	2.54159e+07	1.27105e+07	2.4428	2.19	1	1	8.99776	4.89	2	3	2.97688	2.19	1	1	4.36386	4.89	2	2	8.22676	4.89	2	3	10.6745	4.89	2	4	593	65.22	9.70068
O60825-2	Isoform 2 of 6-phosphofructo-2-kinase/fructose-2,6-bisphosphatase 2 OS=Homo sapiens GN=PFKFB2 - [F262_HUMAN]	4.88	18	2	2	5	7.93001e+06	0	0	8.4699e+06	0	1.31237e+07	2.17384	2.76	1	1		0				0			5.25551	4.88	2	2		0			4.66966	2.76	1	2	471	54.3717	7.56201
Q9NTX5-3	Isoform 3 of Ethylmalonyl-CoA decarboxylase OS=Homo sapiens GN=ECHDC1 - [ECHD1_HUMAN]	4.87	4	1	1	1	0	0	0	0	1.77031e+06	0		0								0				0			2.52711	4.87	1	1		0			226	24.843	7.10791
Q15785	Mitochondrial import receptor subunit TOM34 OS=Homo sapiens GN=TOMM34 PE=1 SV=2 - [TOM34_HUMAN]	4.85	1	1	1	3	0	5.8869e+06	0	3.45358e+06	0	7.01328e+06		0			3.52698	4.85	1	1		0			2.3777	4.85	1	1		0			2.94054	4.85	1	1	309	34.5378	8.98291
B9A018	U4/U6.U5 tri-snRNP-associated protein 2 OS=Homo sapiens GN=USP39 PE=1 SV=1 - [B9A018_HUMAN]	4.85	6	2	2	5	0	6.8822e+06	0	3.6216e+06	19277227	4.28687e+06		0			2.43221	2.05	1	1		0			1.99372	2.05	1	1	2.81069	2.05	1	1	4.68286	4.85	2	2	536	62.005	9.11475
Q15773	Myeloid leukemia factor 2 OS=Homo sapiens GN=MLF2 PE=1 SV=1 - [MLF2_HUMAN]	4.84	1	1	1	4	0	0	1.92277e+07	0	0	3.81007e+07		0				0			4.81691	4.84	1	2		0				0			5.85489	4.84	1	2	248	28.1292	6.90283
A0A0C4DFU6	Sorting nexin-27 OS=Homo sapiens GN=SNX27 PE=1 SV=1 - [A0A0C4DFU6_HUMAN]	4.83	4	2	2	5	0	6.03485e+06	0	0	6.69932e+06	6853279		0			4.10133	4.83	2	2		0				0			2.3924	2.07	1	1	4.41591	2.07	1	2	435	50.8473	6.15088
Q8TEM1	Nuclear pore membrane glycoprotein 210 OS=Homo sapiens GN=NUP210 PE=1 SV=3 - [PO210_HUMAN]	4.82	2	7	7	25	4.19471e+06	8.72992e+06	7.19349e+06	5.92319e+06	9.5519e+06	8.24635e+06	9.8737	1.85	3	4	15.4971	3.44	5	6	6.68489	1.27	2	3	7.20573	1.27	2	3	14.8537	2.76	4	6	7.68388	1.27	2	3	1887	204.983	6.81494
Q8WWC4	Uncharacterized protein C2orf47, mitochondrial OS=Homo sapiens GN=C2orf47 PE=1 SV=1 - [CB047_HUMAN]	4.81	1	1	1	4	2.84805e+06	1.53093e+07	0	0	3.21171e+07	6.61718e+06	2.08132	4.81	1	1	2.78948	4.81	1	1		0				0			3.4162	4.81	1	1	0	4.81	1	1	291	32.524	9.17334
Q5BKZ1	DBIRD complex subunit ZNF326 OS=Homo sapiens GN=ZNF326 PE=1 SV=2 - [ZN326_HUMAN]	4.81	3	2	2	2	0	0	0	0	7.47213e+06	8.0432e+06		0				0				0				0			2.05346	2.06	1	1	2.39215	2.75	1	1	582	65.6131	5.14795
G3V4X8	SNW domain-containing protein 1 OS=Homo sapiens GN=SNW1 PE=1 SV=1 - [G3V4X8_HUMAN]	4.81	3	2	2	6	4.40459e+06	0	2.56731e+06	3.44084e+06	0	1.85724e+06	5.42292	4.81	2	2		0			2.02941	3.74	1	1	4.59992	3.74	1	2		0			2.82023	3.74	1	1	374	43.3051	9.70068
Q53EL6-2	Isoform 2 of Programmed cell death protein 4 OS=Homo sapiens GN=PDCD4 - [PDCD4_HUMAN]	4.8	2	2	2	6	4.41135e+06	1.27073e+07	6.26676e+06	5.09409e+06	0	1.40083e+07	4.7106	4.8	2	2	2.39066	2.4	1	1	1.99502	2.4	1	1	2.11899	2.4	1	1		0			1.96442	2.4	1	1	458	50.5445	5.47803
H3BQW6	NEDD8-activating enzyme E1 regulatory subunit (Fragment) OS=Homo sapiens GN=NAE1 PE=1 SV=1 - [H3BQW6_HUMAN]	4.79	3	1	1	1	0	0	0	0	3.58646e+07	0		0				0				0				0			2.07321	4.79	1	1		0			167	18.1412	5.52881
O14925	Mitochondrial import inner membrane translocase subunit Tim23 OS=Homo sapiens GN=TIMM23 PE=1 SV=1 - [TIM23_HUMAN]	4.78	2	1	1	1	0	0	0	0	1.09171e+07	0		0				0				0							2.40857	4.78	1	1		0			209	21.929	8.60205
O00203-3	Isoform 2 of AP-3 complex subunit beta-1 OS=Homo sapiens GN=AP3B1 - [AP3B1_HUMAN]	4.78	6	4	4	5	0	5.89438e+06	3.31982e+06	0	3.97833e+06	0		0			4.82889	2.78	2	2	2.39587	1.05	1	1		0			4.48261	2.01	2	2		0			1045	116.122	6.30322
P39656-2	Isoform 2 of Dolichyl-diphosphooligosaccharide--protein glycosyltransferase 48 kDa subunit OS=Homo sapiens GN=DDOST - [OST48_HUMAN]	4.77	5	2	2	5	0	0	0	8.82981e+06	4.16256e+07	23756018		0				0				0			4.22011	2.15	1	2	5.98375	4.77	2	2	2.82532	2.15	1	1	419	46.5479	7.29834
K7ESE8	Bleomycin hydrolase (Fragment) OS=Homo sapiens GN=BLMH PE=1 SV=1 - [K7ESE8_HUMAN]	4.76	4	1	1	1	1.60682e+07	0	0	0	0	0	3.11339	4.76	1	1		0				0				0				0							231	26.7211	6.78564
E9PFD4	BZW2 protein OS=Homo sapiens GN=BZW2 PE=1 SV=2 - [E9PFD4_HUMAN]	4.76	6	1	1	7	0	5.65554e+06	8.78898e+06	0	9.10001e+06	6.41549e+06		0			4.27096	4.76	1	2	4.1909	4.76	1	2		0			2.23648	4.76	1	1	4.00815	4.76	1	2	189	21.4973	5.50342
P13807-2	Isoform 2 of Glycogen [starch] synthase, muscle OS=Homo sapiens GN=GYS1 - [GYS1_HUMAN]	4.75	2	2	2	3	0	5.83059e+06	0	0	5.67194e+06	0		0			4.9056	4.75	2	2		0				0			2.11742	2.53	1	1		0			673	76.4348	6.53662
A3KMH1-3	Isoform 3 of von Willebrand factor A domain-containing protein 8 OS=Homo sapiens GN=VWA8 - [VWA8_HUMAN]	4.75	3	7	7	14	3.21545e+06	7.02849e+06	3.34745e+06	2.40561e+06	1.0639e+07	4.55077e+06	2.26603	0.53	1	1	6.92632	1.92	3	3	2.223	0.53	1	1	3.90734	1.01	2	2	11.5941	3.69	5	5	4.63659	1.12	2	2	1872	210.791	6.99072
J3QL14	V-type proton ATPase subunit d 1 (Fragment) OS=Homo sapiens GN=ATP6V0D1 PE=1 SV=1 - [J3QL14_HUMAN]	4.74	4	1	1	1	0	0	0	0	1.59255e+07	0		0								0				0			1.93186	4.74	1	1		0			232	26.7983	4.94482
O95900-2	Isoform 2 of Probable tRNA pseudouridine synthase 2 OS=Homo sapiens GN=TRUB2 - [TRUB2_HUMAN]	4.73	2	1	1	1	0	0	0	0	0	0		0				0				0				0			2.14046	4.73	1	1		0			275	30.4347	6.99072
Q96CS3	FAS-associated factor 2 OS=Homo sapiens GN=FAF2 PE=1 SV=2 - [FAF2_HUMAN]	4.72	1	2	2	6	0	6.28311e+06	0	7.86397e+06	7.55824e+06	1.43639e+07		0			2.8502	2.7	1	1		0			3.04739	2.7	1	1	2.04478	2.7	1	1	8.06578	4.72	2	3	445	52.5905	5.61768
Q96PK6-5	Isoform 5 of RNA-binding protein 14 OS=Homo sapiens GN=RBM14 - [RBM14_HUMAN]	4.72	2	1	1	4	0	7.99748e+06	5.29309e+06	0	1.05042e+07	8981595		0			2.3071	4.72	1	1	2.13617	4.72	1	1		0			2.8542	4.72	1	1	2.24362	4.72	1	1	339	37.0111	8.48486
P30566-2	Isoform 2 of Adenylosuccinate lyase OS=Homo sapiens GN=ADSL - [PUR8_HUMAN]	4.71	8	2	2	3	0	4.74432e+06	7.19645e+06	0	0	1.15007e+07		0			2.08333	2.12	1	1	2.35827	2.59	1	1		0				0			1.98812	2.59	1	1	425	48.2967	7.78174
H7BZ16	All-trans-retinol 13,14-reductase (Fragment) OS=Homo sapiens GN=RETSAT PE=1 SV=1 - [H7BZ16_HUMAN]	4.71	4	1	1	1	0	0	0	0	0	3.42583e+06		0				0				0				0				0			1.95552	4.71	1	1	255	28.0289	8.646
J3QT77	Serum paraoxonase/arylesterase 2 OS=Homo sapiens GN=PON2 PE=1 SV=1 - [J3QT77_HUMAN]	4.68	4	1	1	2	0	2.28055e+07	0	0	1.63795e+07	0		0			2.73072	4.68	1	1		0				0			1.95291	4.68	1	1		0			342	37.9566	5.71924
Q9Y3T9	Nucleolar complex protein 2 homolog OS=Homo sapiens GN=NOC2L PE=1 SV=4 - [NOC2L_HUMAN]	4.67	1	3	3	5	0	5.06161e+06	2.16725e+06	0	2.94694e+06	0		0			4.60208	3.07	2	2	2.11762	1.2	1	1		0			3.93246	2.8	2	2		0			749	84.8662	5.61768
Q13123	Protein Red OS=Homo sapiens GN=IK PE=1 SV=3 - [RED_HUMAN]	4.67	4	3	3	8	1.2313e+07	7.28475e+06	5.13788e+06	5.5122e+06	9.61517e+06	1.00518e+07	2.2229	1.44	1	1	2.23044	1.62	1	1	2.18734	1.62	1	1	2.15263	1.62	1	1	2.23734	1.62	1	1	6.61336	4.67	3	3	557	65.5618	6.63916
Q15050	Ribosome biogenesis regulatory protein homolog OS=Homo sapiens GN=RRS1 PE=1 SV=2 - [RRS1_HUMAN]	4.66	1	1	1	1	0	6.0636e+06	0	0	0	0		0			2.35066	4.66	1	1		0				0				0				0			365	41.1682	10.6968
Q14244-5	Isoform 5 of Ensconsin OS=Homo sapiens GN=MAP7 - [MAP7_HUMAN]	4.64	8	2	2	4	0	5.49911e+06	0	0	0	3.76851e+06		0			4.27905	4.64	2	2		0				0			2.15797	2.32	1	1	2.03951	2.32	1	1	603	66.8977	9.51025
Q96EY7	Pentatricopeptide repeat domain-containing protein 3, mitochondrial OS=Homo sapiens GN=PTCD3 PE=1 SV=3 - [PTCD3_HUMAN]	4.64	2	3	3	7	2.27857e+06	7.05507e+06	3.50101e+06	0	8.3887e+06	5.2906e+06	2.07515	1.89	1	1	2.84518	1.89	1	1	1.90067	1.89	1	1		0			4.69645	3.05	2	2	4.83226	3.48	2	2	689	78.4997	6.41748
X6R9L0	DnaJ homolog subfamily C member 3 OS=Homo sapiens GN=DNAJC3 PE=1 SV=1 - [X6R9L0_HUMAN]	4.64	2	2	2	6	6.14549e+06	0	0	3.21424e+06	4.51307e+06	5.22104e+06	2.33577	2.43	1	1		0				0			4.32116	4.64	2	2	2.13401	2.21	1	1	4.15632	4.64	2	2	453	51.8793	6.49365
A0A087WTA5	Translation initiation factor eIF-2B subunit delta OS=Homo sapiens GN=EIF2B4 PE=1 SV=1 - [A0A087WTA5_HUMAN]	4.62	7	2	2	4	0	5.87198e+06	2.74419e+06	0	0	0		0			5.43955	4.62	2	2	4.02453	4.62	2	2		0				0				0			520	57.4602	9.37842
O00232-2	Isoform 2 of 26S proteasome non-ATPase regulatory subunit 12 OS=Homo sapiens GN=PSMD12 - [PSD12_HUMAN]	4.59	2	1	1	1	0	1.2563e+07	0	0	0	0		0			2.11733	4.59	1	1		0				0				0				0			436	50.5463	7.88428
Q6NUK1-2	Isoform 2 of Calcium-binding mitochondrial carrier protein SCaMC-1 OS=Homo sapiens GN=SLC25A24 - [SCMC1_HUMAN]	4.59	2	2	2	5	0	0	0	7.57377e+06	3.3084e+07	2.09515e+07		0				0				0			2.22352	2.84	1	1	8.11877	4.59	2	3	2.4552	2.84	1	1	458	51.3212	5.88428
Q5JRX3-3	Isoform 3 of Presequence protease, mitochondrial OS=Homo sapiens GN=PITRM1 - [PREP_HUMAN]	4.58	4	3	3	6	0	1.08287e+07	0	4.58065e+06	1.21888e+07	0		0			4.12628	3.09	2	2		0			2.06547	1.28	1	1	6.52132	4.58	3	3		0			939	105.998	6.88818
Q969X5-2	Isoform 2 of Endoplasmic reticulum-Golgi intermediate compartment protein 1 OS=Homo sapiens GN=ERGIC1 - [ERGI1_HUMAN]	4.55	2	1	1	4	0	1.04052e+07	0	0	1.90374e+07	1.18243e+07		0			2.22507	4.55	1	1		0				0			4.46302	4.55	1	2	1.90053	4.55	1	1	198	22.1462	9.15869
F5H4B6	Aldehyde dehydrogenase family 16 member A1 OS=Homo sapiens GN=ALDH16A1 PE=1 SV=1 - [F5H4B6_HUMAN]	4.54	3	2	2	2	0	0	0	0	4.87539e+06	0		0				0				0				0			4.27166	4.54	2	2		0			639	67.1106	7.06396
O95782-2	Isoform B of AP-2 complex subunit alpha-1 OS=Homo sapiens GN=AP2A1 - [AP2A1_HUMAN]	4.5	4	1	4	8	0	5.70417e+06	0	0	6.73223e+06	4.96626e+06		0			9.16803	4.5	4	4		0				0			4.52775	1.99	2	2	4.2565	2.41	2	2	955	105.295	7.66455
H7C2R7	Spermine synthase (Fragment) OS=Homo sapiens GN=SMS PE=1 SV=1 - [H7C2R7_HUMAN]	4.5	3	1	1	3	9.66692e+06	1.87229e+07	0	0	0	0	2.12562	4.5	1	1	5.32215	4.5	1	2		0				0								0			311	33.457	5.60498
Q8N1B9	NADH dehydrogenase (Ubiquinone) 1 alpha subcomplex, 10, 42kDa, isoform CRA_c OS=Homo sapiens GN=NDUFA10 PE=1 SV=1 - [Q8N1B9_HUMAN]	4.48	6	1	1	4	0	6.71102e+06	3.26278e+06	0	2409401	6.64931e+06		0			2.33744	4.48	1	1	1.94858	4.48	1	1		0			2.03361	4.48	1	1	2.21016	4.48	1	1	201	22.3594	8.90967
H7C131	3-ketoacyl-CoA thiolase, peroxisomal (Fragment) OS=Homo sapiens GN=ACAA1 PE=1 SV=1 - [H7C131_HUMAN]	4.48	3	1	1	1	0	0	0	0	3316533	0						0				0				0			1.94053	4.48	1	1		0			290	30.3138	8.63135
Q8NFH3	Nucleoporin Nup43 OS=Homo sapiens GN=NUP43 PE=1 SV=1 - [NUP43_HUMAN]	4.47	1	1	1	1	0	0	0	0	5.72034e+06	0		0				0				0				0			2.4138	4.47	1	1		0			380	42.1245	5.63037
P00533	Epidermal growth factor receptor OS=Homo sapiens GN=EGFR PE=1 SV=2 - [EGFR_HUMAN]	4.46	8	4	4	9	0	1.53305e+07	0	0	1.71757e+07	7439289		0			13.1272	4.46	4	6		0				0			4.64726	2.4	2	2	2.23455	0.83	1	1	1210	134.19	6.68311
Q99460-2	Isoform 2 of 26S proteasome non-ATPase regulatory subunit 1 OS=Homo sapiens GN=PSMD1 - [PSMD1_HUMAN]	4.45	6	4	4	6	0	3.34276e+06	0	0	8.37735e+06	3.5029e+06		0			4.62368	2.39	2	2		0				0			7.3085	3.36	3	3	2.04381	1.3	1	1	922	102.193	5.2749
O94906-2	Isoform 2 of Pre-mRNA-processing factor 6 OS=Homo sapiens GN=PRPF6 - [PRP6_HUMAN]	4.44	2	4	4	22	3.41105e+07	7.32762e+07	6.14981e+06	8.51553e+06	1.34633e+07	9.19758e+06	12.1618	4.44	4	5	9.96802	4.44	4	4	7.10449	3.44	3	3	11.7377	4.44	4	5	4.59995	2.33	2	2	6.44893	2.33	2	3	901	102.364	8.26514
Q9UL25	Ras-related protein Rab-21 OS=Homo sapiens GN=RAB21 PE=1 SV=3 - [RAB21_HUMAN]	4.44	1	1	1	1	0	0	0	0	8.30386e+06	0		0				0				0				0			2.13849	4.44	1	1		0			225	24.3323	7.94287
O75152	Zinc finger CCCH domain-containing protein 11A OS=Homo sapiens GN=ZC3H11A PE=1 SV=3 - [ZC11A_HUMAN]	4.44	3	3	3	4	0	115628559	0	0	7.10371e+06	4.01977e+06		0			2.02939	1.48	1	1		0				0			2.40728	1.36	1	1	3.8021	2.96	2	2	810	89.076	8.36768
P13797-3	Isoform 3 of Plastin-3 OS=Homo sapiens GN=PLS3 - [PLST_HUMAN]	4.44	6	2	2	6	7.98259e+06	0	4.68513e+06	3.26708e+06	0	4.46496e+06	5.20888	4.44	2	2		0			4.4702	4.44	2	2	1.89449	2.05	1	1		0			2.2167	2.05	1	1	585	65.5908	6.30322
X6RDA4	Paraspeckle component 1 (Fragment) OS=Homo sapiens GN=PSPC1 PE=1 SV=1 - [X6RDA4_HUMAN]	4.44	3	1	1	2	0	0	0	0	0	0		0				0								0			2.45124	4.44	1	1	2.37815	4.44	1	1	248	27.2572	5.45264
P31939-2	Isoform 2 of Bifunctional purine biosynthesis protein PURH OS=Homo sapiens GN=ATIC - [PUR9_HUMAN]	4.4	4	3	3	3	0	0	0	0	9.07962e+06	0		0				0				0				0			7.03509	4.4	3	3		0			591	64.4833	6.7124
E7EN38	DNA repair protein RAD50 (Fragment) OS=Homo sapiens GN=RAD50 PE=1 SV=1 - [E7EN38_HUMAN]	4.39	6	2	2	2	0	5736678	0	0	1.35147e+07	0		0			2.5647	1.67	1	1		0				0			2.19085	2.73	1	1		0			660	76.5107	7.92822
Q9ULV0	Unconventional myosin-Vb OS=Homo sapiens GN=MYO5B PE=1 SV=3 - [MYO5B_HUMAN]	4.38	6	7	7	9	8.32414e+06	0	0	4.81463e+06	0	0	16.0051	3.57	6	7		0				0			4.30121	1.35	2	2		0				0			1848	213.538	7.1958
O14773-2	Isoform 2 of Tripeptidyl-peptidase 1 OS=Homo sapiens GN=TPP1 - [TPP1_HUMAN]	4.38	3	1	1	1	0	0	0	0	9.00711e+06	0		0				0				0				0			2.19604	4.38	1	1		0			320	34.442	6.0874
Q8NI60-3	Isoform 3 of Atypical kinase ADCK3, mitochondrial OS=Homo sapiens GN=ADCK3 - [ADCK3_HUMAN]	4.37	4	2	2	2	0	0	2.3626e+06	0	8.74477e+06	0		0				0			2.32067	1.68	1	1		0			2.21163	2.69	1	1		0			595	66.5845	7.03467
Q5T760	Serine/arginine-rich-splicing factor 11 (Fragment) OS=Homo sapiens GN=SRSF11 PE=1 SV=1 - [Q5T760_HUMAN]	4.37	3	1	1	1	0	0	0	0	2.98445e+06	0		0				0				0							2.09247	4.37	1	1		0			389	42.2908	11.6489
P35520	Cystathionine beta-synthase OS=Homo sapiens GN=CBS PE=1 SV=2 - [CBS_HUMAN]	4.36	2	2	2	3	0	5.1574e+06	0	0	6.5295e+06	0		0			2.73723	2	1	1		0				0			4.889	4.36	2	2		0			551	60.5482	6.65381
B0QZ43	Erlin-1 (Fragment) OS=Homo sapiens GN=ERLIN1 PE=1 SV=1 - [B0QZ43_HUMAN]	4.36	4	1	1	1	0	0	0	0	0	8.33749e+06		0				0				0								0			2.09691	4.36	1	1	275	31.0574	7.95752
B0QZK4	Heterochromatin protein 1-binding protein 3 (Fragment) OS=Homo sapiens GN=HP1BP3 PE=1 SV=1 - [B0QZK4_HUMAN]	4.35	6	1	1	2	2.84365e+06	0	3.28644e+06	0	0	0	2.44297	4.35	1	1		0			1.83779	4.35	1	1		0				0				0			253	28.4974	9.87646
P53597	Succinyl-CoA ligase [ADP/GDP-forming] subunit alpha, mitochondrial OS=Homo sapiens GN=SUCLG1 PE=1 SV=4 - [SUCA_HUMAN]	4.34	1	1	1	2	0	2.96908e+07	1.21727e+07	0	0	0		0			3.40799	4.34	1	1	2.75908	4.34	1	1		0				0				0			346	36.2268	8.79248
Q12965	Unconventional myosin-Ie OS=Homo sapiens GN=MYO1E PE=1 SV=2 - [MYO1E_HUMAN]	4.33	1	3	3	4	0	0	0	0	8.44134e+06	0		0				0				0				0			6.77489	4.33	3	4		0			1108	126.982	8.92432
Q9Y223-4	Isoform 4 of Bifunctional UDP-N-acetylglucosamine 2-epimerase/N-acetylmannosamine kinase OS=Homo sapiens GN=GNE - [GLCNE_HUMAN]	4.32	5	2	2	4	0	4.88489e+06	4.37722e+06	0	7.23355e+06	0		0			2.01735	2.31	1	1	2.00291	2.31	1	1		0			4.44058	4.32	2	2		0			648	71.2319	6.81494
E9PMS6	LIM domain only protein 7 OS=Homo sapiens GN=LMO7 PE=1 SV=1 - [E9PMS6_HUMAN]	4.31	13	4	4	10	7.1975e+06	6.51375e+06	1.13428e+07	2.92782e+06	9.01653e+06	6.66801e+06	6.826	2.2	2	3	2.18303	1.02	1	1	2.33579	1.18	1	1	2.07763	1.02	1	1	6.39469	3.14	3	3	2.01053	1.02	1	1	1275	145.334	7.29834
B7Z6D5	Probable ATP-dependent RNA helicase DDX27 OS=Homo sapiens GN=DDX27 PE=1 SV=1 - [B7Z6D5_HUMAN]	4.31	3	3	3	4	0	3.01415e+06	2.91427e+06	0	6.31331e+06	0		0			4.35211	2.75	2	2	1.90949	1.44	1	1		0			2.19687	1.57	1	1		0			765	86.5506	9.24658
Q9BR76	Coronin-1B OS=Homo sapiens GN=CORO1B PE=1 SV=1 - [COR1B_HUMAN]	4.29	3	2	2	11	1.21563e+07	1.12171e+07	1.2049e+07	8.1291e+06	1.53782e+07	1.70005e+07	5.12954	2.04	1	2	4.84351	4.29	2	2	4.5214	2.04	1	2	4.92782	2.04	1	2	2.55202	2.25	1	1	5.4609	2.04	1	2	489	54.2003	5.88428
G3V529	ATP-dependent RNA helicase DDX24 OS=Homo sapiens GN=DDX24 PE=1 SV=1 - [G3V529_HUMAN]	4.29	5	2	2	3	0	4.80176e+06	2.57685e+06	0	0	0		0			5.42056	4.29	2	2	0	1.47	1	1		0				0				0			816	91.4239	8.82178
E7EQY4	Metastasis-associated protein MTA3 OS=Homo sapiens GN=MTA3 PE=1 SV=1 - [E7EQY4_HUMAN]	4.28	12	1	2	11	1.88992e+07	4.2976e+06	7.33366e+06	1.20627e+07	3.44057e+06	1.12891e+07	2.95339	1.95	1	1	5.94435	4.28	2	2	5.33398	4.28	2	2	5.264	1.95	1	2	8.3776	4.28	2	3	3.22884	1.95	1	1	514	58.6894	8.20654
P49748-2	Isoform 2 of Very long-chain specific acyl-CoA dehydrogenase, mitochondrial OS=Homo sapiens GN=ACADVL - [ACADV_HUMAN]	4.27	4	2	2	4	0	6.82236e+06	0	0	9.30216e+06	5.30588e+06		0			2.2584	3	1	1		0				0			5.13559	4.27	2	2	2.40126	3	1	1	633	68.0152	8.55811
O95674	Phosphatidate cytidylyltransferase 2 OS=Homo sapiens GN=CDS2 PE=1 SV=1 - [CDS2_HUMAN]	4.27	1	1	1	2	0	5.89885e+06	0	0	1.1846e+07	0		0			2.88258	4.27	1	1		0				0			2.80879	4.27	1	1		0			445	51.3841	7.09326
O00170	AH receptor-interacting protein OS=Homo sapiens GN=AIP PE=1 SV=2 - [AIP_HUMAN]	4.24	1	1	1	2	0	4.39386e+06	2.70561e+06	0	0	0		0			1.9922	4.24	1	1	2.14898	4.24	1	1		0				0				0			330	37.6121	6.29053
Q9NX58	Cell growth-regulating nucleolar protein OS=Homo sapiens GN=LYAR PE=1 SV=2 - [LYAR_HUMAN]	4.22	1	2	2	3	2.47829e+06	0	0	0	3.71444e+06	3.23707e+06	2.31276	3.69	1	1		0				0				0			2.08556	4.22	1	1	2.27457	3.69	1	1	379	43.5879	9.53955
H7C3A1	Serrate RNA effector molecule homolog (Fragment) OS=Homo sapiens GN=SRRT PE=1 SV=1 - [H7C3A1_HUMAN]	4.21	7	2	2	2	0	1.25965e+07	0	0	0	0		0			4.43282	4.21	2	2		0				0				0				0			499	56.698	6.30322
H0YJV7	Transcriptional repressor protein YY1 (Fragment) OS=Homo sapiens GN=YY1 PE=1 SV=1 - [H0YJV7_HUMAN]	4.21	4	1	1	1	0	0	0	0	3.7756e+06	0		0				0				0				0			1.99005	4.21	1	1		0			190	20.8294	9.08545
E9PFH4	Transportin-3 OS=Homo sapiens GN=TNPO3 PE=1 SV=1 - [E9PFH4_HUMAN]	4.2	6	2	2	3	0	4.78451e+06	0	0	5.46022e+06	0		0			4.94055	4.2	2	2		0				0			2.97145	1.98	1	1		0			857	96.6074	5.65576
O00487	26S proteasome non-ATPase regulatory subunit 14 OS=Homo sapiens GN=PSMD14 PE=1 SV=1 - [PSDE_HUMAN]	4.19	1	1	1	3	0	0	7.92357e+06	0	1.50877e+07	1.0731e+07		0				0			2.39691	4.19	1	1		0			2.1479	4.19	1	1	2.39465	4.19	1	1	310	34.5546	6.52197
Q15046	Lysine--tRNA ligase OS=Homo sapiens GN=KARS PE=1 SV=3 - [SYK_HUMAN]	4.19	4	2	2	5	0	7.12304e+06	2.83399e+06	0	1.0309e+07	4.12731e+06		0			4.71416	4.19	2	2	1.84353	1.84	1	1		0			2.01048	2.35	1	1	2.89402	1.84	1	1	597	68.0046	6.354
E9PHI6	Cytoplasmic dynein 1 light intermediate chain 1 OS=Homo sapiens GN=DYNC1LI1 PE=1 SV=1 - [E9PHI6_HUMAN]	4.18	2	1	1	1	0	0	0	0	3777115	0		0				0				0				0			2.21135	4.18	1	1		0			407	43.1671	6.65381
E9PH82	Protein FAM98A OS=Homo sapiens GN=FAM98A PE=1 SV=1 - [E9PH82_HUMAN]	4.17	5	1	1	1	0	0	0	0	5.37367e+06	0		0				0				0				0			2.49348	4.17	1	1		0			312	34.4091	8.27979
P33176	Kinesin-1 heavy chain OS=Homo sapiens GN=KIF5B PE=1 SV=1 - [KINH_HUMAN]	4.15	1	3	3	6	0	6.47115e+06	4.5742e+06	0	8.68829e+06	5.42352e+06		0			5.18283	2.91	2	2	2.84199	1.56	1	1		0			5.57903	2.8	2	2	2.04801	1.25	1	1	963	109.617	6.50732
Q8WUM4	Programmed cell death 6-interacting protein OS=Homo sapiens GN=PDCD6IP PE=1 SV=1 - [PDC6I_HUMAN]	4.15	3	3	3	3	0	0	0	0	7.7607e+06	0		0				0				0				0			7.55547	4.15	3	3		0			868	95.9631	6.52197
H3BS02	[3-methyl-2-oxobutanoate dehydrogenase [lipoamide]] kinase, mitochondrial OS=Homo sapiens GN=BCKDK PE=1 SV=1 - [H3BS02_HUMAN]	4.15	5	1	1	5	0	1.0863e+07	4.19233e+06	3.11132e+06	1.81593e+07	6.51108e+06		0			2.31312	4.15	1	1	2.11277	4.15	1	1	2.06315	4.15	1	1	2.16972	4.15	1	1	2.21869	4.15	1	1	217	24.433	9.39307
O43865-2	Isoform 2 of Putative adenosylhomocysteinase 2 OS=Homo sapiens GN=AHCYL1 - [SAHH2_HUMAN]	4.14	7	2	2	14	6.17021e+06	1.73146e+07	8.12227e+06	5.966e+06	1.90651e+07	8.18883e+06	4.85008	4.14	2	2	10.6134	4.14	2	4	2.34788	1.66	1	1	3.97951	1.66	1	2	4.93534	1.66	1	2	7.58305	4.14	2	3	483	53.7189	7.44482
H0Y3P2	Eukaryotic translation initiation factor 4 gamma 2 OS=Homo sapiens GN=EIF4G2 PE=1 SV=1 - [H0Y3P2_HUMAN]	4.14	9	3	3	5	0	8.7075e+06	0	0	9.25582e+06	3.42794e+06		0			4.35913	2.42	2	2		0				0			4.38665	3.11	2	2	2.13295	1.04	1	1	869	98.0557	6.99072
Q8TBP6	Solute carrier family 25 member 40 OS=Homo sapiens GN=SLC25A40 PE=2 SV=1 - [S2540_HUMAN]	4.14	1	1	1	3	0	1.44634e+06	0	0	4.59719e+06	869103					2.07212	4.14	1	1		0				0			2.51362	4.14	1	1	2.45383	4.14	1	1	338	38.0999	9.34912
O60231	Putative pre-mRNA-splicing factor ATP-dependent RNA helicase DHX16 OS=Homo sapiens GN=DHX16 PE=1 SV=2 - [DHX16_HUMAN]	4.13	3	3	3	5	0	4.79792e+06	0	0	4.73906e+06	2.1746e+06		0			2.04485	1.15	1	1		0				0			7.45902	4.13	3	3	1.89073	1.15	1	1	1041	119.189	6.80029
E9PGZ4	Phosphatidylinositide phosphatase SAC1 OS=Homo sapiens GN=SACM1L PE=1 SV=1 - [E9PGZ4_HUMAN]	4.13	5	2	2	11	2.92426e+06	5.80341e+06	3.18742e+06	3.43989e+06	8.67301e+06	8.46615e+06	2.28559	2.07	1	1	7.10236	4.13	2	3	2.13519	2.07	1	1	4.26746	2.07	1	2	5.00754	2.07	1	2	5.09282	2.07	1	2	484	55.5359	7.1958
H7BXG7	Protein transport protein Sec31A OS=Homo sapiens GN=SEC31A PE=1 SV=1 - [H7BXG7_HUMAN]	4.13	18	3	3	6	5.52327e+06	2.02818e+07	0	0	0	1.18551e+06	5.22295	2.27	2	2	5.47653	2.27	2	2	3.14558	1.34	1	1		0				0			1.94587	1.86	1	1	969	105.638	8.36768
Q96P11-5	Isoform 5 of Probable 28S rRNA (cytosine-C(5))-methyltransferase OS=Homo sapiens GN=NSUN5 - [NSUN5_HUMAN]	4.09	4	1	1	2	0	0	0	1.62931e+06	0	2.79954e+06		0				0				0			2.00919	4.09	1	1		0			2.37384	4.09	1	1	391	42.4508	7.6792
A0A0A0MS07	Ig gamma-1 chain C region (Fragment) OS=Homo sapiens GN=IGHG1 PE=1 SV=1 - [A0A0A0MS07_HUMAN]	4.07	9	1	1	1	1.20102e+07	0	0	0	0	0	2.14409	4.07	1	1		0				0				0				0				0			295	31.963	8.03076
A6NDG6	Phosphoglycolate phosphatase OS=Homo sapiens GN=PGP PE=1 SV=1 - [PGP_HUMAN]	4.05	1	1	1	6	0	1.90075e+07	1.62016e+07	7.59897e+06	7.82171e+06	2.06662e+07		0			2.75443	4.05	1	1	2.53473	4.05	1	1	1.98545	4.05	1	1	2.03391	4.05	1	1	4.35422	4.05	1	2	321	33.9845	6.13818
Q8WVM0	Dimethyladenosine transferase 1, mitochondrial OS=Homo sapiens GN=TFB1M PE=1 SV=1 - [TFB1M_HUMAN]	4.05	1	1	1	1	0	0	0	0	6.7223e+06	0		0				0				0				0			2.64528	4.05	1	1		0			346	39.518	9.26123
Q5T8R3	Monocarboxylate transporter 1 (Fragment) OS=Homo sapiens GN=SLC16A1 PE=1 SV=1 - [Q5T8R3_HUMAN]	4.05	4	1	1	1	0	0	0	0	5.16161e+06	0		0				0				0				0			2.05621	4.05	1	1		0			296	31.6685	9.43701
P31942-3	Isoform 3 of Heterogeneous nuclear ribonucleoprotein H3 OS=Homo sapiens GN=HNRNPH3 - [HNRH3_HUMAN]	4.04	3	1	1	3	0	17176224	0	6.54868e+06	0	1.57916e+07		0			2.23679	4.04	1	1		0			2.03142	4.04	1	1		0			2.13953	4.04	1	1	297	31.5054	7.31299
P42285	Superkiller viralicidic activity 2-like 2 OS=Homo sapiens GN=SKIV2L2 PE=1 SV=3 - [SK2L2_HUMAN]	4.03	1	3	3	12	5.14522e+06	1.03582e+07	5.60048e+06	2.96933e+06	1.64046e+07	4.01191e+06	2.11616	0.96	1	1	7.59715	2.02	2	3	4.47267	2.02	2	2	4.29234	2.98	2	2	2.63546	0.96	1	1	6.71816	2.02	2	3	1042	117.729	6.52197
Q9BTW9	Tubulin-specific chaperone D OS=Homo sapiens GN=TBCD PE=1 SV=2 - [TBCD_HUMAN]	4.03	14	3	3	5	0	9.10555e+06	0	0	6.13917e+06	5.53146e+06		0			2.83125	1.68	1	1		0				0			6.55522	4.03	3	3	2.37972	1.68	1	1	1192	132.515	6.18896
C9J7P5	Protein TBRG4 (Fragment) OS=Homo sapiens GN=TBRG4 PE=1 SV=1 - [C9J7P5_HUMAN]	4.03	4	1	1	1	0	0	0	0	10038087	0		0				0				0				0			2.34931	4.03	1	1		0			248	28.362	7.00537
Q6XQN6-3	Isoform 3 of Nicotinate phosphoribosyltransferase OS=Homo sapiens GN=NAPRT - [PNCB_HUMAN]	4	6	2	2	5	0	5.75549e+06	0	0	9.55045e+06	0		0			4.66629	4	2	2		0				0			4.60263	4	2	2	2.13033	2.29	1	1	525	56.0642	5.66846
H3BUW8	Lon protease homolog 2, peroxisomal OS=Homo sapiens GN=LONP2 PE=1 SV=1 - [H3BUW8_HUMAN]	4	2	1	1	3	0	3.37932e+06	0	0	1.19162e+07	3.50219e+06		0			2.06344	4	1	1		0				0			2.82147	4	1	1	2.15764	4	1	1	300	33.8682	7.89893
Q9NX61-2	Isoform 2 of Transmembrane protein 161A OS=Homo sapiens GN=TMEM161A - [T161A_HUMAN]	3.99	3	1	1	1	0	0	0	0	2.59979e+06	0		0				0				0				0			2.00032	3.99	1	1		0			376	41.6054	9.31982
Q99798	Aconitate hydratase, mitochondrial OS=Homo sapiens GN=ACO2 PE=1 SV=2 - [ACON_HUMAN]	3.97	2	2	2	4	0	9.74969e+06	0	0	2.33908e+07	0		0			5.0301	3.97	2	2		0				0			6.44135	1.92	1	2		0			780	85.3719	7.60596
H0YFA9	N-acetylglucosamine-6-sulfatase (Fragment) OS=Homo sapiens GN=GNS PE=1 SV=1 - [H0YFA9_HUMAN]	3.96	5	1	1	1	0	0	0	0	4.87736e+06	0		0				0				0				0			2.09875	3.96	1	1		0			303	34.696	6.40479
I3L2B0	Clustered mitochondria protein homolog (Fragment) OS=Homo sapiens GN=CLUH PE=1 SV=2 - [I3L2B0_HUMAN]	3.96	4	4	4	5	2.9603e+06	6.30042e+06	2.73942e+06	0	1.08132e+07	0	2.20591	0.97	1	1	4.39853	2.1	2	2	2.18566	0.89	1	1		0			2.80345	1.05	1	1		0			1236	138.142	6.03662
A0A0C4DGS9	Choline/ethanolaminephosphotransferase 1 OS=Homo sapiens GN=CEPT1 PE=1 SV=1 - [A0A0C4DGS9_HUMAN]	3.93	2	1	1	4	3313648	1.1175e+07	0	0	3.05038e+07	0	2.17266	3.93	1	1	4.14206	3.93	1	2		0							2.63562	3.93	1	1					280	31.2727	7.92822
H0Y8Y3	PDZ and LIM domain protein 5 (Fragment) OS=Homo sapiens GN=PDLIM5 PE=1 SV=1 - [H0Y8Y3_HUMAN]	3.9	6	1	1	2	0	8.04873e+06	0	0	8.86037e+06	0		0			2.0543	3.9	1	1		0				0			2.3651	3.9	1	1		0			231	24.9653	8.6167
P82914	28S ribosomal protein S15, mitochondrial OS=Homo sapiens GN=MRPS15 PE=1 SV=1 - [RT15_HUMAN]	3.89	1	1	1	1	0	0	0	0	1.00453e+07	0		0				0				0				0			2.07511	3.89	1	1		0			257	29.8234	10.4771
O60488-2	Isoform Short of Long-chain-fatty-acid--CoA ligase 4 OS=Homo sapiens GN=ACSL4 - [ACSL4_HUMAN]	3.88	2	1	2	10	0	2.10973e+07	6.06911e+06	0	26952979	1.42817e+07		0			6.49551	3.88	2	3	2.02918	2.24	1	1		0			8.93686	3.88	2	4	4.25375	3.88	2	2	670	74.3879	8.03076
Q96BW9-3	Isoform 3 of Phosphatidate cytidylyltransferase, mitochondrial OS=Homo sapiens GN=TAMM41 - [TAM41_HUMAN]	3.86	2	1	1	2	0	0	0	0	1.22562e+07	0		0				0				0				0			4.29129	3.86	1	2		0			337	38.0549	9.12939
P04003	C4b-binding protein alpha chain OS=Homo sapiens GN=C4BPA PE=1 SV=2 - [C4BPA_HUMAN]	3.85	1	2	2	3	0	0	1.64586e+06	0	0	2.81837e+06		0			2.03376	2.01	1	1	1.94221	2.01	1	1		0				0			2.04539	1.84	1	1	597	66.9894	7.29834
Q96I24	Far upstream element-binding protein 3 OS=Homo sapiens GN=FUBP3 PE=1 SV=2 - [FUBP3_HUMAN]	3.85	2	1	2	3	0	0	5.17161e+06	0	5.87567e+06	0		0				0			2.13908	2.27	1	1		0			4.4085	3.85	2	2		0			572	61.6022	8.38232
P07954-2	Isoform Cytoplasmic of Fumarate hydratase, mitochondrial OS=Homo sapiens GN=FH - [FUMH_HUMAN]	3.85	2	1	1	2	0	2.74171e+06	0	0	5.49943e+06	0		0			1.99226	3.85	1	1		0				0			2.53925	3.85	1	1					467	50.1807	7.40088
Q7L576	Cytoplasmic FMR1-interacting protein 1 OS=Homo sapiens GN=CYFIP1 PE=1 SV=1 - [CYFP1_HUMAN]	3.83	10	4	4	7	0	5.5101e+06	0	2.26557e+06	7.06789e+06	0		0			9.236	3.83	4	4		0			2.12972	0.88	1	1	4.62033	1.76	2	2		0			1253	145.089	6.90283
O14732-2	Isoform 2 of Inositol monophosphatase 2 OS=Homo sapiens GN=IMPA2 - [IMPA2_HUMAN]	3.83	2	1	1	3	0	8.33275e+06	5.35024e+06	0	0	5.3291e+06		0			2.12185	3.83	1	1	2.15737	3.83	1	1		0				0			2.06822	3.83	1	1	261	28.4936	6.99072
Q3KQZ1-3	Isoform 3 of Solute carrier family 25 member 35 OS=Homo sapiens GN=SLC25A35 - [S2535_HUMAN]	3.83	3	1	1	2	0	961242	0	0	1950328	0		0			2.30235	3.83	1	1		0				0			2.38048	3.83	1	1		0			287	30.7296	8.45557
Q7Z4Q2	HEAT repeat-containing protein 3 OS=Homo sapiens GN=HEATR3 PE=1 SV=2 - [HEAT3_HUMAN]	3.82	1	2	2	4	0	0	4.27893e+06	0	6.8254e+06	4.87562e+06		0				0			2.26677	1.91	1	1		0			4.36307	3.82	2	2	1.92602	1.91	1	1	680	74.535	5.10986
Q53RT3	Retroviral-like aspartic protease 1 OS=Homo sapiens GN=ASPRV1 PE=1 SV=1 - [APRV1_HUMAN]	3.79	1	1	1	2	9007178	0	0	0	1.31592e+07	0	2.07618	3.79	1	1		0								0			2.40466	3.79	1	1					343	36.9681	5.43994
H7C5Q2	Acyl-coenzyme A thioesterase 9, mitochondrial (Fragment) OS=Homo sapiens GN=ACOT9 PE=1 SV=1 - [H7C5Q2_HUMAN]	3.79	5	1	1	1	0	0	0	0	9.99103e+06	0		0				0				0				0			2.07348	3.79	1	1		0			264	30.0282	7.45947
H7BXK9	ATP-binding cassette sub-family B member 6, mitochondrial (Fragment) OS=Homo sapiens GN=ABCB6 PE=1 SV=1 - [H7BXK9_HUMAN]	3.77	3	2	2	2	0	0	0	0	4.95535e+06	0		0				0				0				0			5.29995	3.77	2	2		0			690	77.4966	8.57275
F8W914	Reticulon OS=Homo sapiens GN=RTN4 PE=1 SV=1 - [F8W914_HUMAN]	3.77	4	1	1	1	0	0	0	0	0	6.16977e+06														0				0			2.59827	3.77	1	1	345	37.1214	4.76709
Q9HD45	Transmembrane 9 superfamily member 3 OS=Homo sapiens GN=TM9SF3 PE=1 SV=2 - [TM9S3_HUMAN]	3.74	2	2	2	2	0	0	0	0	1.92154e+07	0		0				0				0				0			4.74168	3.74	2	2		0			589	67.8431	7.21045
Q86W42-3	Isoform 3 of THO complex subunit 6 homolog OS=Homo sapiens GN=THOC6 - [THOC6_HUMAN]	3.72	3	1	1	1	0	5.42729e+06	0	0	0	0		0			2.32236	3.72	1	1		0				0				0				0			296	32.8696	7.23975
F5H7D6	Transducin-like enhancer protein 3 OS=Homo sapiens GN=TLE3 PE=1 SV=1 - [F5H7D6_HUMAN]	3.72	28	2	2	3	0	5.30825e+06	0	0	0	3.56227e+06		0			4.38112	3.72	2	2		0				0				0			2.0475	2.15	1	1	699	74.8542	7.31299
P23381-2	Isoform 2 of Tryptophan--tRNA ligase, cytoplasmic OS=Homo sapiens GN=WARS - [SYWC_HUMAN]	3.72	2	1	1	3	0	0	0	0	2.47375e+07	7.36732e+06		0				0				0				0			5.20412	3.72	1	2	2.2086	3.72	1	1	430	48.8204	6.48096
Q5VYK3	Proteasome-associated protein ECM29 homolog OS=Homo sapiens GN=ECM29 PE=1 SV=2 - [ECM29_HUMAN]	3.69	3	5	5	10	8.9679e+06	2.21336e+07	9.49342e+06	0	1.20286e+07	1.44504e+07	2.4506	0.81	1	1	3.82337	0.81	1	1	5.26024	1.41	2	2		0			8.59726	2.55	3	3	7.97604	1.36	2	3	1845	204.16	7.12256
Q15120	[Pyruvate dehydrogenase (acetyl-transferring)] kinase isozyme 3, mitochondrial OS=Homo sapiens GN=PDK3 PE=1 SV=1 - [PDK3_HUMAN]	3.69	2	1	1	1	0	0	0	0	7918018	0		0				0				0				0			2.04751	3.69	1	1		0			406	46.9091	8.36768
Q14160	Protein scribble homolog OS=Homo sapiens GN=SCRIB PE=1 SV=4 - [SCRIB_HUMAN]	3.68	7	5	5	10	2.3435e+06	2.86056e+06	0	851922	4.00413e+06	3.93611e+06	2.19203	0.8	1	1	7.00996	2.27	3	3		0			2.37714	0.8	1	1	5.02974	1.47	2	2	6.90152	2.45	3	3	1630	174.778	5.07178
E9PRM7	Solute carrier family 22 member 18 OS=Homo sapiens GN=SLC22A18 PE=1 SV=1 - [E9PRM7_HUMAN]	3.68	2	1	1	5	0	1.1276e+07	0	0	1.45332e+07	4.89051e+06					5.37783	3.68	1	2		0				0			5.53802	3.68	1	2	2.2113	3.68	1	1	326	34.9298	9.65674
Q7Z6Z7-2	Isoform 2 of E3 ubiquitin-protein ligase HUWE1 OS=Homo sapiens GN=HUWE1 - [HUWE1_HUMAN]	3.67	5	12	12	21	0	9.13865e+06	4.64698e+06	0	9.91553e+06	5.38396e+06		0			21.8311	2.32	8	9	4.06195	0.57	2	2		0			14.9247	2.02	6	6	9.36798	1.17	4	4	4358	479.897	5.23682
H3BQG3	Pyruvate dehydrogenase phosphatase regulatory subunit, mitochondrial OS=Homo sapiens GN=PDPR PE=1 SV=1 - [H3BQG3_HUMAN]	3.67	3	1	1	3	0	3.23529e+06	0	0	7.6299e+06	2.59089e+06		0			2.64173	3.67	1	1		0							3.00835	3.67	1	1	2.03641	3.67	1	1	491	54.7557	7.15186
Q29RF7	Sister chromatid cohesion protein PDS5 homolog A OS=Homo sapiens GN=PDS5A PE=1 SV=1 - [PDS5A_HUMAN]	3.66	3	3	3	10	3.20071e+06	9.63127e+06	5.54943e+06	2.24868e+06	9.51735e+06	5.64976e+06	3.09267	1.05	1	1	5.10983	2.69	2	2	5.97147	2.02	2	2	3.03827	1.05	1	1	5.20397	2.62	2	2	5.10903	2.62	2	2	1337	150.734	7.91357
Q9Y2W1	Thyroid hormone receptor-associated protein 3 OS=Homo sapiens GN=THRAP3 PE=1 SV=2 - [TR150_HUMAN]	3.66	1	4	4	12	7.13965e+06	1.175e+07	0	6.01358e+06	1.12545e+07	6.68572e+06	7.39607	3.56	3	3	2.45961	1.36	1	1		0			5.19656	3.66	3	3	4.3788	2.72	2	2	4.08009	2.62	2	3	955	108.601	10.1548
Q9BPX3	Condensin complex subunit 3 OS=Homo sapiens GN=NCAPG PE=1 SV=1 - [CND3_HUMAN]	3.65	3	3	3	4	0	3.32949e+06	0	0	5.25801e+06	0		0			5.04476	2.76	2	2		0				0			4.83852	2.07	2	2		0			1015	114.262	5.59229
D6RIZ4	Major facilitator superfamily domain-containing protein 10 OS=Homo sapiens GN=MFSD10 PE=1 SV=1 - [D6RIZ4_HUMAN]	3.65	4	1	1	2	0	0	0	0	1.40595e+07	5.7506e+06						0				0				0			2.49227	3.65	1	1	2.3271	3.65	1	1	356	38.2232	9.72998
O95870-2	Isoform 2 of Abhydrolase domain-containing protein 16A OS=Homo sapiens GN=ABHD16A - [ABHGA_HUMAN]	3.62	2	2	2	5	0	7.77347e+06	0	0	8.706e+06	5.92284e+06		0			2.39047	1.71	1	1		0				0			4.09455	1.71	1	2	4.37478	3.62	2	2	525	59.3451	7.84033
O00767	Acyl-CoA desaturase OS=Homo sapiens GN=SCD PE=1 SV=2 - [ACOD_HUMAN]	3.62	1	1	1	4	0	1.2019e+07	0	6.75997e+06	2.10925e+07	1.43559e+07		0			2.16915	3.62	1	1		0			2.20757	3.62	1	1	2.56102	3.62	1	1	2.20622	3.62	1	1	359	41.4961	8.99756
P98194-2	Isoform 2 of Calcium-transporting ATPase type 2C member 1 OS=Homo sapiens GN=ATP2C1 - [AT2C1_HUMAN]	3.6	11	2	2	2	0	0	0	0	8.95631e+06	0		0				0				0				0			4.31566	3.6	2	2		0			888	96.8972	6.31592
C9JXG5	THO complex subunit 5 homolog (Fragment) OS=Homo sapiens GN=THOC5 PE=1 SV=1 - [C9JXG5_HUMAN]	3.59	4	1	1	1	0	0	0	0	1.31458e+07	0		0				0				0							2.48931	3.59	1	1		0			223	26.3336	8.104
A0A0A0MTJ6	Catenin alpha-2 OS=Homo sapiens GN=CTNNA2 PE=1 SV=1 - [A0A0A0MTJ6_HUMAN]	3.57	12	1	1	3	0	6.72891e+06	0	0	6.95574e+06	0		0			2.04394	3.57	1	1		0				0			4.32484	3.57	1	2		0			476	52.964	5.05908
Q86XA6	B4GALT1 protein OS=Homo sapiens GN=B4GALT1 PE=1 SV=1 - [Q86XA6_HUMAN]	3.56	4	1	1	3	0	938396	0	0	5.95107e+06	2.92897e+06		0			2.34186	3.56	1	1		0							2.45626	3.56	1	1	1.90895	3.56	1	1	225	24.2708	9.33447
Q96AG3-3	Isoform 3 of Solute carrier family 25 member 46 OS=Homo sapiens GN=SLC25A46 - [S2546_HUMAN]	3.56	2	1	1	1	0	0	0	0	3.93244e+06	0		0								0							1.92607	3.56	1	1					337	37.1798	6.65381
A0A087WU62	39S ribosomal protein L45, mitochondrial OS=Homo sapiens GN=MRPL45 PE=1 SV=1 - [A0A087WU62_HUMAN]	3.52	3	1	1	1	0	0	0	0	12149930	0		0				0				0							2.00067	3.52	1	1		0			256	29.3292	8.90967
Q92604	Acyl-CoA:lysophosphatidylglycerol acyltransferase 1 OS=Homo sapiens GN=LPGAT1 PE=1 SV=1 - [LGAT1_HUMAN]	3.51	1	1	1	1	0	0	0	0	2.38563e+06	0		0				0				0				0			1.94175	3.51	1	1		0			370	43.0613	8.92432
Q9H6R4-2	Isoform 2 of Nucleolar protein 6 OS=Homo sapiens GN=NOL6 - [NOL6_HUMAN]	3.48	5	2	2	4	0	4.85966e+06	0	0	1.01918e+07	2.79921e+06		0			2.32007	1.99	1	1		0				0			4.64739	3.48	2	2	2.90458	1.99	1	1	1007	112.234	7.73779
C9JRH2	Regulator of chromosome condensation (Fragment) OS=Homo sapiens GN=RCC1 PE=1 SV=1 - [C9JRH2_HUMAN]	3.48	7	1	1	4	9.49194e+06	0	0	9.06462e+06	0	0	4.37921	3.48	1	2		0				0			4.09793	3.48	1	2		0				0			230	24.4496	7.41553
P48449-3	Isoform 3 of Lanosterol synthase OS=Homo sapiens GN=LSS - [ERG7_HUMAN]	3.47	4	2	2	3	0	0	0	0	7.30288e+06	0		0				0				0				0			6.40824	3.47	2	3		0			721	82.1456	6.68311
P12270	Nucleoprotein TPR OS=Homo sapiens GN=TPR PE=1 SV=3 - [TPR_HUMAN]	3.47	2	7	7	13	0	5.44918e+06	2.98409e+06	1.44548e+06	6.1152e+06	8.43664e+06		0			2.07452	0.63	1	1	6.09818	1.23	3	3	1.99022	0.38	1	1	4.48879	1.4	2	2	13.8925	3.05	6	6	2363	267.131	5.021
Q8IWT6	Volume-regulated anion channel subunit LRRC8A OS=Homo sapiens GN=LRRC8A PE=1 SV=1 - [LRC8A_HUMAN]	3.46	1	2	2	3	0	4.96481e+06	0	0	7.23169e+06	0		0			2.77422	1.6	1	1		0				0			5.98769	3.46	2	2		0			810	94.1387	7.94287
A0A0C4DGZ0	DNA-directed RNA polymerase OS=Homo sapiens GN=POLR2A PE=1 SV=1 - [A0A0C4DGZ0_HUMAN]	3.45	4	5	5	7	0	5.34535e+06	0	0	11781340	4.12337e+06		0			9.14464	2.54	4	4		0				0			5.17849	1.42	2	2	2.29461	0.91	1	1	1970	217.069	7.37158
Q92974-3	Isoform 3 of Rho guanine nucleotide exchange factor 2 OS=Homo sapiens GN=ARHGEF2 - [ARHG2_HUMAN]	3.44	6	2	2	5	0	3.51983e+06	0	1.99656e+06	5.85675e+06	3.30868e+06		0			2.29056	2.19	1	1		0			2.10437	2.19	1	1	2.27567	1.25	1	1	4.89431	3.44	2	2	958	108.175	6.87354
Q96S55-2	Isoform 2 of ATPase WRNIP1 OS=Homo sapiens GN=WRNIP1 - [WRIP1_HUMAN]	3.44	4	2	2	3	0	0	0	0	8.10824e+06	7.55613e+06		0				0				0				0			4.39616	3.44	2	2	2.01461	1.41	1	1	640	69.4155	6.26514
Q96AE4	Far upstream element-binding protein 1 OS=Homo sapiens GN=FUBP1 PE=1 SV=3 - [FUBP1_HUMAN]	3.42	4	1	2	3	0	11469680	0	0	8.09837e+06	0		0			2.56625	2.02	1	1		0				0			4.89917	3.42	2	2		0			644	67.5185	7.60596
Q9BT78-2	Isoform 2 of COP9 signalosome complex subunit 4 OS=Homo sapiens GN=COPS4 - [CSN4_HUMAN]	3.41	4	1	1	1	0	0	3.38618e+06	0	0	0		0				0			2.11932	3.41	1	1		0				0				0			352	40.1717	6.94678
Q9NSD9	Phenylalanine--tRNA ligase beta subunit OS=Homo sapiens GN=FARSB PE=1 SV=3 - [SYFB_HUMAN]	3.4	2	2	2	4	0	5.85646e+06	0	0	1.22168e+07	2.68598e+06		0			2.05915	1.53	1	1		0				0			4.306	3.4	2	2	1.96151	1.53	1	1	589	66.0735	6.84424
J3QQS9	Monocarboxylate transporter 4 (Fragment) OS=Homo sapiens GN=SLC16A3 PE=1 SV=1 - [J3QQS9_HUMAN]	3.4	5	1	1	3	0	5.90036e+06	0	0	1.89328e+07	2.20467e+06		0			2.04701	3.4	1	1		0				0			2.35835	3.4	1	1	2.14081	3.4	1	1	235	24.935	9.0415
G8JLG2	Corneodesmosin OS=Homo sapiens GN=CDSN PE=1 SV=1 - [G8JLG2_HUMAN]	3.4	2	1	1	7	2.70188e+07	9.77236e+06	8.55761e+06	1.30185e+07	1.82234e+07	0	5.44349	3.4	1	2	2.87291	3.4	1	1	2.33404	3.4	1	1	5.18268	3.4	1	2	2.68209	3.4	1	1		0			529	51.5753	8.44092
Q96A65-2	Isoform 2 of Exocyst complex component 4 OS=Homo sapiens GN=EXOC4 - [EXOC4_HUMAN]	3.38	2	1	1	1	0	880841	0	0	0	0		0			2.24864	3.38	1	1		0				0				0				0			473	53.8233	6.96143
P17812	CTP synthase 1 OS=Homo sapiens GN=CTPS1 PE=1 SV=2 - [PYRG1_HUMAN]	3.38	2	2	2	5	0	7.95666e+06	2.88548e+06	0	8.87539e+06	4.7347e+06		0			2.69238	2.03	1	1	1.90152	1.35	1	1		0			4.85933	3.38	2	2	2.64785	2.03	1	1	591	66.648	6.45557
Q92466-2	Isoform D1 of DNA damage-binding protein 2 OS=Homo sapiens GN=DDB2 - [DDB2_HUMAN]	3.36	3	1	1	1	0	0	0	0	0	2.09022e+06		0				0				0				0				0			2.1849	3.36	1	1	238	26.7266	9.61279
F8VNY2	DNA primase (Fragment) OS=Homo sapiens GN=PRIM1 PE=1 SV=5 - [F8VNY2_HUMAN]	3.35	2	1	1	1	0	2.41816e+06	0	0	0	0		0			2.4592	3.35	1	1		0				0				0				0			328	39.0198	8.54346
Q9BXB7	Spermatogenesis-associated protein 16 OS=Homo sapiens GN=SPATA16 PE=1 SV=3 - [SPT16_HUMAN]	3.34	1	1	1	1	0	0	0	9.67274e+07	0	0		0				0				0			0	3.34	1	1		0				0			569	65.2217	9.14404
H0YIS4	Protein phosphatase 1 regulatory subunit 12A (Fragment) OS=Homo sapiens GN=PPP1R12A PE=1 SV=1 - [H0YIS4_HUMAN]	3.34	8	1	1	5	0	8.56848e+06	4.6849e+06	2.17765e+06	9.23188e+06	5.98245e+06		0			2.75999	3.34	1	1	2.04723	3.34	1	1	1.85273	3.34	1	1	2.60594	3.34	1	1	2.43814	3.34	1	1	299	33.1325	6.43018
A0A0C4DGX4	Cullin-1 OS=Homo sapiens GN=CUL1 PE=1 SV=1 - [A0A0C4DGX4_HUMAN]	3.32	2	2	2	3	0	4.8619e+06	0	0	6.8433e+06	0		0			2.72177	1.6	1	1		0				0			4.21533	3.32	2	2		0			752	87.3328	7.47412
Q9NV96-3	Isoform 3 of Cell cycle control protein 50A OS=Homo sapiens GN=TMEM30A - [CC50A_HUMAN]	3.31	4	1	1	1	0	1.71831e+06	0	0	0	0		0			2.05358	3.31	1	1		0				0				0				0			242	27.7112	9.33447
Q93009-3	Isoform 3 of Ubiquitin carboxyl-terminal hydrolase 7 OS=Homo sapiens GN=USP7 - [UBP7_HUMAN]	3.31	4	3	3	5	0	0	0	0	4.88377e+06	4.20928e+06		0				0				0				0			7.10229	3.31	3	3	3.89995	2.03	2	2	1086	126.189	5.70654
J3KTL8	Structural maintenance of chromosomes flexible hinge domain-containing protein 1 (Fragment) OS=Homo sapiens GN=SMCHD1 PE=1 SV=1 - [J3KTL8_HUMAN]	3.31	4	4	4	10	3.1597e+06	3.57575e+06	4.4087e+06	0	8.22487e+06	3.02003e+06	2.3579	0.86	1	1	2.13708	0.79	1	1	1.8754	0.86	1	1		0			9.52702	2.59	3	4	6.90355	2.38	3	3	1388	155.549	8.01611
A0A075B6F6	Minor histocompatibility antigen H13 (Fragment) OS=Homo sapiens GN=HM13 PE=1 SV=1 - [A0A075B6F6_HUMAN]	3.31	5	1	1	1	0	0	0	0	1.18063e+07	0		0				0				0				0			1.94286	3.31	1	1		0			272	30.1427	7.88428
Q9NUQ2	1-acyl-sn-glycerol-3-phosphate acyltransferase epsilon OS=Homo sapiens GN=AGPAT5 PE=1 SV=3 - [PLCE_HUMAN]	3.3	1	1	1	1	0	3.71401e+06	0	0	0	0		0			2.51848	3.3	1	1		0				0				0				0			364	42.0449	9.1001
Q15427	Splicing factor 3B subunit 4 OS=Homo sapiens GN=SF3B4 PE=1 SV=1 - [SF3B4_HUMAN]	3.3	1	1	1	3	0	0	5.33593e+06	6.81675e+06	0	9.34306e+06		0							1.85316	3.3	1	1	1.94018	3.3	1	1		0			2.05332	3.3	1	1	424	44.3571	8.55811
Q09161	Nuclear cap-binding protein subunit 1 OS=Homo sapiens GN=NCBP1 PE=1 SV=1 - [NCBP1_HUMAN]	3.29	1	2	2	5	0	9.91885e+06	0	0	1.54515e+07	2.07645e+06		0			4.98272	3.29	2	2		0				0			5.29314	1.52	1	2	2.57109	1.77	1	1	790	91.7805	6.43018
Q9HCE1-2	Isoform 2 of Putative helicase MOV-10 OS=Homo sapiens GN=MOV10 - [MOV10_HUMAN]	3.22	3	2	2	4	0	7.56331e+06	0	0	5.83712e+06	0		0			4.61781	2	1	2		0				0			5.17544	3.22	2	2		0			900	101.533	9.20264
Q92797	Symplekin OS=Homo sapiens GN=SYMPK PE=1 SV=2 - [SYMPK_HUMAN]	3.22	5	3	3	4	0	2.63632e+06	0	0	4.3942e+06	1.40069e+06		0			2.12431	1.33	1	1		0				0			5.19739	1.88	2	2	2.05773	0.86	1	1	1274	141.059	6.12549
P21912	Succinate dehydrogenase [ubiquinone] iron-sulfur subunit, mitochondrial OS=Homo sapiens GN=SDHB PE=1 SV=3 - [SDHB_HUMAN]	3.21	1	1	1	4	0	0	0	0	4.46096e+07	5.92667e+07		0								0				0			4.74563	3.21	1	2	4.87826	3.21	1	2	280	31.6088	8.76318
Q5T750	Skin-specific protein 32 OS=Homo sapiens GN=XP32 PE=1 SV=1 - [XP32_HUMAN]	3.2	1	1	1	4	2.30338e+07	6.63401e+06	5.20062e+06	0	0	0	4.7246	3.2	1	2	2.06432	3.2	1	1	1.89777	3.2	1	1		0								0			250	26.2193	7.97217
F8VRY4	Transmembrane and TPR repeat-containing protein 3 OS=Homo sapiens GN=TMTC3 PE=1 SV=1 - [F8VRY4_HUMAN]	3.2	3	1	1	2	0	0	0	0	1.42583e+07	0		0				0				0				0			5.25193	3.2	1	2		0			406	45.2019	8.44092
Q8TD57-2	Isoform 2 of Dynein heavy chain 3, axonemal OS=Homo sapiens GN=DNAH3 - [DYH3_HUMAN]	3.19	3	1	1	3	0	0	7.00635e+08	0	0	7.80466e+08		0				0			2.04661	3.19	1	2		0				0			0	3.19	1	1	753	87.4447	7.18115
P69849	Nodal modulator 3 OS=Homo sapiens GN=NOMO3 PE=3 SV=2 - [NOMO3_HUMAN]	3.19	8	3	3	7	0	1.04026e+07	3.34952e+06	0	1.15408e+07	4.24467e+06		0			8.06926	3.19	3	3	2.27143	1.15	1	1		0			4.92091	1.96	2	2	2.25149	1.15	1	1	1222	134.049	5.66846
Q9Y2H6-2	Isoform 2 of Fibronectin type-III domain-containing protein 3A OS=Homo sapiens GN=FNDC3A - [FND3A_HUMAN]	3.15	5	2	2	2	0	0	0	0	7.31284e+06	0		0				0				0				0			4.92915	3.15	2	2		0			1142	125.741	7.07861
Q01433-2	Isoform Ex1A-2-3 of AMP deaminase 2 OS=Homo sapiens GN=AMPD2 - [AMPD2_HUMAN]	3.13	8	2	2	3	0	0	0	0	9.36929e+06	0		0				0				0				0			6.10622	3.13	2	3		0			798	92.0123	6.27783
Q7L1Q6-2	Isoform 2 of Basic leucine zipper and W2 domain-containing protein 1 OS=Homo sapiens GN=BZW1 - [BZW1_HUMAN]	3.12	4	1	1	1	0	0	0	0	0	6.22874e+06		0				0				0				0				0			1.94152	3.12	1	1	353	40.5128	6.45557
O60306	Intron-binding protein aquarius OS=Homo sapiens GN=AQR PE=1 SV=4 - [AQR_HUMAN]	3.1	2	3	3	8	1.99964e+06	9.05252e+06	3.50111e+06	0	7.92831e+06	7.54601e+06	2.27533	0.88	1	1	4.87365	0.88	1	2	2.43406	0.88	1	1		0			7.83821	3.1	3	3	2.49972	0.88	1	1	1485	171.186	6.3667
Q06265-3	Isoform 3 of Exosome complex component RRP45 OS=Homo sapiens GN=EXOSC9 - [EXOS9_HUMAN]	3.1	5	1	1	1	0	0	0	0	0	5.06649e+06		0				0				0				0				0			1.94488	3.1	1	1	355	39.2101	5.05908
Q8TF66	Leucine-rich repeat-containing protein 15 OS=Homo sapiens GN=LRRC15 PE=2 SV=2 - [LRC15_HUMAN]	3.1	2	2	2	2	0	2.27182e+07	0	0	0	0		0			5.02074	3.1	2	2		0				0				0							581	64.3252	6.7124
H7C0X4	Dol-P-Man:Man(5)GlcNAc(2)-PP-Dol alpha-1,3-mannosyltransferase (Fragment) OS=Homo sapiens GN=ALG3 PE=1 SV=1 - [H7C0X4_HUMAN]	3.1	4	1	1	5	0	4.87366e+06	0	1.93632e+06	1.62493e+07	5.71504e+06		0			2.92637	3.1	1	1					2.04491	3.1	1	1	6.42715	3.1	1	2	2.75078	3.1	1	1	323	36.9838	9.80322
P26358	DNA (cytosine-5)-methyltransferase 1 OS=Homo sapiens GN=DNMT1 PE=1 SV=2 - [DNMT1_HUMAN]	3.09	7	4	4	6	0	5.34128e+06	0	0	9.16141e+06	5.31896e+06		0			4.56905	1.36	2	2		0				0			6.78215	2.6	3	3	2.64573	0.68	1	1	1616	183.05	7.75244
Q99797	Mitochondrial intermediate peptidase OS=Homo sapiens GN=MIPEP PE=1 SV=2 - [MIPEP_HUMAN]	3.09	1	2	2	2	0	0	0	0	8.42411e+06	0		0				0				0				0			4.32378	3.09	2	2		0			713	80.5888	7.04932
Q9BZE4-3	Isoform 3 of Nucleolar GTP-binding protein 1 OS=Homo sapiens GN=GTPBP4 - [NOG1_HUMAN]	3.09	3	1	1	1	0	0	0	0	5.29989e+06	0		0				0				0				0			2.29495	3.09	1	1		0			518	60.0134	9.39307
F5H515	Dynein heavy chain 10, axonemal (Fragment) OS=Homo sapiens GN=DNAH10 PE=4 SV=2 - [F5H515_HUMAN]	3.09	1	1	1	1	0	0	0	3.1431e+08	0	0		0				0				0			0	3.09	1	1		0				0			648	73.6655	5.93506
H3BQZ7	HCG2044799 OS=Homo sapiens GN=HNRNPUL2-BSCL2 PE=4 SV=1 - [H3BQZ7_HUMAN]	3.08	2	2	2	3	0	3.59925e+06	0	0	9.50512e+06	0		0			2.12964	1.88	1	1		0				0			4.8568	3.08	2	2		0			746	84.6392	4.93213
H7C5K0	Helicase-like transcription factor (Fragment) OS=Homo sapiens GN=HLTF PE=1 SV=1 - [H7C5K0_HUMAN]	3.06	4	1	1	2	0	3.99837e+06	0	0	5.78116e+06	0		0			2.13907	3.06	1	1		0				0			2.16447	3.06	1	1		0			425	48.003	8.6167
O43719	HIV Tat-specific factor 1 OS=Homo sapiens GN=HTATSF1 PE=1 SV=1 - [HTSF1_HUMAN]	3.05	3	2	2	14	9.97276e+06	2.14609e+07	1.17533e+07	4.39074e+06	1.65405e+07	8.27615e+06	2.4418	1.99	1	1	5.16644	1.99	1	2	2.87478	1.99	1	2	0	1.99	1	1	10.5462	3.05	2	4	9.01905	3.05	2	4	755	85.8006	4.39893
Q6UWP8	Suprabasin OS=Homo sapiens GN=SBSN PE=1 SV=2 - [SBSN_HUMAN]	3.05	1	1	1	1	6510765	0	0	0	0	0	3.32163	3.05	1	1		0				0				0				0				0			590	60.5046	7.00537
Q9H6X2-3	Isoform 3 of Anthrax toxin receptor 1 OS=Homo sapiens GN=ANTXR1 - [ANTR1_HUMAN]	3.03	6	1	1	1	0	2.67391e+06	0	0	0	0		0			2.01358	3.03	1	1		0				0				0				0			297	33.2587	6.68311
O60313	Dynamin-like 120 kDa protein, mitochondrial OS=Homo sapiens GN=OPA1 PE=1 SV=3 - [OPA1_HUMAN]	3.02	6	2	2	3	0	6.31553e+06	0	0	6.19477e+06	0		0			2.01609	1.88	1	1		0				0			5.46013	3.02	2	2		0			960	111.561	7.86963
O60763	General vesicular transport factor p115 OS=Homo sapiens GN=USO1 PE=1 SV=2 - [USO1_HUMAN]	3.01	2	2	2	3	0	1.13604e+07	0	0	7.87546e+06	0		0			2.80528	1.04	1	1		0				0			4.92656	3.01	2	2		0			962	107.828	4.90674
G5E9X5	Methylcrotonoyl-CoA carboxylase subunit alpha, mitochondrial OS=Homo sapiens GN=MCCC1 PE=1 SV=1 - [G5E9X5_HUMAN]	3	5	1	1	1	0	0	0	0	4.04377e+06	0		0				0				0				0			2.07526	3	1	1		0			434	48.1854	7.03467
Q9Y490	Talin-1 OS=Homo sapiens GN=TLN1 PE=1 SV=3 - [TLN1_HUMAN]	2.99	3	6	6	11	0	5.19092e+06	4.47381e+06	0	4.09867e+06	2.83869e+06		0			13.6049	2.44	5	6	3.82848	1.22	2	2		0			4.20353	0.98	2	2	2.44955	0.43	1	1	2541	269.599	6.07471
Q9NRK6	ATP-binding cassette sub-family B member 10, mitochondrial OS=Homo sapiens GN=ABCB10 PE=1 SV=2 - [ABCBA_HUMAN]	2.98	1	2	2	3	0	0	0	0	8.17027e+06	3.27051e+06		0				0				0				0			6.55879	2.98	2	2	2.18461	1.36	1	1	738	79.0979	9.84717
Q96ER9-2	Isoform 2 of Coiled-coil domain-containing protein 51 OS=Homo sapiens GN=CCDC51 - [CCD51_HUMAN]	2.98	2	1	1	1	0	0	0	0	4.73843e+06	0						0								0			2.20209	2.98	1	1					302	33.6365	6.96143
Q08752	Peptidyl-prolyl cis-trans isomerase D OS=Homo sapiens GN=PPID PE=1 SV=3 - [PPID_HUMAN]	2.97	1	1	1	1	0	0	0	1.93866e+06	0	0		0				0				0			1.97041	2.97	1	1		0				0			370	40.7379	7.21045
O15269	Serine palmitoyltransferase 1 OS=Homo sapiens GN=SPTLC1 PE=1 SV=1 - [SPTC1_HUMAN]	2.96	1	1	1	4	0	1.25503e+07	0	0	1.52741e+07	9.32935e+06		0			5.05997	2.96	1	2		0				0			3.46877	2.96	1	1	2.50891	2.96	1	1	473	52.7105	6.01123
Q5JRR6	Ubiquitin-like modifier-activating enzyme 1 OS=Homo sapiens GN=UBA1 PE=1 SV=1 - [Q5JRR6_HUMAN]	2.96	3	1	1	2	0	8.2302e+06	0	0	8.08596e+06	0		0			2.19626	2.96	1	1		0				0			2.52599	2.96	1	1		0			506	56.8155	6.23975
Q8WVV9-5	Isoform 5 of Heterogeneous nuclear ribonucleoprotein L-like OS=Homo sapiens GN=HNRNPLL - [HNRLL_HUMAN]	2.95	1	1	1	3	0	0	0	0	1.87564e+08	1.68161e+08		0				0				0				0			4.07654	2.95	1	2	2.04973	2.95	1	1	508	56.4311	7.63525
P52756	RNA-binding protein 5 OS=Homo sapiens GN=RBM5 PE=1 SV=2 - [RBM5_HUMAN]	2.94	1	1	3	12	4.96023e+07	1.71057e+07	1.42609e+07	2.06312e+07	0	4.02408e+07	4.43263	1.47	2	2	4.7072	1.47	1	2	1.8421	1.47	1	1	7.74573	2.7	2	4		0			6.60445	1.47	2	3	815	92.097	6.27783
A0A0B4J2E5	Uncharacterized protein OS=Homo sapiens PE=1 SV=1 - [A0A0B4J2E5_HUMAN]	2.94	2	2	2	3	0	2.92568e+06	0	0	2.41505e+06	2.78415e+06		0			2.32644	1.2	1	1		0				0			2.53611	1.2	1	1	1.947	1.74	1	1	919	102.386	6.20166
P52701-4	Isoform 4 of DNA mismatch repair protein Msh6 OS=Homo sapiens GN=MSH6 - [MSH6_HUMAN]	2.93	5	3	3	7	3.96586e+06	6.71868e+06	0	0	6.55692e+06	7.67019e+06	2.31893	1.13	1	1	4.60555	1.98	2	2		0				0			6.89097	2.93	3	3	2.04572	1.13	1	1	1058	119.719	6.84424
P56545	C-terminal-binding protein 2 OS=Homo sapiens GN=CTBP2 PE=1 SV=1 - [CTBP2_HUMAN]	2.92	3	1	1	1	0	0	0	0	4.98804e+06	0		0				0				0				0			2.32207	2.92	1	1		0			445	48.9141	6.94678
C9J4M6	DNA-directed RNA polymerase OS=Homo sapiens GN=POLR2B PE=1 SV=2 - [C9J4M6_HUMAN]	2.91	3	3	3	5	0	3.61318e+06	0	0	5.1283e+06	0		0			4.58893	1.64	2	2		0				0			7.10934	2.91	3	3		0			1099	125.109	8.29443
A0A0B4J1W3	N-alpha-acetyltransferase 15, NatA auxiliary subunit OS=Homo sapiens GN=NAA15 PE=1 SV=1 - [A0A0B4J1W3_HUMAN]	2.89	8	2	2	3	0	0	0	0	5.02318e+06	0		0				0				0				0			5.2751	2.89	2	2	2.03835	1.73	1	1	865	101.137	7.41553
P48448	Aldehyde dehydrogenase family 3 member B2 OS=Homo sapiens GN=ALDH3B2 PE=2 SV=3 - [AL3B2_HUMAN]	2.86	3	1	1	1	0	0	0	0	3.70419e+06	0						0				0				0			2.01979	2.86	1	1		0			385	42.6075	5.98584
D6R9I9	ATP-binding cassette sub-family E member 1 OS=Homo sapiens GN=ABCE1 PE=1 SV=1 - [D6R9I9_HUMAN]	2.85	2	1	1	1	0	0	0	0	0	0		0				0				0				0			2.11371	2.85	1	1		0			421	47.0064	8.30908
Q96LQ0	Protein phosphatase 1 regulatory subunit 36 OS=Homo sapiens GN=PPP1R36 PE=1 SV=1 - [PPR36_HUMAN]	2.84	1	1	1	1	0	0	0	0	0	2.13803e+07		0				0				0				0				0			0	2.84	1	1	422	49.4083	9.36377
Q9BVQ7-3	Isoform 3 of Spermatogenesis-associated protein 5-like protein 1 OS=Homo sapiens GN=SPATA5L1 - [SPA5L_HUMAN]	2.81	3	1	1	3	0	0	1.9535e+06	0	3.92401e+06	2.32914e+06		0				0			2.09235	2.81	1	1					2.23088	2.81	1	1	2.5559	2.81	1	1	392	41.113	10.1987
Q9H3U1-2	Isoform 2 of Protein unc-45 homolog A OS=Homo sapiens GN=UNC45A - [UN45A_HUMAN]	2.8	2	2	2	3	3.14281e+06	6.40755e+06	4.78548e+06	0	0	0	2.41103	1.72	1	1	2.73226	1.08	1	1	2.5845	1.72	1	1		0				0				0			929	101.611	6.06201
Q8NBS9-2	Isoform 2 of Thioredoxin domain-containing protein 5 OS=Homo sapiens GN=TXNDC5 - [TXND5_HUMAN]	2.78	3	1	1	2	0	0	0	0	3.4848e+06	3.9079e+06		0				0				0				0			2.11086	2.78	1	1	2.02162	2.78	1	1	324	36.155	5.46533
Q13347	Eukaryotic translation initiation factor 3 subunit I OS=Homo sapiens GN=EIF3I PE=1 SV=1 - [EIF3I_HUMAN]	2.77	1	1	1	4	0	1.51124e+07	6.29656e+06	0	1.38734e+07	0		0			2.69355	2.77	1	1	4.35166	2.77	1	2		0			2.36025	2.77	1	1					325	36.4786	5.64307
Q14683	Structural maintenance of chromosomes protein 1A OS=Homo sapiens GN=SMC1A PE=1 SV=2 - [SMC1A_HUMAN]	2.76	4	4	4	11	3.96588e+06	1.22203e+07	0	0	7.71879e+06	8.13317e+06	2.40539	0.73	1	1	4.80384	0.73	1	2		0			1.94074	0.65	1	1	12.6269	2.76	4	6	2.25178	0.73	1	1	1233	143.144	7.63525
Q0VDF9	Heat shock 70 kDa protein 14 OS=Homo sapiens GN=HSPA14 PE=1 SV=1 - [HSP7E_HUMAN]	2.75	1	1	1	1	0	0	0	0	6.19048e+06	0		0				0				0				0			2.2069	2.75	1	1		0			509	54.7601	5.59229
H0Y8E6	DNA replication licensing factor MCM2 (Fragment) OS=Homo sapiens GN=MCM2 PE=1 SV=1 - [H0Y8E6_HUMAN]	2.75	2	2	2	2	0	0	0	0	5.49224e+06	0		0				0				0				0			4.29902	2.75	2	2		0			836	94.0497	6.23975
P00390-5	Isoform 4 of Glutathione reductase, mitochondrial OS=Homo sapiens GN=GSR - [GSHR_HUMAN]	2.73	5	1	1	1	0	0	0	0	0	2.33806e+06						0				0				0				0			1.90301	2.73	1	1	440	47.2372	8.74854
Q9Y2S7	Polymerase delta-interacting protein 2 OS=Homo sapiens GN=POLDIP2 PE=1 SV=1 - [PDIP2_HUMAN]	2.72	1	1	1	1	0	1.38483e+06	0	0	0	0		0			2.08331	2.72	1	1		0				0				0				0			368	42.0072	8.63135
Q9BVI4	Nucleolar complex protein 4 homolog OS=Homo sapiens GN=NOC4L PE=1 SV=1 - [NOC4L_HUMAN]	2.71	1	1	1	1	0	0	0	0	4.36652e+06	0		0								0				0			2.40175	2.71	1	1		0			516	58.4307	7.48877
O14556	Glyceraldehyde-3-phosphate dehydrogenase, testis-specific OS=Homo sapiens GN=GAPDHS PE=1 SV=2 - [G3PT_HUMAN]	2.7	1	1	1	1	6.13285e+06	0	0	0	0	0	2.17947	2.7	1	1						0				0				0				0			408	44.4728	8.19189
Q9UP95-4	Isoform 4 of Solute carrier family 12 member 4 OS=Homo sapiens GN=SLC12A4 - [S12A4_HUMAN]	2.69	17	2	2	2	0	0	0	0	8.90233e+06	0		0				0				0				0			4.2863	2.69	2	2		0			780	84.6465	6.1001
Q8N7H5-2	Isoform 2 of RNA polymerase II-associated factor 1 homolog OS=Homo sapiens GN=PAF1 - [PAF1_HUMAN]	2.68	3	1	1	1	0	4.49533e+06	0	0	0	0		0			2.05303	2.68	1	1		0				0				0				0			485	55.0041	5.021
A8MXV4	Nucleoside diphosphate-linked moiety X motif 19, mitochondrial OS=Homo sapiens GN=NUDT19 PE=1 SV=1 - [NUD19_HUMAN]	2.67	1	1	1	1	0	0	0	0	3.9947e+06	0														0			1.98525	2.67	1	1					375	42.2066	7.63525
Q5VU13	V-set and immunoglobulin domain-containing protein 8 OS=Homo sapiens GN=VSIG8 PE=2 SV=1 - [VSIG8_HUMAN]	2.66	1	1	1	2	0	1.50787e+07	0	0	0	0		0			4.99399	2.66	1	2		0				0				0				0			414	43.8625	7.1958
Q13813-3	Isoform 3 of Spectrin alpha chain, non-erythrocytic 1 OS=Homo sapiens GN=SPTAN1 - [SPTN1_HUMAN]	2.65	6	6	6	12	4.8988e+06	7.00435e+06	5.51133e+06	0	0	2.59514e+06	9.61002	1.88	4	4	4.78258	0.9	2	2	8.82239	1.88	4	4		0				0			4.40563	0.77	2	2	2452	282.108	5.33838
D6RJ96	Heat shock 70 kDa protein 4L (Fragment) OS=Homo sapiens GN=HSPA4L PE=1 SV=1 - [D6RJ96_HUMAN]	2.64	8	1	1	2	0	0	0	0	1.02341e+07	4.18493e+06		0				0				0				0			2.13309	2.64	1	1	2.24387	2.64	1	1	531	59.1588	6.53662
Q86UL3	Glycerol-3-phosphate acyltransferase 4 OS=Homo sapiens GN=AGPAT6 PE=1 SV=1 - [GPAT4_HUMAN]	2.63	1	1	1	1	0	3.28283e+06	0	0	0	0		0			2.00277	2.63	1	1		0				0				0				0			456	52.0372	9.18799
Q96DV4	39S ribosomal protein L38, mitochondrial OS=Homo sapiens GN=MRPL38 PE=1 SV=2 - [RM38_HUMAN]	2.63	1	1	1	1	0	0	0	0	0	5.62602e+06		0				0				0				0				0			2.24452	2.63	1	1	380	44.5684	7.53271
Q5VU77	Ubiquitin-associated protein 2-like (Fragment) OS=Homo sapiens GN=UBAP2L PE=1 SV=1 - [Q5VU77_HUMAN]	2.57	7	1	1	4	0	6.25012e+06	3.79775e+06	0	4.7266e+06	802243		0			2.8142	2.57	1	1	2.64709	2.57	1	1		0			2.24892	2.57	1	1	2.19282	2.57	1	1	350	37.9382	6.7417
Q8IWB1	Inositol 1,4,5-trisphosphate receptor-interacting protein OS=Homo sapiens GN=ITPRIP PE=1 SV=1 - [IPRI_HUMAN]	2.56	1	1	1	1	0	0	0	0	8.2369e+06	0		0				0				0				0			2.31068	2.56	1	1		0			547	62.0194	5.88428
O00400	Acetyl-coenzyme A transporter 1 OS=Homo sapiens GN=SLC33A1 PE=1 SV=1 - [ACATN_HUMAN]	2.55	1	1	1	1	0	0	0	0	6.33264e+06	0		0				0								0			2.25134	2.55	1	1		0			549	60.8698	7.32764
Q86YZ3	Hornerin OS=Homo sapiens GN=HRNR PE=1 SV=2 - [HORN_HUMAN]	2.53	1	2	2	7	2.91432e+07	2.6644e+07	0	1.2209e+07	0	0	13.5486	2.53	2	3	2.87674	1.68	1	1		0			8.04848	2.53	2	3		0				0			2850	282.228	10.0376
Q27J81-2	Isoform 2 of Inverted formin-2 OS=Homo sapiens GN=INF2 - [INF2_HUMAN]	2.5	4	2	2	6	0	3.88728e+06	0	3.27587e+06	7.35544e+06	5.01374e+06		0			4.37023	2.5	2	2		0			2.80837	1.13	1	1	2.40055	1.37	1	1	4.52875	2.5	2	2	1240	134.533	5.52881
Q02252-2	Isoform 2 of Methylmalonate-semialdehyde dehydrogenase [acylating], mitochondrial OS=Homo sapiens GN=ALDH6A1 - [MMSA_HUMAN]	2.49	2	1	1	1	0	0	0	0	9.59896e+06	0		0				0				0				0			2.86293	2.49	1	1		0			522	56.1917	8.36768
E9PFP1	Phosphatidylinositol 3-kinase regulatory subunit beta OS=Homo sapiens GN=PIK3R2 PE=1 SV=1 - [E9PFP1_HUMAN]	2.49	2	1	1	1	0	0	0	0	2.79904e+06	0		0				0				0				0			2.23248	2.49	1	1		0			481	52.6673	6.04932
Q15424-2	Isoform 2 of Scaffold attachment factor B1 OS=Homo sapiens GN=SAFB - [SAFB1_HUMAN]	2.48	5	2	2	7	0	7.18067e+06	5.664e+06	4.47896e+06	9.084e+06	6.68676e+06		0			2.08305	1.06	1	1	2.20875	1.42	1	1	2.24712	1.42	1	1	4.3554	2.48	2	2	4.37641	2.48	2	2	848	95.1232	6.45557
P23458	Tyrosine-protein kinase JAK1 OS=Homo sapiens GN=JAK1 PE=1 SV=2 - [JAK1_HUMAN]	2.43	1	2	2	2	0	6.30278e+06	0	2808324	0	0		0			2.21399	1.13	1	1		0			2.06571	1.3	1	1		0				0			1154	133.191	7.54736
F5GWX5	Chromodomain-helicase-DNA-binding protein 4 OS=Homo sapiens GN=CHD4 PE=1 SV=1 - [F5GWX5_HUMAN]	2.41	7	4	4	18	1.54776e+07	1.49145e+07	7.11247e+06	8.55408e+06	2.0113e+07	1.24252e+07	5.1664	0.68	1	2	11.0502	1.73	3	4	9.39862	1.73	3	4	2.95378	0.68	1	1	11.8182	1.31	2	4	7.8089	1.99	3	3	1905	216.967	5.80811
Q9HBH5	Retinol dehydrogenase 14 OS=Homo sapiens GN=RDH14 PE=1 SV=1 - [RDH14_HUMAN]	2.38	1	1	1	1	0	0	0	0	3.76289e+06	0		0				0				0				0			2.20717	2.38	1	1		0			336	36.8414	8.79248
Q9BUA3	Uncharacterized protein C11orf84 OS=Homo sapiens GN=C11orf84 PE=1 SV=3 - [CK084_HUMAN]	2.36	1	1	1	1	0	0	0	0	0	1.894e+06		0								0				0				0			2.45019	2.36	1	1	381	41.0114	5.0083
P41743	Protein kinase C iota type OS=Homo sapiens GN=PRKCI PE=1 SV=2 - [KPCI_HUMAN]	2.35	1	1	1	1	0	0	0	0	4.75207e+06	0		0				0				0				0			2.08715	2.35	1	1		0			596	68.2183	5.84619
Q9Y2Z2-2	Isoform 1 of Protein MTO1 homolog, mitochondrial OS=Homo sapiens GN=MTO1 - [MTO1_HUMAN]	2.35	5	1	1	1	0	0	0	0	5.82617e+06	0		0				0				0				0			2.03891	2.35	1	1		0			595	66.7996	8.35303
Q8IZV5	Retinol dehydrogenase 10 OS=Homo sapiens GN=RDH10 PE=1 SV=1 - [RDH10_HUMAN]	2.35	1	1	1	4	0	0	2.71668e+06	0	5.06624e+06	5.76856e+06		0				0			1.83971	2.35	1	1		0			4.09774	2.35	1	2	2.23583	2.35	1	1	341	38.0624	7.40088
Q8NFQ8	Torsin-1A-interacting protein 2 OS=Homo sapiens GN=TOR1AIP2 PE=1 SV=1 - [TOIP2_HUMAN]	2.34	1	1	1	4	0	9.62157e+06	0	0	10358252	4.64396e+06		0			2.50034	2.34	1	1		0				0			5.00807	2.34	1	2	2.44627	2.34	1	1	470	51.2322	4.95752
Q9H9T3-4	Isoform 3 of Elongator complex protein 3 OS=Homo sapiens GN=ELP3 - [ELP3_HUMAN]	2.34	5	1	1	2	0	1.62502e+06	0	0	5.14937e+06	0		0			2.59872	2.34	1	1		0				0			2.28753	2.34	1	1		0			428	49.3732	8.68994
F2Z2C0	Exosome complex exonuclease RRP44 OS=Homo sapiens GN=DIS3 PE=1 SV=1 - [F2Z2C0_HUMAN]	2.33	2	1	1	2	0	4.21034e+06	0	0	0	2.99471e+06		0			2.23725	2.33	1	1		0				0				0			2.53558	2.33	1	1	559	63.5773	6.40479
P55010	Eukaryotic translation initiation factor 5 OS=Homo sapiens GN=EIF5 PE=1 SV=2 - [IF5_HUMAN]	2.32	1	1	1	5	0	0	4.54976e+06	0	1.0028e+07	4.77307e+06		0			4.65648	2.32	1	2	2.38419	2.32	1	1		0			2.68143	2.32	1	1	2.90814	2.32	1	1	431	49.1918	5.57959
P10586-2	Isoform 2 of Receptor-type tyrosine-protein phosphatase F OS=Homo sapiens GN=PTPRF - [PTPRF_HUMAN]	2.32	6	3	3	5	0	0	3.87347e+06	0	6.72326e+06	2.74686e+06		0				0			2.21355	0.9	1	1		0			4.74505	1.69	2	2	4.37488	1.53	2	2	1898	211.553	6.41748
Q14203-5	Isoform 5 of Dynactin subunit 1 OS=Homo sapiens GN=DCTN1 - [DCTN1_HUMAN]	2.28	8	2	2	7	4.94561e+06	4.96736e+06	3.66168e+06	0	5.07827e+06	0	2.16903	0.79	1	1	7.35729	2.28	2	3	1.98841	0.79	1	1		0			4.59832	2.28	2	2		0			1139	126.654	5.42725
P27694	Replication protein A 70 kDa DNA-binding subunit OS=Homo sapiens GN=RPA1 PE=1 SV=2 - [RFA1_HUMAN]	2.27	1	1	1	3	0	0	0	3.63199e+06	0	3.11062e+06	2.19162	2.27	1	1		0				0			2.74206	2.27	1	1		0			2.28836	2.27	1	1	616	68.0953	7.21045
E9PBL0	E3 ISG15--protein ligase HERC5 OS=Homo sapiens GN=HERC5 PE=1 SV=1 - [E9PBL0_HUMAN]	2.27	2	1	1	1	0	0	0	0	0	3.6585e+06		0				0				0				0				0			2.07321	2.27	1	1	662	77.8193	6.39209
O14617-3	Isoform 3 of AP-3 complex subunit delta-1 OS=Homo sapiens GN=AP3D1 - [AP3D1_HUMAN]	2.24	5	1	1	1	0	1.05659e+07	0	0	0	0		0			2.69115	2.24	1	1		0				0				0				0			984	111.168	8.104
P09914-2	Isoform 2 of Interferon-induced protein with tetratricopeptide repeats 1 OS=Homo sapiens GN=IFIT1 - [IFIT1_HUMAN]	2.24	2	1	1	1	0	0	0	0	0	2.31526e+06		0				0				0				0				0			2.10485	2.24	1	1	447	51.6806	8.36768
A0A0D9SG07	Band 4.1-like protein 1 OS=Homo sapiens GN=EPB41L1 PE=4 SV=1 - [A0A0D9SG07_HUMAN]	2.24	6	1	1	1	0	6.82966e+06	0	0	0	0		0			2.40305	2.24	1	1		0				0				0				0			670	75.4444	7.2251
Q96BD0-2	Isoform 2 of Solute carrier organic anion transporter family member 4A1 OS=Homo sapiens GN=SLCO4A1 - [SO4A1_HUMAN]	2.23	5	1	1	1	0	0	0	0	1.44039e+07	0		0				0								0			2.14764	2.23	1	1					583	62.2844	8.104
B7Z7P0	Ubiquitin conjugation factor E4 A OS=Homo sapiens GN=UBE4A PE=1 SV=1 - [B7Z7P0_HUMAN]	2.23	3	1	1	2	0	3.8436e+06	0	0	5.86945e+06	0		0			2.22319	2.23	1	1		0				0			2.47111	2.23	1	1		0			538	61.9626	5.68115
E9PG46	AP2-associated protein kinase 1 OS=Homo sapiens GN=AAK1 PE=1 SV=1 - [E9PG46_HUMAN]	2.23	3	1	1	1	0	0	0	0	2.76114e+06	0		0				0				0				0			2.19643	2.23	1	1		0			674	73.7236	9.1001
Q14258	E3 ubiquitin/ISG15 ligase TRIM25 OS=Homo sapiens GN=TRIM25 PE=1 SV=2 - [TRI25_HUMAN]	2.22	1	1	1	1	0	0	0	0	6.76961e+06	0		0				0				0				0			2.08233	2.22	1	1		0			630	70.9277	8.08936
Q7KZ85-2	Isoform 2 of Transcription elongation factor SPT6 OS=Homo sapiens GN=SUPT6H - [SPT6H_HUMAN]	2.2	2	1	1	1	0	0	0	0	3.58505e+06	0		0				0				0				0			2.04799	2.2	1	1		0			545	61.2624	8.45557
P28288-2	Isoform 2 of ATP-binding cassette sub-family D member 3 OS=Homo sapiens GN=ABCD3 - [ABCD3_HUMAN]	2.19	2	1	1	1	0	0	0	0	1.78214e+07	0		0				0				0				0			2.7236	2.19	1	1		0			549	62.6858	9.23193
O43747	AP-1 complex subunit gamma-1 OS=Homo sapiens GN=AP1G1 PE=1 SV=5 - [AP1G1_HUMAN]	2.19	2	2	2	8	3.49393e+06	1.30404e+07	3.28758e+06	2.43992e+06	1.27581e+07	5.76175e+06	2.28235	1.09	1	1	5.05035	1.09	1	2	2.04756	1.09	1	1	2.04021	1.09	1	1	4.68015	2.19	2	2	2.40005	1.09	1	1	822	91.2931	6.80029
Q8TDB8-4	Isoform 4 of Solute carrier family 2, facilitated glucose transporter member 14 OS=Homo sapiens GN=SLC2A14 - [GTR14_HUMAN]	2.19	5	1	1	1	0	0	0	0	5.68192e+06	0		0				0								0			2.19146	2.19	1	1		0			411	44.8625	7.79639
P17174	Aspartate aminotransferase, cytoplasmic OS=Homo sapiens GN=GOT1 PE=1 SV=3 - [AATC_HUMAN]	2.18	1	1	1	1	5.49364e+06	0	0	0	0	0	2.18985	2.18	1	1		0				0				0				0				0			413	46.2185	7.00537
P78325-2	Isoform 2 of Disintegrin and metalloproteinase domain-containing protein 8 OS=Homo sapiens GN=ADAM8 - [ADAM8_HUMAN]	2.18	2	1	1	1	217647667	0	0	0	0	0	2.11724	2.18	1	1		0				0				0				0				0			733	78.7988	7.62061
Q9HC35-2	Isoform 2 of Echinoderm microtubule-associated protein-like 4 OS=Homo sapiens GN=EML4 - [EMAL4_HUMAN]	2.17	3	2	2	3	0	7465925	0	0	6.19575e+06	0		0			2.14182	1.3	1	1		0				0			4.21056	2.17	2	2		0			923	102.38	6.15088
O95202	LETM1 and EF-hand domain-containing protein 1, mitochondrial OS=Homo sapiens GN=LETM1 PE=1 SV=1 - [LETM1_HUMAN]	2.17	1	1	1	1	0	0	0	0	1.18034e+07	0		0				0				0				0			2.19799	2.17	1	1		0			739	83.302	6.69775
Q9H0D6-2	Isoform 2 of 5'-3' exoribonuclease 2 OS=Homo sapiens GN=XRN2 - [XRN2_HUMAN]	2.17	2	1	1	1	0	5.09235e+06	0	0	0	0		0			2.16316	2.17	1	1		0				0				0				0			874	99.8981	8.01611
P19525-2	Isoform 2 of Interferon-induced, double-stranded RNA-activated protein kinase OS=Homo sapiens GN=EIF2AK2 - [E2AK2_HUMAN]	2.16	2	1	1	2	0	4.12201e+06	0	0	2.32782e+06	0		0			1.99042	2.16	1	1		0				0			2.05067	2.16	1	1		0			510	57.3552	8.03076
Q9H9A6	Leucine-rich repeat-containing protein 40 OS=Homo sapiens GN=LRRC40 PE=1 SV=1 - [LRC40_HUMAN]	2.16	1	1	1	1	0	0	0	0	3.12201e+06	0		0				0				0				0			2.07661	2.16	1	1		0			602	68.2071	6.43018
P00367	Glutamate dehydrogenase 1, mitochondrial OS=Homo sapiens GN=GLUD1 PE=1 SV=2 - [DHE3_HUMAN]	2.15	2	1	1	4	0	5.50208e+06	1.77097e+06	0	8.23878e+06	4.30686e+06		0			2.24769	2.15	1	1	1.886	2.15	1	1		0			2.78251	2.15	1	1	1.90604	2.15	1	1	558	61.3592	7.79639
Q9H0A0	N-acetyltransferase 10 OS=Homo sapiens GN=NAT10 PE=1 SV=2 - [NAT10_HUMAN]	2.15	5	2	2	4	1.9723e+06	2.60119e+06	0	0	5.24029e+06	3.25987e+06	2.09557	0.88	1	1	2.27591	1.27	1	1		0				0			2.7138	1.27	1	1	2.16204	1.27	1	1	1025	115.657	8.26514
Q9Y263	Phospholipase A-2-activating protein OS=Homo sapiens GN=PLAA PE=1 SV=2 - [PLAP_HUMAN]	2.14	1	1	1	1	0	0	3.56246e+06	0	0	0		0				0			1.90048	2.14	1	1		0				0				0			795	87.1014	6.3667
O43795-2	Isoform 2 of Unconventional myosin-Ib OS=Homo sapiens GN=MYO1B - [MYO1B_HUMAN]	2.13	5	2	2	2	0	6.61424e+06	0	0	0	0		0			4.62143	2.13	2	2		0				0				0				0			1078	124.872	9.20264
Q86TJ2-3	Isoform 3 of Transcriptional adapter 2-beta OS=Homo sapiens GN=TADA2B - [TAD2B_HUMAN]	2.13	3	1	1	3	0	0	9.58011e+06	1.21595e+07	1.56147e+07	0		0				0			2.04676	2.13	1	1	1.89797	2.13	1	1	2.37613	2.13	1	1		0			328	37.9428	9.14404
Q8TAQ2-2	Isoform 2 of SWI/SNF complex subunit SMARCC2 OS=Homo sapiens GN=SMARCC2 - [SMRC2_HUMAN]	2.12	6	2	2	5	4.66029e+06	9.32925e+06	6.14478e+06	4.17653e+06	0	0	2.23258	0.8	1	1	5.08968	2.12	2	2	2.83314	0.8	1	1	2.3401	0.8	1	1		0				0			1130	124.764	5.5542
Q96P70	Importin-9 OS=Homo sapiens GN=IPO9 PE=1 SV=3 - [IPO9_HUMAN]	2.11	1	2	2	2	0	5.0567e+06	0	0	0	0		0			2.24454	1.06	1	1		0				0			1.96241	1.06	1	1		0			1041	115.889	4.80518
Q99805	Transmembrane 9 superfamily member 2 OS=Homo sapiens GN=TM9SF2 PE=1 SV=1 - [TM9S2_HUMAN]	2.11	1	1	1	3	0	0	0	3.86015e+06	1.85001e+07	9.53135e+06		0				0				0			2.01592	2.11	1	1	2.9946	2.11	1	1	2.74586	2.11	1	1	663	75.7255	7.44482
Q3LIE7	Delta(24)-sterol reductase OS=Homo sapiens GN=Nbla03646 PE=1 SV=1 - [Q3LIE7_HUMAN]	2.11	3	1	1	10	1.18507e+07	2.95824e+07	1.42074e+07	1.75011e+07	39099863	3.50184e+07	2.38397	2.11	1	1	2.31755	2.11	1	1	4.43096	2.11	1	2	4.1156	2.11	1	2	4.45655	2.11	1	2	4.56822	2.11	1	2	427	49.4041	7.54736
Q13416	Origin recognition complex subunit 2 OS=Homo sapiens GN=ORC2 PE=1 SV=2 - [ORC2_HUMAN]	2.08	1	1	1	1	0	1.23771e+06	0	0	0	0		0			2.11788	2.08	1	1		0				0				0				0			577	65.9309	6.50732
E7EN77	Condensin complex subunit 1 (Fragment) OS=Homo sapiens GN=NCAPD2 PE=1 SV=2 - [E7EN77_HUMAN]	2.07	2	2	2	2	0	6.92971e+06	0	0	0	719409		0			2.11466	0.76	1	1		0				0				0			1.96639	1.31	1	1	919	102.584	5.93506
P05165-3	Isoform 3 of Propionyl-CoA carboxylase alpha chain, mitochondrial OS=Homo sapiens GN=PCCA - [PCCA_HUMAN]	2.06	3	1	1	3	0	1.20666e+07	0	0	1.6193e+07	0		0			2.33185	2.06	1	1		0				0			5.6221	2.06	1	2		0			681	74.9544	7.35693
O60216	Double-strand-break repair protein rad21 homolog OS=Homo sapiens GN=RAD21 PE=1 SV=2 - [RAD21_HUMAN]	2.06	1	1	1	2	0	0	0	0	5.94197e+06	3.81761e+06		0				0				0				0			2.25568	2.06	1	1	2.42093	2.06	1	1	631	71.6447	4.65283
G3V3B0	Apoptotic chromatin condensation inducer in the nucleus OS=Homo sapiens GN=ACIN1 PE=1 SV=1 - [G3V3B0_HUMAN]	2.06	7	1	1	1	2.86947e+06	0	0	0	0	0	2.10332	2.06	1	1		0				0				0				0				0			582	67.4545	7.59131
O60716-32	Isoform 4 of Catenin delta-1 OS=Homo sapiens GN=CTNND1 - [CTND1_HUMAN]	2.04	33	1	1	3	0	0	5.30317e+06	3.23642e+06	0	6.35895e+06		0				0			1.97433	2.04	1	1	2.21209	2.04	1	1		0			2.38467	2.04	1	1	589	65.6	8.1333
Q9NTJ3-2	Isoform 2 of Structural maintenance of chromosomes protein 4 OS=Homo sapiens GN=SMC4 - [SMC4_HUMAN]	2.03	4	2	2	4	0	7.34889e+06	0	0	9.22701e+06	0		0			4.81131	2.03	2	2		0				0			5.00541	2.03	2	2		0			1230	140.191	6.80029
H0YEJ7	Rho GTPase-activating protein 42 (Fragment) OS=Homo sapiens GN=ARHGAP42 PE=1 SV=1 - [H0YEJ7_HUMAN]	2.03	3	1	1	2	0	2.99087e+06	0	0	0	2.15085e+06		0			2.19204	2.03	1	1		0				0				0			1.96798	2.03	1	1	443	48.0905	9.01221
Q96S52-2	Isoform 2 of GPI transamidase component PIG-S OS=Homo sapiens GN=PIGS - [PIGS_HUMAN]	2.01	2	1	1	1	0	0	0	0	2.64524e+06	0		0				0				0				0			2.08431	2.01	1	1		0			547	60.9668	6.43018
P22033	Methylmalonyl-CoA mutase, mitochondrial OS=Homo sapiens GN=MUT PE=1 SV=4 - [MUTA_HUMAN]	2	1	1	1	1	0	0	0	0	4.37833e+06	0		0				0				0				0			3.11209	2	1	1		0			750	83.0818	6.93213
P47712	Cytosolic phospholipase A2 OS=Homo sapiens GN=PLA2G4A PE=1 SV=2 - [PA24A_HUMAN]	2	1	1	1	2	0	4.12354e+06	0	0	1.41798e+07	0		0			2.26174	2	1	1		0				0			2.97168	2	1	1		0			749	85.1842	5.37646
Q9NW82	WD repeat-containing protein 70 OS=Homo sapiens GN=WDR70 PE=1 SV=1 - [WDR70_HUMAN]	1.99	1	1	1	1	0	0	0	0	0	0		0				0				0				0			1.94896	1.99	1	1		0			654	73.155	6.32861
B3KRD1	Syntabulin OS=Homo sapiens GN=SYBU PE=1 SV=1 - [B3KRD1_HUMAN]	1.97	8	1	1	4	7.02378e+06	5.60539e+06	4.07406e+06	3.47038e+06	0	0	2.34768	1.97	1	1	2.29047	1.97	1	1	1.9916	1.97	1	1	1.95499	1.97	1	1		0				0			457	50.4315	5.04639
C9J8Q5	Succinate-semialdehyde dehydrogenase, mitochondrial OS=Homo sapiens GN=ALDH5A1 PE=1 SV=1 - [C9J8Q5_HUMAN]	1.97	3	1	1	1	0	0	0	0	8.04948e+06	0		0				0				0							2.53466	1.97	1	1		0			507	53.8335	8.19189
P13473	Lysosome-associated membrane glycoprotein 2 OS=Homo sapiens GN=LAMP2 PE=1 SV=2 - [LAMP2_HUMAN]	1.95	3	1	1	4	0	1.61453e+07	0	0	1.36243e+07	5.03576e+06		0			2.32977	1.95	1	1		0				0			4.10685	1.95	1	2	2.07656	1.95	1	1	410	44.9323	5.63037
P31948-3	Isoform 3 of Stress-induced-phosphoprotein 1 OS=Homo sapiens GN=STIP1 - [STIP1_HUMAN]	1.93	3	1	1	1	0	0	0	0	2.09621e+06	0		0				0				0				0			2.16437	1.93	1	1		0			519	59.74	6.80029
O60502-3	Isoform 3 of Protein O-GlcNAcase OS=Homo sapiens GN=MGEA5 - [OGA_HUMAN]	1.92	4	1	1	1	0	1.30486e+06	0	0	0	0		0			2.08625	1.92	1	1		0				0				0				0			677	76.1444	4.84326
Q96S59	Ran-binding protein 9 OS=Homo sapiens GN=RANBP9 PE=1 SV=1 - [RANB9_HUMAN]	1.92	1	1	1	2	0	8.33948e+06	0	0	0	5.7325e+06		0			2.01915	1.92	1	1		0				0				0			2.84647	1.92	1	1	729	77.798	6.78564
Q9Y2T2	AP-3 complex subunit mu-1 OS=Homo sapiens GN=AP3M1 PE=1 SV=1 - [AP3M1_HUMAN]	1.91	1	1	1	1	0	0	0	0	0	2.81258e+06		0				0				0				0				0			2.07386	1.91	1	1	418	46.9093	6.93213
P35573-2	Isoform 5 of Glycogen debranching enzyme OS=Homo sapiens GN=AGL - [GDE_HUMAN]	1.91	3	3	3	7	0	5.94977e+06	2.8545e+06	0	7.30781e+06	2640340		0			6.9529	1.91	3	3	2.2357	0.79	1	1		0			4.50021	1.32	2	2	2.7298	0.79	1	1	1515	172.516	6.7124
E7EMB1	Switch-associated protein 70 OS=Homo sapiens GN=SWAP70 PE=1 SV=1 - [E7EMB1_HUMAN]	1.9	2	1	1	2	0	8.9877e+06	0	0	8002607	0		0			2.07247	1.9	1	1		0				0			2.22874	1.9	1	1		0			527	61.9939	6.1001
Q96ST3	Paired amphipathic helix protein Sin3a OS=Homo sapiens GN=SIN3A PE=1 SV=2 - [SIN3A_HUMAN]	1.89	2	2	2	2	0	0	0	0	3.48835e+06	0		0				0				0				0			4.81354	1.89	2	2		0			1273	145.085	7.25439
P11388	DNA topoisomerase 2-alpha OS=Homo sapiens GN=TOP2A PE=1 SV=3 - [TOP2A_HUMAN]	1.89	8	3	3	8	2.79364e+06	7.38995e+06	2.97391e+06	0	6.06873e+06	4.45247e+06	2.15355	0.78	1	1	4.77085	1.24	2	2	2.38614	0.78	1	1		0			6.26985	1.89	3	3	1.90409	0.46	1	1	1531	174.276	8.71924
A0A0C4DFN1	Mitofusin-1 OS=Homo sapiens GN=MFN1 PE=1 SV=1 - [A0A0C4DFN1_HUMAN]	1.89	2	1	1	2	0	2.81766e+06	0	0	18805908	0		0			2.44746	1.89	1	1		0				0			2.77034	1.89	1	1		0			741	84.1062	6.32861
P08243-3	Isoform 3 of Asparagine synthetase [glutamine-hydrolyzing] OS=Homo sapiens GN=ASNS - [ASNS_HUMAN]	1.88	3	1	1	3	3.73427e+06	2.16345e+06	0	0	0	3.51674e+06	2.22868	1.88	1	1	2.21205	1.88	1	1		0				0				0			1.91643	1.88	1	1	478	54.783	6.49365
Q9NZJ5	Eukaryotic translation initiation factor 2-alpha kinase 3 OS=Homo sapiens GN=EIF2AK3 PE=1 SV=3 - [E2AK3_HUMAN]	1.88	3	2	2	5	0	5.8964e+06	0	6.53552e+06	0	6.19358e+06		0			2.13758	0.9	1	1		0			4.4082	0.9	1	2		0			4.29373	1.88	2	2	1116	125.137	5.42725
Q9Y4H2	Insulin receptor substrate 2 OS=Homo sapiens GN=IRS2 PE=1 SV=2 - [IRS2_HUMAN]	1.87	1	1	1	1	0	0	0	0	2.65372e+06	0		0				0				0				0			1.95519	1.87	1	1		0			1338	137.249	8.646
A5YKK6-3	Isoform 3 of CCR4-NOT transcription complex subunit 1 OS=Homo sapiens GN=CNOT1 - [CNOT1_HUMAN]	1.86	6	4	4	8	0	3.36235e+06	1.78785e+06	0	3.07692e+06	2.10192e+06		0			6.72972	1.4	3	3	1.89229	0.47	1	1		0			6.88871	1.44	3	3	1.92646	0.51	1	1	2150	241.106	7.04932
Q5T2B5	Cullin-2 OS=Homo sapiens GN=CUL2 PE=1 SV=1 - [Q5T2B5_HUMAN]	1.84	4	1	1	1	0	0	0	0	1.85301e+06	0		0				0				0				0			2.23688	1.84	1	1		0			706	82.3053	6.72705
P08581-3	Isoform 3 of Hepatocyte growth factor receptor OS=Homo sapiens GN=MET - [MET_HUMAN]	1.83	3	1	1	1	0	3.20193e+06	0	0	0	0		0			2.57499	1.83	1	1		0				0				0				0			764	85.6899	7.78174
Q13085-3	Isoform 3 of Acetyl-CoA carboxylase 1 OS=Homo sapiens GN=ACACA - [ACACA_HUMAN]	1.81	12	3	3	5	0	4.98369e+06	3.50863e+06	0	0	0		0			7.36177	1.81	3	3	4.44066	1.23	2	2		0				0				0			2268	257.075	6.60986
Q9UQE7	Structural maintenance of chromosomes protein 3 OS=Homo sapiens GN=SMC3 PE=1 SV=2 - [SMC3_HUMAN]	1.81	1	2	2	3	0	5.07808e+06	0	0	6.56393e+06	0		0			4.8409	1.81	2	2		0				0			2.31064	1.15	1	1		0			1217	141.454	7.18115
O94826	Mitochondrial import receptor subunit TOM70 OS=Homo sapiens GN=TOMM70A PE=1 SV=1 - [TOM70_HUMAN]	1.81	1	1	1	1	0	0	0	0	6.42273e+06	0		0				0				0				0			2.40917	1.81	1	1		0			608	67.412	7.12256
F2Z2B9	Gamma-tubulin complex component 2 OS=Homo sapiens GN=TUBGCP2 PE=1 SV=1 - [F2Z2B9_HUMAN]	1.8	4	1	1	1	0	0	0	0	2.95866e+06	0		0				0				0				0			2.13106	1.8	1	1		0			721	82.5518	6.84424
P51511	Matrix metalloproteinase-15 OS=Homo sapiens GN=MMP15 PE=1 SV=1 - [MMP15_HUMAN]	1.79	1	1	1	2	0	0	0	0	1.63123e+07	0		0			2.51887	1.79	1	1		0				0			2.41056	1.79	1	1		0			669	75.7589	7.45947
Q9H2M9	Rab3 GTPase-activating protein non-catalytic subunit OS=Homo sapiens GN=RAB3GAP2 PE=1 SV=1 - [RBGPR_HUMAN]	1.79	1	2	2	2	0	3.66761e+06	1.70269e+06	0	0	0		0			2.06693	1.01	1	1	2.5482	0.79	1	1		0				0				0			1393	155.886	5.61768
Q8IYM0-2	Isoform 2 of Protein FAM186B OS=Homo sapiens GN=FAM186B - [F186B_HUMAN]	1.79	2	1	1	1	0	1.86141e+08	0	0	0	0		0			2.0177	1.79	1	1		0				0				0				0			781	90.956	8.90967
Q5JRA6-4	Isoform 4 of Melanoma inhibitory activity protein 3 OS=Homo sapiens GN=MIA3 - [MIA3_HUMAN]	1.78	2	1	1	5	0	0	6.03556e+07	0	387613963	7.82966e+07		0				0			0	1.78	1	1		0			6.34632	1.78	1	3	0	1.78	1	1	785	87.383	6.82959
Q969S9-2	Isoform 2 of Ribosome-releasing factor 2, mitochondrial OS=Homo sapiens GN=GFM2 - [RRF2M_HUMAN]	1.78	3	1	1	5	0	5.1934e+06	3.02563e+06	3.94467e+06	1.44262e+07	5.27413e+06		0			2.49566	1.78	1	1	2.06552	1.78	1	1	2.00399	1.78	1	1	2.70908	1.78	1	1	2.47338	1.78	1	1	732	81.1493	6.17627
B3KXD6	Pescadillo homolog OS=Homo sapiens GN=PES1 PE=1 SV=1 - [B3KXD6_HUMAN]	1.78	4	1	1	2	0	0	0	0	1.75457e+06	3.04014e+06		0				0				0				0			2.01996	1.78	1	1	2.00271	1.78	1	1	449	51.4319	5.19873
E9PNR2	Ras and Rab interactor 1 OS=Homo sapiens GN=RIN1 PE=1 SV=1 - [E9PNR2_HUMAN]	1.78	3	1	1	1	0	0	0	0	2.07423e+06	0		0				0				0				0			1.93999	1.78	1	1		0			617	66.5042	6.63916
H0YBN5	Protein virilizer homolog (Fragment) OS=Homo sapiens GN=KIAA1429 PE=1 SV=1 - [H0YBN5_HUMAN]	1.78	4	1	1	1	0	0	0	548029	0	0		0				0				0			1.87977	1.78	1	1		0				0			730	81.9273	5.70654
O43395	U4/U6 small nuclear ribonucleoprotein Prp3 OS=Homo sapiens GN=PRPF3 PE=1 SV=2 - [PRPF3_HUMAN]	1.76	1	1	1	2	2.12632e+06	0	0	0	0	2.22026e+06	2.53331	1.76	1	1		0				0				0				0			2.15874	1.76	1	1	683	77.4809	9.49561
O96005-3	Isoform 2 of Cleft lip and palate transmembrane protein 1 OS=Homo sapiens GN=CLPTM1 - [CLPT1_HUMAN]	1.76	3	1	1	1	0	0	0	0	5.33734e+06	0		0				0				0				0			1.99948	1.76	1	1		0			567	65.5551	5.99854
O14964-2	Isoform 2 of Hepatocyte growth factor-regulated tyrosine kinase substrate OS=Homo sapiens GN=HGS - [HGS_HUMAN]	1.74	2	1	1	4	0	1.09815e+07	4.8412e+06	0	1.63947e+07	7123699		0			2.8618	1.74	1	1	1.99624	1.74	1	1		0			2.78096	1.74	1	1	2.21305	1.74	1	1	690	76.3276	5.85889
Q643R3	Lysophospholipid acyltransferase LPCAT4 OS=Homo sapiens GN=LPCAT4 PE=1 SV=1 - [LPCT4_HUMAN]	1.72	1	1	1	3	0	2.5561e+06	0	0	4.02338e+06	4.06642e+06		0			2.59778	1.72	1	1		0				0			2.27834	1.72	1	1	2.10954	1.72	1	1	524	57.1833	8.96826
Q8IWI9-2	Isoform 2 of MAX gene-associated protein OS=Homo sapiens GN=MGA - [MGAP_HUMAN]	1.72	5	1	1	2	5.07048e+06	0	3.58969e+06	0	0	0	2.25691	1.72	1	1		0			1.99197	1.72	1	1		0				0				0			697	77.1868	5.46533
Q14643-4	Isoform 4 of Inositol 1,4,5-trisphosphate receptor type 1 OS=Homo sapiens GN=ITPR1 - [ITPR1_HUMAN]	1.71	9	4	4	5	0	0	0	0	1.03641e+07	6.82246e+06		0				0				0				0			4.30889	0.78	2	2	6.0307	1.22	3	3	2695	306.578	6.29053
Q9NYY8-2	Isoform 2 of FAST kinase domain-containing protein 2 OS=Homo sapiens GN=FASTKD2 - [FAKD2_HUMAN]	1.7	2	1	1	4	0	2.72459e+06	0	3.21027e+06	4.90278e+06	5.29246e+06		0			2.31582	1.7	1	1		0			1.91266	1.7	1	1	2.05777	1.7	1	1	2.286	1.7	1	1	648	74.4875	7.98682
E9PB90	Hexokinase OS=Homo sapiens GN=HK2 PE=1 SV=1 - [E9PB90_HUMAN]	1.69	2	1	1	1	0	0	0	0	2.51902e+06	0		0				0				0				0			2.23282	1.69	1	1		0			889	98.9088	6.03662
P01024	Complement C3 OS=Homo sapiens GN=C3 PE=1 SV=2 - [CO3_HUMAN]	1.68	1	2	2	2	0	7.26645e+06	0	0	0	0		0			4.69202	1.68	2	2		0				0				0				0			1663	187.03	6.40479
P61764	Syntaxin-binding protein 1 OS=Homo sapiens GN=STXBP1 PE=1 SV=1 - [STXB1_HUMAN]	1.68	2	1	1	1	0	0	0	0	7.65481e+06	0		0				0				0				0			2.58907	1.68	1	1		0			594	67.5259	6.96143
Q03519-2	Isoform 2 of Antigen peptide transporter 2 OS=Homo sapiens GN=TAP2 - [TAP2_HUMAN]	1.68	4	1	1	4	0	5.7125e+06	0	0	5.0935e+06	4.33837e+06		0			4.39702	1.68	1	2		0				0			2.4069	1.68	1	1	2.07556	1.68	1	1	653	71.9567	7.84033
H0Y6U5	Condensin-2 complex subunit G2 (Fragment) OS=Homo sapiens GN=NCAPG2 PE=1 SV=1 - [H0Y6U5_HUMAN]	1.67	3	1	1	1	0	0	0	0	1.98757e+06	0		0				0				0				0			2.11354	1.67	1	1		0			898	102.847	7.57666
E9PLT0	Cold shock domain-containing protein E1 OS=Homo sapiens GN=CSDE1 PE=1 SV=1 - [E9PLT0_HUMAN]	1.65	5	1	1	3	0	6.9413e+06	0	0	6.43799e+06	3312733		0			2.4425	1.65	1	1		0				0			2.66276	1.65	1	1	2.11945	1.65	1	1	668	74.5368	6.0874
Q8IWX8	Calcium homeostasis endoplasmic reticulum protein OS=Homo sapiens GN=CHERP PE=1 SV=3 - [CHERP_HUMAN]	1.64	2	1	1	1	0	0	0	7.31004e+06	0	0		0				0				0			2.08477	1.64	1	1		0				0			916	103.637	9.0415
P11166	Solute carrier family 2, facilitated glucose transporter member 1 OS=Homo sapiens GN=SLC2A1 PE=1 SV=2 - [GTR1_HUMAN]	1.63	1	1	1	2	0	0	0	0	7.72891e+06	0		0				0				0				0			4.47327	1.63	1	2		0			492	54.0485	8.71924
Q8WTT2	Nucleolar complex protein 3 homolog OS=Homo sapiens GN=NOC3L PE=1 SV=1 - [NOC3L_HUMAN]	1.63	1	1	1	1	0	0	0	0	4.81151e+06	0		0				0				0				0			1.95875	1.63	1	1		0			800	92.4896	9.17334
Q6PD62	RNA polymerase-associated protein CTR9 homolog OS=Homo sapiens GN=CTR9 PE=1 SV=1 - [CTR9_HUMAN]	1.62	1	1	1	4	0	0	0	0	1.76211e+07	5.02541e+06		0			5.51422	1.62	1	2		0				0			3.27317	1.62	1	1	2.84183	1.62	1	1	1173	133.42	6.771
P33897	ATP-binding cassette sub-family D member 1 OS=Homo sapiens GN=ABCD1 PE=1 SV=2 - [ABCD1_HUMAN]	1.61	1	1	1	2	0	0	0	0	6.17644e+06	0		0				0				0				0			4.48948	1.61	1	2		0			745	82.8845	8.95361
O60303	Uncharacterized protein KIAA0556 OS=Homo sapiens GN=KIAA0556 PE=1 SV=4 - [K0556_HUMAN]	1.61	1	1	1	1	0	0	0	0	0	1.20207e+08		0				0				0				0				0			2.05493	1.61	1	1	1618	180.806	5.87158
E7EMW7	E3 ubiquitin-protein ligase UBR5 OS=Homo sapiens GN=UBR5 PE=1 SV=1 - [E7EMW7_HUMAN]	1.58	3	3	3	4	0	2.2434e+06	0	0	4.32886e+06	0		0			1.98383	0.57	1	1		0				0			7.1757	1.58	3	3		0			2792	308.382	5.84619
F8VUA7	Oxysterol-binding protein (Fragment) OS=Homo sapiens GN=OSBPL8 PE=1 SV=5 - [F8VUA7_HUMAN]	1.58	5	1	1	3	0	3.4672e+06	0	0	3.09235e+06	2.58217e+06		0			2.38586	1.58	1	1		0				0			2.42726	1.58	1	1	2.36856	1.58	1	1	695	79.16	6.88818
Q9H6W3	Bifunctional lysine-specific demethylase and histidyl-hydroxylase NO66 OS=Homo sapiens GN=NO66 PE=1 SV=2 - [NO66_HUMAN]	1.56	1	1	1	2	0	0	0	0	4.99146e+06	1.83799e+06		0				0				0				0			2.09797	1.56	1	1	2.17747	1.56	1	1	641	71.0414	6.45557
G5E9W3	Cleavage and polyadenylation specific factor 3, 73kDa, isoform CRA_b OS=Homo sapiens GN=CPSF3 PE=1 SV=1 - [G5E9W3_HUMAN]	1.55	2	1	1	1	0	0	0	0	1.22673e+07	0		0				0				0				0			2.23381	1.55	1	1		0			647	73.43	5.57959
Q8WWL2-2	Isoform 2 of Protein spire homolog 2 OS=Homo sapiens GN=SPIRE2 - [SPIR2_HUMAN]	1.5	3	1	1	5	0	0	0	0	0	0		0				0			5.90923	1.5	1	3		0				0			3.92112	1.5	1	2	666	74.2865	6.82959
P02788-2	Isoform DeltaLf of Lactotransferrin OS=Homo sapiens GN=LTF - [TRFL_HUMAN]	1.5	4	1	1	2	6.87089e+06	0	0	0	0	0	4.50515	1.5	1	2		0				0				0				0				0			666	73.1142	7.85498
Q14684-2	Isoform 2 of Ribosomal RNA processing protein 1 homolog B OS=Homo sapiens GN=RRP1B - [RRP1B_HUMAN]	1.49	2	1	1	1	0	0	0	0	0	0		0				0			2.19457	1.49	1	1		0				0				0			740	82.125	9.80322
A0A0C4DG98	THO complex subunit 2 OS=Homo sapiens GN=THOC2 PE=1 SV=1 - [A0A0C4DG98_HUMAN]	1.49	3	2	2	2	0	0	0	0	4.65202e+06	0		0				0				0				0			4.34389	1.49	2	2		0			1478	169.475	8.67529
O75165	DnaJ homolog subfamily C member 13 OS=Homo sapiens GN=DNAJC13 PE=1 SV=5 - [DJC13_HUMAN]	1.47	1	3	3	8	3.12143e+06	5.32136e+06	4.27992e+06	0	2.16052e+07	4.26121e+06	2.1522	0.53	1	1	7.25358	1.47	3	3	2.87803	0.53	1	1		0			3.04083	0.53	1	1	4.56037	1.03	2	2	2243	254.252	6.7417
H0Y612	E3 ubiquitin-protein ligase TRIM33 (Fragment) OS=Homo sapiens GN=TRIM33 PE=1 SV=1 - [H0Y612_HUMAN]	1.46	4	1	1	2	0	6176615	0	0	8.08693e+06	0		0			2.71191	1.46	1	1		0				0			2.08572	1.46	1	1		0			888	98.9395	7.85498
Q8TCJ2	Dolichyl-diphosphooligosaccharide--protein glycosyltransferase subunit STT3B OS=Homo sapiens GN=STT3B PE=1 SV=1 - [STT3B_HUMAN]	1.45	1	1	1	1	0	0	0	0	0	7.78873e+06		0				0				0				0				0			2.15324	1.45	1	1	826	93.6137	8.90967
Q9P1Y5	Calmodulin-regulated spectrin-associated protein 3 OS=Homo sapiens GN=CAMSAP3 PE=1 SV=2 - [CAMP3_HUMAN]	1.44	1	1	1	2	0	3.07995e+06	2480257	0	0	0		0			1.99263	1.44	1	1	2.04188	1.44	1	1		0				0				0			1249	134.666	8.35303
P55786-2	Isoform 2 of Puromycin-sensitive aminopeptidase OS=Homo sapiens GN=NPEPPS - [PSA_HUMAN]	1.43	3	1	1	2	0	2.26423e+06	0	0	5.36698e+06	0		0			2.50248	1.43	1	1		0				0			2.47921	1.43	1	1		0			839	94.4559	5.37646
P15170-2	Isoform 2 of Eukaryotic peptide chain release factor GTP-binding subunit ERF3A OS=Homo sapiens GN=GSPT1 - [ERF3A_HUMAN]	1.42	2	1	1	3	0	0	0	0	2.06522e+07	7.68861e+06		0				0				0				0			1.95343	1.42	1	1	4.14915	1.42	1	2	636	68.5571	5.32568
G5E9U2	Cadherin-like and PC-esterase domain-containing protein 1 OS=Homo sapiens GN=CPED1 PE=1 SV=1 - [G5E9U2_HUMAN]	1.42	3	1	1	2	0	0	0	0	1.43696e+07	0		0				0				0				0			4.11669	1.42	1	2		0			563	64.5793	6.04932
Q9UMF0	Intercellular adhesion molecule 5 OS=Homo sapiens GN=ICAM5 PE=1 SV=3 - [ICAM5_HUMAN]	1.41	1	1	1	2	0	2.39998e+06	0	0	3.68933e+06	0		0			2.51259	1.41	1	1		0				0			2.9865	1.41	1	1		0			924	97.0557	5.94775
Q9Y6N8	Cadherin-10 OS=Homo sapiens GN=CDH10 PE=1 SV=2 - [CAD10_HUMAN]	1.4	1	1	1	2	0	0	0	0	4.23385e+06	1.23229e+06		0				0				0				0			2.05282	1.4	1	1	1.96641	1.4	1	1	788	88.3966	4.98291
Q6P1M0	Long-chain fatty acid transport protein 4 OS=Homo sapiens GN=SLC27A4 PE=1 SV=1 - [S27A4_HUMAN]	1.4	1	1	1	1	0	0	0	0	5.19573e+06	0		0				0				0				0			2.12498	1.4	1	1		0			643	72.0181	8.47021
Q15397	Pumilio domain-containing protein KIAA0020 OS=Homo sapiens GN=KIAA0020 PE=1 SV=3 - [K0020_HUMAN]	1.39	1	1	1	1	0	0	2.10757e+06	0	0	0		0				0			2.01182	1.39	1	1		0				0				0			648	73.5383	9.64209
Q9H0X9-3	Isoform 3 of Oxysterol-binding protein-related protein 5 OS=Homo sapiens GN=OSBPL5 - [OSBL5_HUMAN]	1.39	3	1	1	3	0	2.72845e+06	0	0	3.4632e+06	1.24918e+06		0			2.03428	1.39	1	1		0				0			2.33981	1.39	1	1	2.04199	1.39	1	1	790	88.3794	7.06396
P50570-5	Isoform 5 of Dynamin-2 OS=Homo sapiens GN=DNM2 - [DYN2_HUMAN]	1.38	3	1	1	1	0	0	0	0	4.14249e+06	0		0				0				0				0			2.64987	1.38	1	1		0			869	97.9161	7.44482
Q9NZ08	Endoplasmic reticulum aminopeptidase 1 OS=Homo sapiens GN=ERAP1 PE=1 SV=3 - [ERAP1_HUMAN]	1.38	2	1	1	1	0	0	0	0	9.4098e+06	0		0				0				0				0			2.71705	1.38	1	1		0			941	107.166	6.45557
Q96KR1	Zinc finger RNA-binding protein OS=Homo sapiens GN=ZFR PE=1 SV=2 - [ZFR_HUMAN]	1.3	1	1	1	1	0	0	0	0	3.61681e+06	0		0				0				0				0			2.45468	1.3	1	1		0			1074	116.939	9.0415
O14529	Homeobox protein cut-like 2 OS=Homo sapiens GN=CUX2 PE=1 SV=4 - [CUX2_HUMAN]	1.28	1	1	1	1	0	0	0	7.21072e+07	0	0		0				0				0			0	1.28	1	1		0				0			1486	161.577	5.47803
P14735	Insulin-degrading enzyme OS=Homo sapiens GN=IDE PE=1 SV=4 - [IDE_HUMAN]	1.28	1	1	1	1	0	0	0	0	7.49333e+06	0		0				0				0				0			1.94874	1.28	1	1		0			1019	117.893	6.60986
Q6NSJ5	Volume-regulated anion channel subunit LRRC8E OS=Homo sapiens GN=LRRC8E PE=1 SV=2 - [LRC8E_HUMAN]	1.26	1	1	1	1	0	894578	0	0	0	0		0			2.01952	1.26	1	1		0				0				0				0			796	90.1894	6.96143
Q5T9S2	Coiled-coil domain-containing protein 18 (Fragment) OS=Homo sapiens GN=CCDC18 PE=1 SV=1 - [Q5T9S2_HUMAN]	1.25	5	1	1	1	0	0	0	0	0	0		0				0			1.85025	1.25	1	1		0				0				0			720	84.2987	6.03662
Q92538-3	Isoform 3 of Golgi-specific brefeldin A-resistance guanine nucleotide exchange factor 1 OS=Homo sapiens GN=GBF1 - [GBF1_HUMAN]	1.24	3	2	2	2	0	5862541	0	0	2.22399e+06	0		0			2.00254	0.54	1	1		0				0			2.0818	0.7	1	1		0			1855	205.885	5.75732
P16066	Atrial natriuretic peptide receptor 1 OS=Homo sapiens GN=NPR1 PE=1 SV=1 - [ANPRA_HUMAN]	1.23	1	1	1	1	0	0	0	0	7.84746e+06	0		0				0				0				0			2.0031	1.23	1	1		0			1061	118.844	6.63916
O00139-2	Isoform 2 of Kinesin-like protein KIF2A OS=Homo sapiens GN=KIF2A - [KIF2A_HUMAN]	1.21	5	1	1	1	0	0	0	0	1.56114e+06	0		0				0				0				0			2.00631	1.21	1	1		0			660	74.9961	6.40479
Q96T37-4	Isoform 4 of Putative RNA-binding protein 15 OS=Homo sapiens GN=RBM15 - [RBM15_HUMAN]	1.2	5	1	1	1	0	0	0	0	1.9274e+06	0		0				0				0				0			2.02745	1.2	1	1		0			913	99.6409	9.92041
Q53EP0	Fibronectin type III domain-containing protein 3B OS=Homo sapiens GN=FNDC3B PE=1 SV=2 - [FND3B_HUMAN]	1.16	1	1	1	1	0	0	0	1924597	0	0		0				0				0			1.91647	1.16	1	1		0				0			1204	132.803	5.94775
H0Y867	Golgin subfamily B member 1 (Fragment) OS=Homo sapiens GN=GOLGB1 PE=1 SV=1 - [H0Y867_HUMAN]	1.16	6	1	1	1	0	0	0	0	1.06979e+07	0		0				0				0				0			2.00088	1.16	1	1		0			1031	118.138	4.81787
A0A0A0MSW0	E3 ubiquitin-protein ligase UBR4 (Fragment) OS=Homo sapiens GN=UBR4 PE=1 SV=1 - [A0A0A0MSW0_HUMAN]	1.12	6	2	2	5	0	7.22592e+06	2.77482e+06	0	5.18615e+06	1.79707e+06		0			4.75948	1.12	2	2	2.4845	0.49	1	1		0			2.11374	0.63	1	1	2.56886	0.63	1	1	2058	224.864	5.57959
A0A087WU64	DNA polymerase OS=Homo sapiens GN=POLA1 PE=1 SV=1 - [A0A087WU64_HUMAN]	1.1	3	1	1	2	0	1.07452e+07	0	0	0	4.38294e+06		0			2.51075	1.1	1	1		0				0				0			2.12062	1.1	1	1	1461	165.663	5.84619
Q9UKN8	General transcription factor 3C polypeptide 4 OS=Homo sapiens GN=GTF3C4 PE=1 SV=2 - [TF3C4_HUMAN]	1.09	1	1	1	2	0	1.75289e+06	0	0	4.8021e+06	0		0			2.02068	1.09	1	1		0				0			2.3363	1.09	1	1		0			822	91.9235	6.65381
Q14574-2	Isoform 3B of Desmocollin-3 OS=Homo sapiens GN=DSC3 - [DSC3_HUMAN]	1.07	2	1	1	2	4688680	0	0	2.98287e+06	0	0	2.18602	1.07	1	1		0				0			2.26398	1.07	1	1		0				0			839	93.3952	6.31592
H3BQQ2	Zinc finger protein 598 OS=Homo sapiens GN=ZNF598 PE=1 SV=1 - [H3BQQ2_HUMAN]	1.06	4	1	1	1	0	2.44461e+06	0	0	0	0		0			2.18399	1.06	1	1		0				0				0				0			849	93.2297	8.52881
O75110	Probable phospholipid-transporting ATPase IIA OS=Homo sapiens GN=ATP9A PE=1 SV=3 - [ATP9A_HUMAN]	1.05	1	1	1	1	0	0	0	0	4644052	0		0				0				0				0			2.24126	1.05	1	1		0			1047	118.506	7.76709
E9PHM2	Probable leucine--tRNA ligase, mitochondrial OS=Homo sapiens GN=LARS2 PE=1 SV=1 - [E9PHM2_HUMAN]	1.05	2	1	1	1	0	0	0	0	3.64822e+06	0		0				0				0				0			1.94232	1.05	1	1		0			860	96.8694	7.56201
P46940	Ras GTPase-activating-like protein IQGAP1 OS=Homo sapiens GN=IQGAP1 PE=1 SV=1 - [IQGA1_HUMAN]	1.03	2	1	2	2	5.71981e+06	0	0	0	5.15066e+06	0	2.69575	0.6	1	1		0				0				0			2.13403	0.42	1	1		0			1657	189.134	6.48096
Q8TEQ6	Gem-associated protein 5 OS=Homo sapiens GN=GEMIN5 PE=1 SV=3 - [GEMI5_HUMAN]	0.99	1	1	1	2	0	9.83353e+06	0	0	9.11719e+06	0		0			2.07746	0.99	1	1		0				0			1.9381	0.99	1	1		0			1508	168.483	6.62451
Q92620	Pre-mRNA-splicing factor ATP-dependent RNA helicase PRP16 OS=Homo sapiens GN=DHX38 PE=1 SV=2 - [PRP16_HUMAN]	0.98	1	1	1	3	0	1.80641e+06	0	1.71059e+06	0	1.73508e+06		0			2.3753	0.98	1	1		0			2.58229	0.98	1	1		0			2.08879	0.98	1	1	1227	140.415	6.53662
Q9UQ35	Serine/arginine repetitive matrix protein 2 OS=Homo sapiens GN=SRRM2 PE=1 SV=2 - [SRRM2_HUMAN]	0.98	1	2	2	2	0	6.7142e+06	3.45007e+06	0	0	0		0			2.87668	0.47	1	1	1.88236	0.51	1	1		0				0				0			2752	299.438	12.0591
Q13107-2	Isoform 2 of Ubiquitin carboxyl-terminal hydrolase 4 OS=Homo sapiens GN=USP4 - [UBP4_HUMAN]	0.98	7	1	1	1	0	3.61827e+06	0	0	0	0		0			2.02877	0.98	1	1		0				0				0				0			916	103.892	5.51611
Q93008-1	Isoform 2 of Probable ubiquitin carboxyl-terminal hydrolase FAF-X OS=Homo sapiens GN=USP9X - [USP9X_HUMAN]	0.98	2	2	2	2	0	5.59229e+06	1.38e+06	0	0	0		0			1.9877	0.47	1	1	2.03902	0.51	1	1		0				0				0			2554	290.278	5.79541
Q15477	Helicase SKI2W OS=Homo sapiens GN=SKIV2L PE=1 SV=3 - [SKIV2_HUMAN]	0.96	1	1	1	1	0	2.89293e+06	0	0	0	0		0			2.3144	0.96	1	1		0				0				0				0			1246	137.668	6.06201
P48552	Nuclear receptor-interacting protein 1 OS=Homo sapiens GN=NRIP1 PE=1 SV=2 - [NRIP1_HUMAN]	0.95	1	1	1	1	0	1.11651e+08	0	0	0	0		0			2.09689	0.95	1	1		0				0				0				0			1158	126.863	8.17725
M0QZR8	DNA polymerase OS=Homo sapiens GN=POLD1 PE=1 SV=1 - [M0QZR8_HUMAN]	0.89	3	1	1	3	0	0	3.65322e+06	0	6.44242e+06	4721322		0				0			1.93565	0.89	1	1		0			2.554	0.89	1	1	2.099	0.89	1	1	1009	111.614	7.6792
Q15020-4	Isoform 4 of Squamous cell carcinoma antigen recognized by T-cells 3 OS=Homo sapiens GN=SART3 - [SART3_HUMAN]	0.86	2	1	1	2	0	6.79261e+06	4.35393e+06	0	0	0		0			2.25107	0.86	1	1	1.97108	0.86	1	1		0				0				0			927	105.517	5.5542
Q13045-2	Isoform 2 of Protein flightless-1 homolog OS=Homo sapiens GN=FLII - [FLII_HUMAN]	0.82	3	1	1	1	0	0	0	0	0	1.25536e+06		0				0				0				0				0			2.25864	0.82	1	1	1214	138.405	6.07471
Q86U86-6	Isoform 6 of Protein polybromo-1 OS=Homo sapiens GN=PBRM1 - [PB1_HUMAN]	0.82	11	1	1	2	0	0	1.69778e+06	0	0	1.78068e+06		0				0			1.91641	0.82	1	1		0				0			1.97364	0.82	1	1	856	99.0791	8.22119
Q15075	Early endosome antigen 1 OS=Homo sapiens GN=EEA1 PE=1 SV=2 - [EEA1_HUMAN]	0.78	1	1	1	1	0	2.16724e+06	0	0	0	0		0			2.12369	0.78	1	1		0				0				0				0			1411	162.367	5.68115
E9PE96	Protein piccolo OS=Homo sapiens GN=PCLO PE=1 SV=1 - [E9PE96_HUMAN]	0.74	5	1	1	3	0	0	0	0	7.63772e+07	43336769		0				0				0				0			4.08708	0.74	1	2	2.11479	0.74	1	1	1217	136.31	7.89893
A0A0A0MS99	Multidrug resistance-associated protein 1 OS=Homo sapiens GN=ABCC1 PE=1 SV=1 - [A0A0A0MS99_HUMAN]	0.74	11	1	1	3	0	0	686378	0	0	1.37429e+06		0				0			1.9744	0.74	1	1		0			2.02049	0.74	1	1	1.96582	0.74	1	1	1215	134.901	6.45557
Q5T3Q7	HEAT repeat-containing protein 1 OS=Homo sapiens GN=HEATR1 PE=1 SV=1 - [Q5T3Q7_HUMAN]	0.73	2	1	1	1	0	1.9676e+06	0	0	0	0		0			2.18972	0.73	1	1		0				0				0				0			2063	233.127	6.59521
H0Y4W2	Transformation/transcription domain-associated protein (Fragment) OS=Homo sapiens GN=TRRAP PE=1 SV=1 - [H0Y4W2_HUMAN]	0.67	4	2	2	3	0	2.36103e+06	0	0	2.42414e+06	0		0			2.24308	0.25	1	1		0				0			4.87172	0.67	2	2		0			3588	405.649	8.17725
Q12873-2	Isoform 2 of Chromodomain-helicase-DNA-binding protein 3 OS=Homo sapiens GN=CHD3 - [CHD3_HUMAN]	0.66	3	1	1	2	0	0	1.09927e+07	0	0	1.18933e+07		0				0			2.08273	0.66	1	1		0				0			2.00746	0.66	1	1	1966	222.721	7.51807
P51587	Breast cancer type 2 susceptibility protein OS=Homo sapiens GN=BRCA2 PE=1 SV=2 - [BRCA2_HUMAN]	0.61	1	1	1	3	0	0	1.89103e+08	0	0	3.33418e+08		0				0			0	0.61	1	1		0				0			2.3825	0.61	1	2	3418	383.986	6.72705
Q14008-2	Isoform 2 of Cytoskeleton-associated protein 5 OS=Homo sapiens GN=CKAP5 - [CKAP5_HUMAN]	0.61	3	1	1	3	0	0	0	0	6.70912e+06	3.59189e+06		0			2.30867	0.61	1	1		0				0			2.15575	0.61	1	1	1.91259	0.61	1	1	1972	218.387	8.06006
Q5D862	Filaggrin-2 OS=Homo sapiens GN=FLG2 PE=1 SV=1 - [FILA2_HUMAN]	0.46	1	1	1	7	3.59605e+07	1.22602e+07	1.79772e+07	2.09733e+07	1.3092e+07	1.07053e+07	3.01819	0.46	1	1	4.60388	0.46	1	2	3.02455	0.46	1	1	3.13041	0.46	1	1	2.18518	0.46	1	1	2.68909	0.46	1	1	2391	247.928	8.30908
O75691	Small subunit processome component 20 homolog OS=Homo sapiens GN=UTP20 PE=1 SV=3 - [UTP20_HUMAN]	0.29	1	1	1	1	0	2.30006e+06	0	0	0	0		0			2.05335	0.29	1	1		0				0				0				0			2785	318.182	7.38623
H0Y390	Microtubule-actin cross-linking factor 1, isoforms 1/2/3/5 (Fragment) OS=Homo sapiens GN=MACF1 PE=1 SV=1 - [H0Y390_HUMAN]	0.2	8	1	1	1	0	2.26826e+06	0	0	0	0		0			2.2726	0.2	1	1		0				0				0				0			4434	505.44	5.32568

## Sheet: Search summary
Search report summary of file(s):
- G:\MassSpec\Core facility\HAMMSG_QE1_20150115_corefac_180min_sample_01-07.msf
- G:\MassSpec\Core facility\HAMMSG_QE1_20150115_corefac_180min_sample_08-14.msf
- G:\MassSpec\Core facility\HAMMSG_QE1_20150115_corefac_180min_sample_15-21.msf
- G:\MassSpec\Core facility\HAMMSG_QE1_20150115_corefac_180min_sample_22-28.msf
- G:\MassSpec\Core facility\HAMMSG_QE1_20150115_corefac_180min_sample_29-35.msf
- G:\MassSpec\Core facility\HAMMSG_QE1_20150115_corefac_180min_sample_36-42.msf
Created with Discoverer version: 1.4.1.14
================================================================================
Number of filtered/unfiltered result items:
- 1456/1482 protein group(s)
- 7103/82354 merged protein(s)
- 6346/290338 peptide(s)
- 32087/688160 PSM(s)
- 318035/318035 search input(s)
================================================================================
Peptide Grouping Options
- Show peptide groups: False
- Group peptides by: Mass and Sequence
Protein Grouping Options
- Enable protein grouping: True
- Consider leucine and isoleucine as equal: True
- Consider only PSMs with confidence at least: High
- Consider only PSMs with delta Cn better than: 0.15
- Apply strict maximum parsimony principle: True
No filters applied for data reduction
Result filters:
#NAME?
================================================================================
Summary of file G:\MassSpec\Core facility\HAMMSG_QE1_20150115_corefac_180min_sample_01-07.msf
Workflow created with Discoverer version: 1.4.1.14 (DBVersion:79)
================================================================================
Search name: HAMMSG_QE1_20150115_corefac_180min_sample_01-07
Search description: -
Search date: 01/18/2016 17:30:10
================================================================================
The pipeline tree:
------------------
|-(0) Spectrum Files
|-(1) Spectrum Selector
|-(5) Scan Event Filter
|-(12) Sequest HT
|-(10) Target Decoy PSM Validator
|-(9) Event Detector
|-(8) Precursor Ions Area Detector
------------------------------------------------------------------------------
Processing node 0: Spectrum Files
------------------------------------------------------------------------------
Input Data:
-----------------------------
File Name(s): G:\MassSpec\Core facility\HAMMSG_QE1_20150115_corefac_180min_sample_01-07.raw
------------------------------------------------------------------------------
Processing node 1: Spectrum Selector
------------------------------------------------------------------------------
1. General Settings:
-----------------------------
Precursor Selection: Use MS1 Precursor
Use New Precursor Reevaluation: True
2. Spectrum Properties Filter:
-----------------------------
Lower RT Limit: 0
Upper RT Limit: 0
First Scan: 0
Last Scan: 0
Lowest Charge State: 2
Highest Charge State: 7
Min. Precursor Mass: 350 Da
Max. Precursor Mass: 7000 Da
Total Intensity Threshold: 0
Minimum Peak Count: 1
3. Scan Event Filters:
-----------------------------
MS Order: Is MS2
Min. Collision Energy: 0
Max. Collision Energy: 1000
Scan Type: Is Full
4. Peak Filters:
-----------------------------
S/N Threshold (FT-only): 1.5
5. Replacements for Unrecognized Properties:
-----------------------------
Unrecognized Charge Replacements: Automatic
Unrecognized Mass Analyzer Replacements: FTMS
Unrecognized MS Order Replacements: MS2
Unrecognized Activation Type Replacements: HCD
Unrecognized Polarity Replacements: +
6. Just for Testing:
-----------------------------
Precursor Clipping Range Before: 2.5 Da
Precursor Clipping Range After: 5.5 Da
------------------------------------------------------------------------------
Processing node 5: Scan Event Filter
------------------------------------------------------------------------------
Filter Settings:
-----------------------------
Mass Analyzer: Is FTMS
Activation Type: Is HCD
Min. Collision Energy: 0
Max. Collision Energy: 1000
------------------------------------------------------------------------------
Processing node 12: Sequest HT
------------------------------------------------------------------------------
1. Input Data:
-----------------------------
Protein Database: uniprot-human_150611_can&iso.fasta
Enzyme Name: Trypsin (Full)
Max. Missed Cleavage Sites: 2
Min. Peptide Length: 6
Max. Peptide Length: 144
2. Scoring Options:
-----------------------------
Max. Delta Cn: 0.05
Max. Number of Peptides Reported: 10
3. Tolerances:
-----------------------------
Precursor Mass Tolerance: 10 ppm
Fragment Mass Tolerance: 0.02 Da
Use Average Precursor Mass: False
Use Average Fragment Mass: False
4. Spectrum Matching:
-----------------------------
Use Neutral Loss a Ions: True
Use Neutral Loss b Ions: True
Use Neutral Loss y Ions: True
Use Flanking Ions: True
Weight of a Ions: 0
Weight of b Ions: 1
Weight of c Ions: 0
Weight of x Ions: 0
Weight of y Ions: 1
Weight of z Ions: 0
5. Dynamic Modifications:
-----------------------------
Max. Equal Modifications Per Peptide: 4
Max. Dynamic Modifications Per Peptide: 4
1. Dynamic Modification: Oxidation / +15.995 Da (M)
6. Static Modifications:
-----------------------------
1. Static Modification: Carbamidomethyl / +57.021 Da (C)
------------------------------------------------------------------------------
Processing node 10: Target Decoy PSM Validator
------------------------------------------------------------------------------
1. Decoy Database Search:
-----------------------------
Target FDR (Strict): 0.01
Target FDR (Relaxed): 0.05
------------------------------------------------------------------------------
Processing node 9: Event Detector
------------------------------------------------------------------------------
1. General Settings:
-----------------------------
Mass Precision: 3 ppm
S/N Threshold: 1
------------------------------------------------------------------------------
Processing node 8: Precursor Ions Area Detector
------------------------------------------------------------------------------
================================================================================
Further information:
Sequest HT (12):
- Number of sequences searched: 90364
================================================================================
Processing details:
2016-01-18 17:58:00	(8):Precursor Ions Area Detector:	Whole quantification took 5 min 39 s.
2016-01-18 17:58:00	(8):Precursor Ions Area Detector:	Storing 36067 remaining single precursor patterns ...
2016-01-18 17:58:00	(8):Precursor Ions Area Detector:	Storing 0 precursor ion quantification results ...
2016-01-18 17:58:00	(8):Precursor Ions Area Detector:	Storing 0 peptide verification results ...
2016-01-18 17:52:00	(8):Precursor Ions Area Detector:	Start verification of peptides identified from Sequest HT
2016-01-18 17:52:00	(8):Precursor Ions Area Detector:	Start quantification for file: HAMMSG_QE1_20150115_corefac_180min_sample_01-07.raw ...
2016-01-18 17:52:00	(9):Event Detector:	All 1 files processed in 9 min 9 s
2016-01-18 17:52:00	(9):Event Detector:	Event proccessing finished after 8 min 43 s.
2016-01-18 17:43:00	(9):Event Detector:	Start Event Processing on: HAMMSG_QE1_20150115_corefac_180min_sample_01-07.raw with scan filter: FTMS + p NSI Full ms [400.00-1200.00]
2016-01-18 17:43:00	(12):Sequest HT:	Total search time was 6 min 14 s.
2016-01-18 17:43:00	(12):Sequest HT:	Search completed
2016-01-18 17:43:00	(12):Sequest HT:	63357 protein(s) + 64468 decoy proteins scored and inserted into result file in 1 min 0 s.
2016-01-18 17:43:00	(12):Sequest HT:	63357 protein(s) scored
2016-01-18 17:42:00	(12):Sequest HT:	Search result finalization started.
2016-01-18 17:41:00	(10):Target Decoy PSM Validator:	Start calculating relaxed False Discovery Rate
2016-01-18 17:41:00	(10):Target Decoy PSM Validator:	Start calculating strict False Discovery Rate
2016-01-18 17:41:00	(10):Target Decoy PSM Validator:	Evaluating peptides of Sequest HT (12) started
2016-01-18 17:41:00	(12):Sequest HT:	Reading results took 24.9 s.
2016-01-18 17:41:00	(12):Sequest HT:	Storing 5473 decoy PSMs for 3558 spectra
2016-01-18 17:41:00	(12):Sequest HT:	Storing 24096 decoy PSMs for 10000 spectra
2016-01-18 17:41:00	(12):Sequest HT:	Storing 23399 decoy PSMs for 10000 spectra
2016-01-18 17:40:00	(12):Sequest HT:	Storing 23314 decoy PSMs for 10000 spectra
2016-01-18 17:40:00	(12):Sequest HT:	Storing 23092 decoy PSMs for 10000 spectra
2016-01-18 17:40:00	(12):Sequest HT:	Storing 20642 decoy PSMs for 10000 spectra
2016-01-18 17:40:00	(12):Sequest HT:	Start reading results.
2016-01-18 17:40:00	(12):Sequest HT:	Performing decoy search containing 53558 spectra took 2 min 8 s.
2016-01-18 17:40:00	(12):Sequest HT:	Average search time per spectrum was 1.9 ms.
2016-01-18 17:39:00	(12):Sequest HT:	On-Disk search is performed
2016-01-18 17:39:00	(12):Sequest HT:	Workload level: #spectra loaded and processed at once: 4000
2016-01-18 17:39:00	(12):Sequest HT:	Workload level: #parallel tasks: 4
2016-01-18 17:38:00	(12):Sequest HT:	ISE (1.1.1.11, x64) started at 1/18/2016 5:38:38 PM on PROTDISC (x64) [4 CPUs] running Microsoft Windows NT 6.1.7601 Service Pack 1 (64bit) [.NET: 4.0.30319.18444]
2016-01-18 17:38:00	(12):Sequest HT:	Start Sequest HT decoy search for 53558 spectra.
2016-01-18 17:38:00	(12):Sequest HT:	There is already an adequate decoy FASTA index.
2016-01-18 17:38:00	(12):Sequest HT:	Looking for existing decoy FASTA index.
2016-01-18 17:38:00	(12):Sequest HT:	Reading results took 23.3 s.
2016-01-18 17:38:00	(12):Sequest HT:	Storing 5427 PSMs for 3558 spectra
2016-01-18 17:38:00	(12):Sequest HT:	Storing 23904 PSMs for 10000 spectra
2016-01-18 17:38:00	(12):Sequest HT:	Storing 23023 PSMs for 10000 spectra
2016-01-18 17:38:00	(12):Sequest HT:	Storing 22582 PSMs for 10000 spectra
2016-01-18 17:38:00	(12):Sequest HT:	Storing 22246 PSMs for 10000 spectra
2016-01-18 17:38:00	(12):Sequest HT:	Storing 20255 PSMs for 10000 spectra
2016-01-18 17:38:00	(12):Sequest HT:	Start reading results.
2016-01-18 17:38:00	(12):Sequest HT:	Performing target search containing 53558 spectra took 2 min 44 s.
2016-01-18 17:38:00	(12):Sequest HT:	Average search time per spectrum was 1.9 ms.
2016-01-18 17:36:00	(12):Sequest HT:	On-Disk search is performed
2016-01-18 17:36:00	(12):Sequest HT:	Workload level: #spectra loaded and processed at once: 4000
2016-01-18 17:36:00	(12):Sequest HT:	Workload level: #parallel tasks: 4
2016-01-18 17:35:00	(12):Sequest HT:	ISE (1.1.1.11, x64) started at 1/18/2016 5:35:30 PM on PROTDISC (x64) [4 CPUs] running Microsoft Windows NT 6.1.7601 Service Pack 1 (64bit) [.NET: 4.0.30319.18444]
2016-01-18 17:35:00	(12):Sequest HT:	Start Sequest HT target search for 53558 spectra.
2016-01-18 17:35:00	(12):Sequest HT:	There is already an adequate target FASTA index.
2016-01-18 17:35:00	(12):Sequest HT:	Looking for existing target FASTA index.
2016-01-18 17:35:00	(5):Scan Event Filter:	558 of 558 spectra pass this filter
2016-01-18 17:35:00	(5):Scan Event Filter:	1000 of 1000 spectra pass this filter
2016-01-18 17:35:00	(5):Scan Event Filter:	1000 of 1000 spectra pass this filter
2016-01-18 17:35:00	(5):Scan Event Filter:	1000 of 1000 spectra pass this filter
2016-01-18 17:35:00	(5):Scan Event Filter:	1000 of 1000 spectra pass this filter
2016-01-18 17:35:00	(5):Scan Event Filter:	1000 of 1000 spectra pass this filter
2016-01-18 17:34:00	(5):Scan Event Filter:	1000 of 1000 spectra pass this filter
2016-01-18 17:34:00	(5):Scan Event Filter:	1000 of 1000 spectra pass this filter
2016-01-18 17:34:00	(5):Scan Event Filter:	1000 of 1000 spectra pass this filter
2016-01-18 17:34:00	(5):Scan Event Filter:	1000 of 1000 spectra pass this filter
2016-01-18 17:34:00	(5):Scan Event Filter:	1000 of 1000 spectra pass this filter
2016-01-18 17:34:00	(5):Scan Event Filter:	1000 of 1000 spectra pass this filter
2016-01-18 17:34:00	(5):Scan Event Filter:	1000 of 1000 spectra pass this filter
2016-01-18 17:34:00	(5):Scan Event Filter:	1000 of 1000 spectra pass this filter
2016-01-18 17:34:00	(5):Scan Event Filter:	1000 of 1000 spectra pass this filter
2016-01-18 17:34:00	(5):Scan Event Filter:	1000 of 1000 spectra pass this filter
2016-01-18 17:33:00	(5):Scan Event Filter:	1000 of 1000 spectra pass this filter
2016-01-18 17:33:00	(5):Scan Event Filter:	1000 of 1000 spectra pass this filter
2016-01-18 17:33:00	(5):Scan Event Filter:	1000 of 1000 spectra pass this filter
2016-01-18 17:33:00	(5):Scan Event Filter:	1000 of 1000 spectra pass this filter
2016-01-18 17:33:00	(5):Scan Event Filter:	1000 of 1000 spectra pass this filter
2016-01-18 17:33:00	(5):Scan Event Filter:	1000 of 1000 spectra pass this filter
2016-01-18 17:33:00	(5):Scan Event Filter:	1000 of 1000 spectra pass this filter
2016-01-18 17:33:00	(5):Scan Event Filter:	1000 of 1000 spectra pass this filter
2016-01-18 17:33:00	(5):Scan Event Filter:	1000 of 1000 spectra pass this filter
2016-01-18 17:33:00	(5):Scan Event Filter:	1000 of 1000 spectra pass this filter
2016-01-18 17:33:00	(5):Scan Event Filter:	1000 of 1000 spectra pass this filter
2016-01-18 17:32:00	(5):Scan Event Filter:	1000 of 1000 spectra pass this filter
2016-01-18 17:32:00	(5):Scan Event Filter:	1000 of 1000 spectra pass this filter
2016-01-18 17:32:00	(5):Scan Event Filter:	1000 of 1000 spectra pass this filter
2016-01-18 17:32:00	(5):Scan Event Filter:	1000 of 1000 spectra pass this filter
2016-01-18 17:32:00	(5):Scan Event Filter:	1000 of 1000 spectra pass this filter
2016-01-18 17:32:00	(5):Scan Event Filter:	1000 of 1000 spectra pass this filter
2016-01-18 17:32:00	(5):Scan Event Filter:	1000 of 1000 spectra pass this filter
2016-01-18 17:32:00	(5):Scan Event Filter:	1000 of 1000 spectra pass this filter
2016-01-18 17:32:00	(5):Scan Event Filter:	1000 of 1000 spectra pass this filter
2016-01-18 17:32:00	(5):Scan Event Filter:	1000 of 1000 spectra pass this filter
2016-01-18 17:31:00	(5):Scan Event Filter:	1000 of 1000 spectra pass this filter
2016-01-18 17:31:00	(5):Scan Event Filter:	1000 of 1000 spectra pass this filter
2016-01-18 17:31:00	(5):Scan Event Filter:	1000 of 1000 spectra pass this filter
2016-01-18 17:31:00	(5):Scan Event Filter:	1000 of 1000 spectra pass this filter
2016-01-18 17:31:00	(5):Scan Event Filter:	1000 of 1000 spectra pass this filter
2016-01-18 17:31:00	(5):Scan Event Filter:	1000 of 1000 spectra pass this filter
2016-01-18 17:31:00	(5):Scan Event Filter:	1000 of 1000 spectra pass this filter
2016-01-18 17:31:00	(5):Scan Event Filter:	1000 of 1000 spectra pass this filter
2016-01-18 17:31:00	(5):Scan Event Filter:	1000 of 1000 spectra pass this filter
2016-01-18 17:31:00	(5):Scan Event Filter:	1000 of 1000 spectra pass this filter
2016-01-18 17:30:00	(5):Scan Event Filter:	1000 of 1000 spectra pass this filter
2016-01-18 17:30:00	(5):Scan Event Filter:	1000 of 1000 spectra pass this filter
2016-01-18 17:30:00	(5):Scan Event Filter:	1000 of 1000 spectra pass this filter
2016-01-18 17:30:00	(5):Scan Event Filter:	1000 of 1000 spectra pass this filter
2016-01-18 17:30:00	(5):Scan Event Filter:	1000 of 1000 spectra pass this filter
2016-01-18 17:30:00	(5):Scan Event Filter:	1000 of 1000 spectra pass this filter
2016-01-18 17:30:00	(12):Sequest HT:	Sequence Database: uniprot-human_150611_can&iso.fasta
2016-01-18 17:30:00	(5):Scan Event Filter:	1000 of 1000 spectra pass this filter
2016-01-18 17:30:00	(1):Spectrum Selector:	Reading from File 1 of 1:G:\MassSpec\Core facility\HAMMSG_QE1_20150115_corefac_180min_sample_01-07.raw (62727 spectra total)
================================================================================
Summary of file G:\MassSpec\Core facility\HAMMSG_QE1_20150115_corefac_180min_sample_08-14.msf
Workflow created with Discoverer version: 1.4.1.14 (DBVersion:79)
================================================================================
Search name: HAMMSG_QE1_20150115_corefac_180min_sample_08-14
Search description: -
Search date: 01/18/2016 17:30:13
================================================================================
The pipeline tree:
------------------
|-(0) Spectrum Files
|-(1) Spectrum Selector
|-(5) Scan Event Filter
|-(12) Sequest HT
|-(10) Target Decoy PSM Validator
|-(9) Event Detector
|-(8) Precursor Ions Area Detector
------------------------------------------------------------------------------
Processing node 0: Spectrum Files
------------------------------------------------------------------------------
Input Data:
-----------------------------
File Name(s): G:\MassSpec\Core facility\HAMMSG_QE1_20150115_corefac_180min_sample_08-14.raw
------------------------------------------------------------------------------
Processing node 1: Spectrum Selector
------------------------------------------------------------------------------
1. General Settings:
-----------------------------
Precursor Selection: Use MS1 Precursor
Use New Precursor Reevaluation: True
2. Spectrum Properties Filter:
-----------------------------
Lower RT Limit: 0
Upper RT Limit: 0
First Scan: 0
Last Scan: 0
Lowest Charge State: 2
Highest Charge State: 7
Min. Precursor Mass: 350 Da
Max. Precursor Mass: 7000 Da
Total Intensity Threshold: 0
Minimum Peak Count: 1
3. Scan Event Filters:
-----------------------------
MS Order: Is MS2
Min. Collision Energy: 0
Max. Collision Energy: 1000
Scan Type: Is Full
4. Peak Filters:
-----------------------------
S/N Threshold (FT-only): 1.5
5. Replacements for Unrecognized Properties:
-----------------------------
Unrecognized Charge Replacements: Automatic
Unrecognized Mass Analyzer Replacements: FTMS
Unrecognized MS Order Replacements: MS2
Unrecognized Activation Type Replacements: HCD
Unrecognized Polarity Replacements: +
6. Just for Testing:
-----------------------------
Precursor Clipping Range Before: 2.5 Da
Precursor Clipping Range After: 5.5 Da
------------------------------------------------------------------------------
Processing node 5: Scan Event Filter
------------------------------------------------------------------------------
Filter Settings:
-----------------------------
Mass Analyzer: Is FTMS
Activation Type: Is HCD
Min. Collision Energy: 0
Max. Collision Energy: 1000
------------------------------------------------------------------------------
Processing node 12: Sequest HT
------------------------------------------------------------------------------
1. Input Data:
-----------------------------
Protein Database: uniprot-human_150611_can&iso.fasta
Enzyme Name: Trypsin (Full)
Max. Missed Cleavage Sites: 2
Min. Peptide Length: 6
Max. Peptide Length: 144
2. Scoring Options:
-----------------------------
Max. Delta Cn: 0.05
Max. Number of Peptides Reported: 10
3. Tolerances:
-----------------------------
Precursor Mass Tolerance: 10 ppm
Fragment Mass Tolerance: 0.02 Da
Use Average Precursor Mass: False
Use Average Fragment Mass: False
4. Spectrum Matching:
-----------------------------
Use Neutral Loss a Ions: True
Use Neutral Loss b Ions: True
Use Neutral Loss y Ions: True
Use Flanking Ions: True
Weight of a Ions: 0
Weight of b Ions: 1
Weight of c Ions: 0
Weight of x Ions: 0
Weight of y Ions: 1
Weight of z Ions: 0
5. Dynamic Modifications:
-----------------------------
Max. Equal Modifications Per Peptide: 4
Max. Dynamic Modifications Per Peptide: 4
1. Dynamic Modification: Oxidation / +15.995 Da (M)
6. Static Modifications:
-----------------------------
1. Static Modification: Carbamidomethyl / +57.021 Da (C)
------------------------------------------------------------------------------
Processing node 10: Target Decoy PSM Validator
------------------------------------------------------------------------------
1. Decoy Database Search:
-----------------------------
Target FDR (Strict): 0.01
Target FDR (Relaxed): 0.05
------------------------------------------------------------------------------
Processing node 9: Event Detector
------------------------------------------------------------------------------
1. General Settings:
-----------------------------
Mass Precision: 3 ppm
S/N Threshold: 1
------------------------------------------------------------------------------
Processing node 8: Precursor Ions Area Detector
------------------------------------------------------------------------------
================================================================================
Further information:
Sequest HT (12):
- Number of sequences searched: 90364
================================================================================
Processing details:
2016-01-18 18:30:00	(8):Precursor Ions Area Detector:	Whole quantification took 6 min 14 s.
2016-01-18 18:30:00	(8):Precursor Ions Area Detector:	Storing 38242 remaining single precursor patterns ...
2016-01-18 18:30:00	(8):Precursor Ions Area Detector:	Storing 0 precursor ion quantification results ...
2016-01-18 18:30:00	(8):Precursor Ions Area Detector:	Storing 0 peptide verification results ...
2016-01-18 18:24:00	(8):Precursor Ions Area Detector:	Start verification of peptides identified from Sequest HT
2016-01-18 18:24:00	(8):Precursor Ions Area Detector:	Start quantification for file: HAMMSG_QE1_20150115_corefac_180min_sample_08-14.raw ...
2016-01-18 18:24:00	(9):Event Detector:	All 1 files processed in 10 min 56 s
2016-01-18 18:23:00	(9):Event Detector:	Event proccessing finished after 10 min 29 s.
2016-01-18 18:13:00	(9):Event Detector:	Start Event Processing on: HAMMSG_QE1_20150115_corefac_180min_sample_08-14.raw with scan filter: FTMS + p NSI Full ms [400.00-1200.00]
2016-01-18 18:13:00	(12):Sequest HT:	Total search time was 6 min 18 s.
2016-01-18 18:13:00	(12):Sequest HT:	Search completed
2016-01-18 18:13:00	(12):Sequest HT:	62281 protein(s) + 64092 decoy proteins scored and inserted into result file in 1 min 0 s.
2016-01-18 18:13:00	(12):Sequest HT:	62281 protein(s) scored
2016-01-18 18:12:00	(12):Sequest HT:	Search result finalization started.
2016-01-18 18:11:00	(10):Target Decoy PSM Validator:	Start calculating relaxed False Discovery Rate
2016-01-18 18:10:00	(10):Target Decoy PSM Validator:	Start calculating strict False Discovery Rate
2016-01-18 18:10:00	(10):Target Decoy PSM Validator:	Evaluating peptides of Sequest HT (12) started
2016-01-18 18:10:00	(12):Sequest HT:	Reading results took 24.6 s.
2016-01-18 18:10:00	(12):Sequest HT:	Storing 5314 decoy PSMs for 3196 spectra
2016-01-18 18:10:00	(12):Sequest HT:	Storing 22683 decoy PSMs for 10000 spectra
2016-01-18 18:10:00	(12):Sequest HT:	Storing 22243 decoy PSMs for 10000 spectra
2016-01-18 18:10:00	(12):Sequest HT:	Storing 22095 decoy PSMs for 10000 spectra
2016-01-18 18:10:00	(12):Sequest HT:	Storing 21879 decoy PSMs for 10000 spectra
2016-01-18 18:10:00	(12):Sequest HT:	Storing 20603 decoy PSMs for 10000 spectra
2016-01-18 18:10:00	(12):Sequest HT:	Start reading results.
2016-01-18 18:10:00	(12):Sequest HT:	Performing decoy search containing 53196 spectra took 2 min 32 s.
2016-01-18 18:10:00	(12):Sequest HT:	Average search time per spectrum was 1.9 ms.
2016-01-18 18:08:00	(12):Sequest HT:	On-Disk search is performed
2016-01-18 18:08:00	(12):Sequest HT:	Workload level: #spectra loaded and processed at once: 4000
2016-01-18 18:08:00	(12):Sequest HT:	Workload level: #parallel tasks: 4
2016-01-18 18:07:00	(12):Sequest HT:	ISE (1.1.1.11, x64) started at 1/18/2016 6:07:44 PM on PROTDISC (x64) [4 CPUs] running Microsoft Windows NT 6.1.7601 Service Pack 1 (64bit) [.NET: 4.0.30319.18444]
2016-01-18 18:07:00	(12):Sequest HT:	Start Sequest HT decoy search for 53196 spectra.
2016-01-18 18:07:00	(12):Sequest HT:	There is already an adequate decoy FASTA index.
2016-01-18 18:07:00	(12):Sequest HT:	Looking for existing decoy FASTA index.
2016-01-18 18:07:00	(12):Sequest HT:	Reading results took 22.8 s.
2016-01-18 18:07:00	(12):Sequest HT:	Storing 5313 PSMs for 3196 spectra
2016-01-18 18:07:00	(12):Sequest HT:	Storing 22429 PSMs for 10000 spectra
2016-01-18 18:07:00	(12):Sequest HT:	Storing 21703 PSMs for 10000 spectra
2016-01-18 18:07:00	(12):Sequest HT:	Storing 21540 PSMs for 10000 spectra
2016-01-18 18:07:00	(12):Sequest HT:	Storing 21149 PSMs for 10000 spectra
2016-01-18 18:07:00	(12):Sequest HT:	Storing 20146 PSMs for 10000 spectra
2016-01-18 18:07:00	(12):Sequest HT:	Start reading results.
2016-01-18 18:07:00	(12):Sequest HT:	Performing target search containing 53196 spectra took 2 min 24 s.
2016-01-18 18:07:00	(12):Sequest HT:	Average search time per spectrum was 2.1 ms.
2016-01-18 18:05:00	(12):Sequest HT:	On-Disk search is performed
2016-01-18 18:05:00	(12):Sequest HT:	Workload level: #spectra loaded and processed at once: 4000
2016-01-18 18:05:00	(12):Sequest HT:	Workload level: #parallel tasks: 4
2016-01-18 18:04:00	(12):Sequest HT:	ISE (1.1.1.11, x64) started at 1/18/2016 6:04:57 PM on PROTDISC (x64) [4 CPUs] running Microsoft Windows NT 6.1.7601 Service Pack 1 (64bit) [.NET: 4.0.30319.18444]
2016-01-18 18:04:00	(12):Sequest HT:	Start Sequest HT target search for 53196 spectra.
2016-01-18 18:04:00	(12):Sequest HT:	There is already an adequate target FASTA index.
2016-01-18 18:04:00	(12):Sequest HT:	Looking for existing target FASTA index.
2016-01-18 18:04:00	(5):Scan Event Filter:	196 of 196 spectra pass this filter
2016-01-18 18:04:00	(5):Scan Event Filter:	1000 of 1000 spectra pass this filter
2016-01-18 18:04:00	(5):Scan Event Filter:	1000 of 1000 spectra pass this filter
2016-01-18 18:04:00	(5):Scan Event Filter:	1000 of 1000 spectra pass this filter
2016-01-18 18:04:00	(5):Scan Event Filter:	1000 of 1000 spectra pass this filter
2016-01-18 18:04:00	(5):Scan Event Filter:	1000 of 1000 spectra pass this filter
2016-01-18 18:04:00	(5):Scan Event Filter:	1000 of 1000 spectra pass this filter
2016-01-18 18:04:00	(5):Scan Event Filter:	1000 of 1000 spectra pass this filter
2016-01-18 18:04:00	(5):Scan Event Filter:	1000 of 1000 spectra pass this filter
2016-01-18 18:04:00	(5):Scan Event Filter:	1000 of 1000 spectra pass this filter
2016-01-18 18:03:00	(5):Scan Event Filter:	1000 of 1000 spectra pass this filter
2016-01-18 18:03:00	(5):Scan Event Filter:	1000 of 1000 spectra pass this filter
2016-01-18 18:03:00	(5):Scan Event Filter:	1000 of 1000 spectra pass this filter
2016-01-18 18:03:00	(5):Scan Event Filter:	1000 of 1000 spectra pass this filter
2016-01-18 18:03:00	(5):Scan Event Filter:	1000 of 1000 spectra pass this filter
2016-01-18 18:03:00	(5):Scan Event Filter:	1000 of 1000 spectra pass this filter
2016-01-18 18:03:00	(5):Scan Event Filter:	1000 of 1000 spectra pass this filter
2016-01-18 18:03:00	(5):Scan Event Filter:	1000 of 1000 spectra pass this filter
2016-01-18 18:03:00	(5):Scan Event Filter:	1000 of 1000 spectra pass this filter
2016-01-18 18:03:00	(5):Scan Event Filter:	1000 of 1000 spectra pass this filter
2016-01-18 18:02:00	(5):Scan Event Filter:	1000 of 1000 spectra pass this filter
2016-01-18 18:02:00	(5):Scan Event Filter:	1000 of 1000 spectra pass this filter
2016-01-18 18:02:00	(5):Scan Event Filter:	1000 of 1000 spectra pass this filter
2016-01-18 18:02:00	(5):Scan Event Filter:	1000 of 1000 spectra pass this filter
2016-01-18 18:02:00	(5):Scan Event Filter:	1000 of 1000 spectra pass this filter
2016-01-18 18:02:00	(5):Scan Event Filter:	1000 of 1000 spectra pass this filter
2016-01-18 18:02:00	(5):Scan Event Filter:	1000 of 1000 spectra pass this filter
2016-01-18 18:02:00	(5):Scan Event Filter:	1000 of 1000 spectra pass this filter
2016-01-18 18:02:00	(5):Scan Event Filter:	1000 of 1000 spectra pass this filter
2016-01-18 18:01:00	(5):Scan Event Filter:	1000 of 1000 spectra pass this filter
2016-01-18 18:01:00	(5):Scan Event Filter:	1000 of 1000 spectra pass this filter
2016-01-18 18:01:00	(5):Scan Event Filter:	1000 of 1000 spectra pass this filter
2016-01-18 18:01:00	(5):Scan Event Filter:	1000 of 1000 spectra pass this filter
2016-01-18 18:01:00	(5):Scan Event Filter:	1000 of 1000 spectra pass this filter
2016-01-18 18:01:00	(5):Scan Event Filter:	1000 of 1000 spectra pass this filter
2016-01-18 18:01:00	(5):Scan Event Filter:	1000 of 1000 spectra pass this filter
2016-01-18 18:01:00	(5):Scan Event Filter:	1000 of 1000 spectra pass this filter
2016-01-18 18:00:00	(5):Scan Event Filter:	1000 of 1000 spectra pass this filter
2016-01-18 18:00:00	(5):Scan Event Filter:	1000 of 1000 spectra pass this filter
2016-01-18 18:00:00	(5):Scan Event Filter:	1000 of 1000 spectra pass this filter
2016-01-18 18:00:00	(5):Scan Event Filter:	1000 of 1000 spectra pass this filter
2016-01-18 18:00:00	(5):Scan Event Filter:	1000 of 1000 spectra pass this filter
2016-01-18 18:00:00	(5):Scan Event Filter:	1000 of 1000 spectra pass this filter
2016-01-18 18:00:00	(5):Scan Event Filter:	1000 of 1000 spectra pass this filter
2016-01-18 18:00:00	(5):Scan Event Filter:	1000 of 1000 spectra pass this filter
2016-01-18 18:00:00	(5):Scan Event Filter:	1000 of 1000 spectra pass this filter
2016-01-18 17:59:00	(5):Scan Event Filter:	1000 of 1000 spectra pass this filter
2016-01-18 17:59:00	(5):Scan Event Filter:	1000 of 1000 spectra pass this filter
2016-01-18 17:59:00	(5):Scan Event Filter:	1000 of 1000 spectra pass this filter
2016-01-18 17:59:00	(5):Scan Event Filter:	1000 of 1000 spectra pass this filter
2016-01-18 17:59:00	(5):Scan Event Filter:	1000 of 1000 spectra pass this filter
2016-01-18 17:59:00	(5):Scan Event Filter:	1000 of 1000 spectra pass this filter
2016-01-18 17:59:00	(5):Scan Event Filter:	1000 of 1000 spectra pass this filter
2016-01-18 17:59:00	(12):Sequest HT:	Sequence Database: uniprot-human_150611_can&iso.fasta
2016-01-18 17:59:00	(5):Scan Event Filter:	1000 of 1000 spectra pass this filter
2016-01-18 17:59:00	(1):Spectrum Selector:	Reading from File 1 of 1:G:\MassSpec\Core facility\HAMMSG_QE1_20150115_corefac_180min_sample_08-14.raw (62692 spectra total)
================================================================================
Summary of file G:\MassSpec\Core facility\HAMMSG_QE1_20150115_corefac_180min_sample_15-21.msf
Workflow created with Discoverer version: 1.4.1.14 (DBVersion:79)
================================================================================
Search name: HAMMSG_QE1_20150115_corefac_180min_sample_15-21
Search description: -
Search date: 01/18/2016 17:30:15
================================================================================
The pipeline tree:
------------------
|-(0) Spectrum Files
|-(1) Spectrum Selector
|-(5) Scan Event Filter
|-(12) Sequest HT
|-(10) Target Decoy PSM Validator
|-(9) Event Detector
|-(8) Precursor Ions Area Detector
------------------------------------------------------------------------------
Processing node 0: Spectrum Files
------------------------------------------------------------------------------
Input Data:
-----------------------------
File Name(s): G:\MassSpec\Core facility\HAMMSG_QE1_20150115_corefac_180min_sample_15-21.raw
------------------------------------------------------------------------------
Processing node 1: Spectrum Selector
[truncated: 936 more rows]

## Sheet: Sample info
Samples from 2 independent immunoprecipitation experiments
[truncated: 43 more rows]

[truncated: 1 more sheets: Legends]
