# Supplementary material for: Remodeling of the ribosomal quality control and integrated stress response by viral ubiquitin deconjugases
Source: Nat Commun. 2023 Dec 14;14:8315. doi: 10.1038/s41467-023-43946-0 (PMC10721647; doi:10.1038/s41467-023-43946-0)
Supplement: Supplementary file 5 — Supplementary Data 2 [file 41467_2023_43946_MOESM5_ESM.xlsx]

## Sheet: Supplementry data 2
Supplementary Data 2
Functional annotation of the BPLF1-interacting proteins involved in translation and RQC.
Protein	MW [kDa]	ΣCoverage	Unique Peptides	ΣPSMs	Functional annotation
EIF2S1	36.1	15.6	4	28	Eukaryotic translation initiation factor 2 subunit 1 (eIF2a). Functions in the early steps of protein synthesis by forming a ternary complex with GTP and Met-tRNA. The binding of the complex to the 40S ribosome and mRNA forms the 43S pre-initiation complex. It is a critical component of the integrated stress response (ISR). Phosphorylation by metabolic-stress sensing protein kinases (EIF2AK1/HRI,…
EIF4E2	52.2	11.5	4	8	Eukaryotic translation initiation factor 4E type 2. Binds the 7-methylguanosine-containing mRNA cap during the early steps of translation initiation, acting as a repressor. In contrast to EIF4E, it cannot bind eIF4G, suggesting that it may block the assembly of the IF4F complex.
EIF4G1	154.7	7.8	8	23	Eukaryotic translation initiation factor 4 gamma 1. Component of the eIF4F complex involved in the recognition of the mRNA cap. Participates in the ATP-dependent unwinding of the 5'-terminal secondary structure and the recruitment of mRNA to the ribosome.
EIF4G2	98.1	4.1	3	5	Eukaryotic translation initiation factor 4 gamma 2. It may play a role in the switch from cap-dependent to IRES-mediated translation during mitosis, apoptosis, and viral infection. It is cleaved by caspases and viral proteases.
EIF5A	16.1	19.7	3	18	Eukaryotic translation initiation factor 5A; mRNA-binding protein involved in translation elongation. Function in mRNA turnover, probably acting downstream of de-capping. It is involved in actin dynamics and cell cycle progression, mRNA decay, and cell wall integrity maintenance. Participates in the eukaryotic RQC by enabling peptidyl transfer during CAT tailing.
KHSRP	73	8.6	5	9	KH-type splicing regulatory protein. Part of a ternary complex that binds to the pre-mRNA's downstream control sequence (DCS). It mediates exon inclusion in transcripts that are subject to tissue-specific alternative splicing. It may interact with single-stranded DNA from the far-upstream element (FUSE). It is also involved in degrading mRNAs that contain AU-rich elements (AREs) in their 3'-UTR.
RPLP2	11.7	38.3	3	10	60S ribosomal protein L2, mitochondrial.
RPL8	22.4	22.4	3	9	60S ribosomal protein L8.
RPL9	20.9	36.8	6	35	60S ribosomal protein 9 belongs to the L6P family of ribosomal proteins.
RPL13	18.8	20.1	5	43	60S ribosomal protein L13.
RPL13A	23.6	20.7	4	39	60S ribosomal protein L13a. Associates with ribosomes but is not required for canonical ribosome function. Upon interferon-gamma induced phosphorylation dissociates from the ribosome and assembles into the GAIT complex, which binds to stem loop-containing GAIT elements in the 3'-UTR of inflammatory mRNAs.
RPL15	20.5	19.5	3	27	60S ribosomal protein L15.
RPL17	19.6	34.3	5	40	60S ribosomal protein L17. Belongs to the ribosomal protein uL22 family
RPL18A	16.7	33.3	5	32	60S ribosomal protein L18A. Belongs to the ribosomal protein eL20 family.
RPL26	11.6	19.6	4	28	60S ribosomal protein 26. Belongs to the ribosomal protein L24P family. It is located near the docking sites for the translocation machinery signal recognition particle (SRP), the SEC61 translocon, and the oligosacchayl transferase (OST) complex and participates in the Ribosome-Translocon Junction (RTJ). The protein is a major target of UFMylation and participates in the ER-associated protein qua…
RPL30	12.6	35.1	3	17	60S ribosomal protein L30.
RPL34	13.3	16.2	3	4	60S ribosomal protein L34.
RPL36	12.2	21.9	3	14	60S ribosomal protein L36.
RPL38	8.2	50	4	24	Ribosomal protein L38. Belongs to the ribosomal protein eL38 family.
RPS11	18.4	32.3	4	10	Ribosomal protein S11. Belongs to the ribosomal protein uS17 family.
RPS19	16.1	23.5	5	38	40S ribosomal protein S19.
RPS5	14.8	17.2	3	18	40S ribosomal protein S5, small ribosomal subunit uS7.
RPS7	22.1	25.8	5	27	40S ribosomal protein S7. Required for rRNA maturation; Belongs to the ribosomal protein eS7 family.
RPN1	68.5	26.5	12	35	Dolichyl-diphosphooligosaccharide-protein glycosyltransferase subunit 1. Essential subunit of the N-oligosaccharyl transferase (OST) complex that catalyzes the transfer of a high mannose oligosaccharide from a lipid-linked oligosaccharide donor to an asparagine residue within an Asn-X-Ser/Thr consensus motif in nascent polypeptide chains. The complex binds to the ribosome and participates in co-t…
SEC63	87.9	7.6	4	11	Translocation protein 63 homolog. ER membrane protein, a member of the Sec61 translocon complex that mediates the co-translational transport of polypeptides across the ER. Cooperates with SEC62 to facilitate targeting into the SEC61 channel-forming translocon. The complex may also perform retrograde transport of ER proteins subject to ubiquitin-proteasome-dependent degradation.
SRP68	66.1	10.5	6	19	Signal recognition particle (SRP) subunit 68. The SRP targets secretory proteins to the rough ER. SRP68 binds the 7S RNA, which recruits SRP72 to the complex. The ribonucleoprotein complex may interact with docking proteins in the ER membrane and possibly participate in elongation arrest.
SRPRA	66.5	7.2	4	20	Signal recognition particle receptor subunit alpha. Component of the SRP receptor complex. In conjunction with the SRP complex, it ensures the correct targeting of the nascent secretory proteins to the ER membrane. Forms a guanosine 5'-triphosphate (GTP)-dependent complex with the SRP subunit SRP54.
SRPRB	29.7	46.1	9	23	Signal recognition particle receptor subunit beta. Subunit of the SRP receptor complex that anchors alpha subunit to the ER membrane. Required for the cotranslational targeting of both secretory and membrane proteins to the ER.
UFL1	82	8.9	4	7	UFM1 E3 ligase. It is recruited to the ER membrane by DDRGK1. UFMylation of the 60S ribosome protein RPL26/uL24 by UFL1 was shown to be essential for the activation of the ER-RQC. UFL1 binds to CDK5RAP3, which serves as a substrate adaptor for UFMylation-dependent ER-phagy.
