# Supplementary material for: Remodeling of the ribosomal quality control and integrated stress response by viral ubiquitin deconjugases
Source: Nat Commun. 2023 Dec 14;14:8315. doi: 10.1038/s41467-023-43946-0 (PMC10721647; doi:10.1038/s41467-023-43946-0)
Supplement: Supplementary file 6 — Supplementary Data 3 [file 41467_2023_43946_MOESM6_ESM.xlsx]

## Sheet: Supplementary Data 3
Supplementary Data 3 - Material used in this paper
Reagent	Source	Catalogue # - Identifier	Working dilution
Antibodies
Mouse monoclonal anti-β-actin clone AC-15	Sigma-Aldrich	Cat# A5441, RRID: AB_476744	1:5000
Mouse monoclonal anti-GAPDH	Millipore	Cat#CB1001	1:5000
Mouse monoclonal anti-tubulin	Millipore	Cat#CP06	1:2000
Mouse monoclonal anti-FLAG	Sigma-Aldrich	Cat# F3165, RRID: AB_259529	1:10000
Rabbit polyclonal anti-FLAG	Sigma-Aldrich	Cat#F7425, RRID: AB_439687	1.10000
Rabbit monoclonal anti-Myc Tag	Cell signaling technology	Cat#2278	1:1000
Mouse monoclonal anti-S Tag,	Millipore	Cat#71549-3, RRID: AB_11210600	1:1000
Rabbit IgG isotype control	Abcam	Cat# ab172730, RRID:AB_2687931	1:1000
Donkey anti-Mouse IgG (H+L), Alexa Fluor 555	Thermo Fisher Scientific	Cat# A-31570, RRID: AB_2536180	1.1000
Donkey Anti-Rabbit IgG (H+L) Antibody, Alexa Fluor 488	Thermo Fisher Scientific	Cat# A-21206, RRID: AB_2535792	1:1000
Goat Anti-Rabbit IgG (H+L) Antibody, Alexa Fluor 647	Thermo Fisher Scientific	Cat#A21245, RRID: AB_141775	1:1000
Rabbit polyclonal anti-ZNF598	Invitrogen	Cat# PA559777, RRID: AB_2650226	1:1000
Rabbit polyclonal anti-ZNF598	Abcam	AB241092	1:5000
Rabbit polyclonal anti-LTN1	GeneTex	Cat# GTX18154	1:3000
Rabbit polyclonal anti-SEC63	Bethyl Laboratories	Cat# A305-084A, RRID: AB_2631479	1:1000
Rabbit polyclonal anti-RPN1	Bethyl Laboratories	Cat# A305-026A, RRID: AB_2621220	1:1000
Mouse monoclonal anti-RPN1	Santa Cruz Biotechnology	Cat# sc-48367, RRID: AB_628221	1:1000
Rabbit polyclonal anti-SRPRB	Bethyl Laboratories	Cat# A305-440A, RRID: AB_2631831	1:1000
Rabbit polyclonal anti-SRP68	Bethyl Laboratories	Cat# A303-955A, RRID: AB_2620304	1:1000
Mouse monoclonal anti-VCP	Abcam	Cat# ab11433, RRID:AB_298039	1:5000
Rabbit monoclonal anti-RPS10	Abcam	Cat# ab151550, RRID:AB_2714147	1.3000
Rabbit monoclonal anti-RPS3	Abcam	Cat# ab128995, RRID:AB_11145466	1.2000
Rabbit polyclonal anti-SEC61B	Thermo Fisher Scientific	Cat# PA3-015	1:10000
Rabbit polyclonal anti-eIF4G2 (DAP5)	Bethyl Laboratories	Cat# A302-249A, RRID: AB_1730977	1:1000
Mouse monoclonal anti-eIF4G1 (2A9)	Abnova	Cat# H00001981-M10, RRID: AB_606171	1:1000
Rabbit anti-Phospho-eIF2a-Ser51 (D9G8) XP	Cell Signaling Technology	Cat# 3398, RRID: AB_2096481	1:1000
Mouse monoclonal anti-eIF2a (L57A5)	Cell Signaling Technology	Cat#2103, RRID: AB_836874	1:1000
Rabbit monoclonal anti-ATF4 (D4B8)	Cell Signaling Technology	Cat# 11815, RRID: AB_2616025	1:1000
Mouse monoclonal anti-CHOP (L63F7)	Cell Signaling Technology	Cat# 2895, RRID: AB_2089254	1:1000
Mouse monoclonal anti-Puromycin (12D10)	Millipore	Cat# MABE343, RRID: AB_2566826	1:10000
Rabbit polyclonal anti-ZAK	Proteintech	Cat# 28761-1-AP, RRID:AB_2918199	1:2000
Recombinant rabbit anti-Phospho-JNK (Tyr185)	Proteintech	Cat# 80024-1-RR	1:2000
Rabbit polyclonal anti-Phospho-p38 MAPK(Thr180/Tyr182)	Cell Signaling Technology	Cat#9211	1:1000
Rat monoclonal anti-EBV-EBNA1	MAB core facility, Helmholtz Center, Munich, Germany	N/A	1:100
Rabbit polyclonal anti-EBV-BdRF1	Dr. Jaap M. Middeldorp, VU University Medical Center,Amsterdam, NL	N/A	1:1000
Rabbit polyclonal anti-EBV-BGLF5	Dr. Jaap M. Middeldorp, VU University Medical Center,Amsterdam, NL	N/A	1:1000
Mouse monoclonal anti LMP1 (CS1-4)	Dako, Glostrup, Denmark	Cat# M0897	1:1000
Rabbit polyclonal anti-EBV BXLF1	ASLA Biotech, Riga Latvia	N/A	1:200
Mouse monoclonal anti-EBV-BMRF1	Dr. Jaap M. Middeldorp, VU University Medical Center,Amsterdam, NL	N/A	1:10000
Anti-FLAG M2 affinity gel	Sigma-Aldrich	Cat#A2220, RRID:AB_10063035
Mouse anti-Myc Tag agarose (4A6)	Millipore	Cat# 16-219
S-Protein Agarose	Novagen	Cat#69704
protein-G coupled Sepharose beads	GE Healthcare	Cat#17-0885-01
GammaBind Plus Sepharose	Cytiva	Cat#17088601
Chemicals, peptides, and recombinant proteins
IGEPAL CA-630	Sigma-Aldrich	I3021; CAS: 9002-93-1
MgCl2	Merck	Cat# M1028
Sodium dodecyl sulphate	Sigma-Aldrich	L3771; CAS:151-21-3
N-Ethylmaleimide	Sigma-Aldrich	E1271; CAS:128-53-0
Iodoacetamide	Sigma-Aldrich	I1149; CAS:144-48-9
Sodium deoxycholate monohydrate	Sigma-Aldrich	D5670; CAS:145224-92-6
Triton X-100	Sigma-Aldrich	T9284; CAS:9002-93-1
Bovine serum albumin	Sigma-Aldrich	A7906; CAS:9048-46-8
Tween-20	Sigma-Aldrich	P9416; CAS: 9005-64-5
Trizma base	Sigma-Aldrich	93349; CAS:77-86-1
Ciprofloxacin	Sigma-Aldrich	Cat#17850; CAS: 85721-33-1
Doxycycline cyclate	Sigma-Aldrich	D9891; CAS: 24390-14-5
MG132	Sigma-Aldrich	M7449; CAS:200-664-3
Anisomycin	Sigma-Aldrich	A5862; CAS:22862-76-6
Cycloheximide	Sigma-Aldrich	C4859; CAS:66-81-9
Polybrene	Sigma-Aldrich	TR-1003-G;
Alkaline phosphatase from bovine intestine	Roche Diagnostic	Cat#11097075001
Complete mini, EDTA free, protease inhibitor cocktail	Roche Diagnostic	Cat#4693159001
Complete protease inhibitors cocktail	Roche Diagnostic	Cat#04693116001
Phosphatase inhibitor cocktail	Roche Diagnostic	Cat#04906837001
DAPI	Sigma-Aldrich	Cat#9542 CAS:28718-90-3
Mowiol	Calbiochem	Cat# 475904 CAS:9002-89-5
HA-Ubiquitin-VS	R&D systems	Cat# U-212-025
PERK inhibitor I, GSK2606414	Sigma-Aldrich	Cat# 516535 CAS 1337531-89-1
GCN2 inhibitor (A92)	AXON Medchem	Axon 2720; CAS:1448693-69-3
PKR inhibitor	Sigma-Aldrich	Cat# 527451 CAS 608512-97-6
ISRIB	Sigma-Aldrich	Cat# SML0843 CAS:1597403-47-8
Kits
DC Protein Assay quantification kit	Bio-Rad	Cat#A500-0116
SuperSignalTM WestPico PLUS Chemiluminescent Substrate	Thermo Scientific	Cat#XE356732
Lipofectamine 3000 transfection kit	Invitrogen	Cat#L3000-015
jetOPTIMUS DNA transfection reagent	Polyplus	Cat#101000006
Q5® Site-Directed Mutagenesis Kit	New England Biolabs	Cat#E0554S
NEBuilder® HiFi DNA Assembly Master Mix	New England Biolabs	Cat#E2621S
Quick-RNA MiniPrep kit	Zymo Research	Cat#R1055
RNA clean and concentrator	Zymo Research	Cat#R1013
SuperScript VILO cDNA Synthesis kit	Invitrogen	Cat#11754050
LC FS DNA Master SYBR Green I	Roche	Cat#12239264001
Cell culture media
RPMI1640	Sigma-Aldrich	Cat# R8758
DMEM	Sigma-Aldrich	Cat# D6429
Experimental models: Cell lines
HeLa	ATCC	RR-B51S
HEK293T	ATCC	CRL3216
HEK293T ZNF598-KO	This paper	N/A
HEK293T-EBV- BPLF1wt/cm	Gupta el al. Plos Path, 2018 2	N/A
LCLwt/cm (Tet-on BZLF1)	Li et al. Plos Path, 2021 3	N/A
Recombinant DNA
px458_2A_GFP_sgRNA_ZNF598	gift from Thomas Tuschl	Addgene # 127121
eGFP-ER-K20-RFP	gift from Yihong Ye	Addgene # 133861
pmGFP-P2A-K0-P2A-RFP	gift from Ramanujan Hegde	Addgene # 105686
pmGFP-P2A-K(AAA)20-P2A-RFP	gift from Ramanujan Hegde	Addgene # 105688
pCMV10-3xFLAG-BPLF1	Gastaldello et al. Nat Cell Biol, 2010 4	N/A
pCMV10-3xFLAG-BPLF1C61A	Gastaldello et al. Nat Cell Biol, 2010 4	N/A
pCMV10-3xFLAG-UL36	Gupta et al. Front Immunol., 2021 5	N/A
pCMV10-3xFLAG-UL48	Gupta et al. Front Immunol, 2021 5	N/A
pCMV10-3xFLAG-ORF63	Gupta et al. Front Immunol., 2021 5	N/A
Supplementary References
1. van Gent M, et al. Epstein-Barr virus large tegument protein BPLF1 contributes to innate immune evasion through interference with toll-like receptor signaling. PLoS Pathog 10, e1003960 (2014).
2. Gupta S, Yla-Anttila P, Callegari S, Tsai MH, Delecluse HJ, Masucci MG. Herpesvirus deconjugases inhibit the IFN response by promoting TRIM25 autoubiquitination and functional inactivation of the RIG-I signalosome. PLoS Pathog 14, e1006852 (2018).
3. Li J, et al. The Epstein-Barr virus deubiquitinating enzyme BPLF1 regulates the activity of topoisomerase II during productive infection. PLoS Pathog 17, e1009954 (2021).
4. Gastaldello S, et al. A deneddylase encoded by Epstein-Barr virus promotes viral DNA replication by regulating the activity of cullin-RING ligases. Nat Cell Biol 12, 351-361 (2010).
5. Gupta S, Yla-Anttila P, Sandalova T, Achour A, Masucci MG. Interaction With 14-3-3 Correlates With Inactivation of the RIG-I Signalosome by Herpesvirus Ubiquitin Deconjugases. Front Immunol 11, 437 (2020).
