# Supplementary material for: Remodeling of the ribosomal quality control and integrated stress response by viral ubiquitin deconjugases
Source: Nat Commun. 2023 Dec 14;14:8315. doi: 10.1038/s41467-023-43946-0 (PMC10721647; doi:10.1038/s41467-023-43946-0)
Supplement: Supplementary file 8 — Source Data [file 41467_2023_43946_MOESM8_ESM.xlsx]

## Sheet: Figure 1C
Chemiluminescence scanning. The same cell lysate and IPs were run in multiple gels each containing stained mw markers and loading controls. After transfer the membranes were cut accoding to the expected sizes and the segments were probed with the indicated antibodies
the area of the blot cropped for the image is indicated by dottel lines.
stained molecular weight markers were identified by light scanning of the same membrane

## Sheet: Figure 1D
Chemiluminescence scanning. The same cell lysate and IPs were run in multiple gels each containing stained mw markers and loading controls. After transfer the membranes were cut accoding to the expected sizes and the segments were probed with the indicated antibodies
the area of the blot cropped for the image is indicated by dottel lines.
stained molecular weight markers were identified by light scanning of the same membrane

## Sheet: Figure 2A
Chemiluminescence scanning. The same cell lysate and IPs were run in multiple gels each containing stained mw markers and loading controls. After transfer the membranes were cut accoding to the expected sizes and the segments were probed with the indicated antibodies
the area of the blot cropped for the image is indicated by dottel lines.
stained molecular weight markers were identified by light scanning of the same membrane

## Sheet: Figure 2B
EXP 1																		P Value
	L146 RPS10 17h51m49s 2023-02-13 2.092s								RPS10-Ub/RPS10	EXP 1	EXP 2	EXP 3	EXP 4			mean	std	t test
	Lane No.	Adj. Total Band Vol. (Int)			RPS10-Ub/RPS10				Ctrl	0.429702	0.559298	0.693951	0.507599			0.547638	0.111139
Ctrl	1	3218112			0.289646	0.429702			ANS	1	1	1	1			1	0
ANS	2	2602944			0.674061	1			BPLF1+ANS	0.733017	0.776271	0.681491	0.400999			0.647944	0.169128	0.0059233	**
BPLF1+ANS	3	2431776			0.494098	0.733017			C61A+ANS	0.954644	1.02075	0.810942	1.09586			0.970548	0.121037	0.643769	ns
C61A+ANS	4	2545872			0.643489	0.954644
	L146 RPS10-Ub 17h54m57s 2023-02-13 180.000s
	Lane No.	Adj. Total Band Vol. (Int)
Ctrl	1	932112
ANS	2	1754544
BPLF1+ANS	3	1201536
C61A+ANS	4	1638240							RPS20-Ub/RPS20	EXP 1	EXP 2	EXP 3	EXP 4
									Ctrl	0.19352	0.282114	0.355474	0.37148			0.300647	0.0813288
									ANS	1	1	1	1			1	0
	L146-1r Total RPS20 Abcam 17h33m11s 2023-06-27 2.625s								BPLF1+ANS	0.402167	0.159541	0.283807	0.138601			0.246029	0.122239	1.73042e-05	***
	Lane No.	Adj. Total Band Vol. (Int)			RPS20-Ub/RPS20				C61A+ANS	0.955825	0.568207	0.68686	0.967992			0.794721	0.199098	0.0848108	ns
	1	3100800			0.134567	0.19352
	2	2695776			0.695363	1
	3	2756736			0.279652	0.402167
	4	2414640			0.664646	0.955825
	L146-1r ub RPS20 Abcam 17h38m21s 2023-06-27 300.000s
	Lane No.	Adj. Total Band Vol. (Int)
	1	417264
	2	1874544
	3	770928
	4	1604880
EXP 2
	L146-2 RPS10 17h41m43s 2023-02-16 1.958s
	Lane No.	Adj. Total Band Vol. (Int)			RPS10-Ub/RPS10
Ctrl	1	1580287			0.133668	0.559298
ANS	2	1163120			0.238993	1
BPLF1+ANS	3	1053535			0.185523	0.776271
C61A+ANS	4	1081404			0.243951	1.02075
	L146-2 RPS10-Ub 17h43m45s 2023-02-16 100.000s
	Lane No.	Adj. Total Band Vol. (Int)
Ctrl	1	211234
ANS	2	277977
BPLF1+ANS	3	195455
C61A+ANS	4	263810
	L146-2 Ub-RPS20 Abcam 17h33m11s 2023-06-27 2.625s
	Lane No.	Adj. Total Band Vol. (Int)			RPS20-Ub/RPS20
	1	2880900			0.0642633	0.282114
	2	2824262			0.227792	1
	3	3044400			0.0363421	0.159541
	4	2219900			0.129433	0.568207
	L146-2-ub-RPS20 Abcam 17h38m21s 2023-06-27 300.000s Q
	Lane No.	Adj. Total Band Vol. (Int)
	1	185136
	2	643344
	3	110640
	4	287328
EXP 3
	L164 Total RPS10 17h11m58s 2023-05-19 1.224s
	Lane No.	Adj. Total Band Vol. (Int)			RPS10-Ub/RPS10
	1	1876381			1.02522	0.693951
	2	2004362			1.47737	1
	3	2041069			1.00682	0.681491
	4	2242229			1.19806	0.810942
	L164 ub-RPS10 18h03m53s 2023-05-19 500.000s
	Lane No.	Adj. Total Band Vol. (Int)
	1	1923710
	2	2961188
	3	2054981
	4	2686332
	L164-Total RPS20 Abcam 17h13m47s 2023-06-27 1.728s
	Lane No.	Adj. Total Band Vol. (Int)			RPS20-Ub/RPS20
	1	3148884			0.623192	0.355474
	2	2868864			1.75313	1
	3	2961710			0.49755	0.283807
	4	2624484			1.20415	0.68686
	L164-Ub RPS20 Abcam 17h19m35s 2023-06-27 200.000s
	Lane No.	Adj. Total Band Vol. (Int)
	1	1962360
	2	5029488
	3	1473600
	4	3160284
EXP 4
	L164-2 total RPS10 15h38m46s 2023-05-20 1.458s
	Lane No.	Adj. Total Band Vol. (Int)			RPS10-Ub/RPS10
	1	3369632			0.795704	0.507599
	2	2880171			1.56758	1
	3	2806475			0.628599	0.400999
	4	2256450			1.71785	1.09586
	L164-2 ub-RPS10 15h46m03s 2023-05-20 300.000sQ
	Lane No.	Adj. Total Band Vol. (Int)
	1	2681231
	2	4514909
	3	1764147
	4	3876243
	L164-2 total RPS20 Abcam 17h13m47s 2023-06-27 1.728sQ
	Lane No.	Adj. Total Band Vol. (Int)			RPS20-Ub/RPS20
	1	2590674			0.315222	0.37148
	2	2851920			0.848557	1
	3	3148272			0.117611	0.138601
	4	2639559			0.821396	0.967992
	L164-2Ub RPS20 Abcam 17h19m35s 2023-06-27 200.000sQ
	Lane No.	Adj. Total Band Vol. (Int)
	1	816638
	2	2420016
	3	370272
	4	2168124

## Sheet: Figure 2C
Chemiluminescence scanning. The same cell lysate and IPs were run in multiple gels each containing stained mw markers and loading controls. After transfer the membranes were cut accoding to the expected sizes and the segments were probed with the indicated antibodies
the area of the blot cropped for the image is indicated by dottel lines.
stained molecular weight markers were identified by light scanning of the same membrane

## Sheet: Figure 2E
Chemiluminescence scanning. The same cell lysate and IPs were run in multiple gels each containing stained mw markers and loading controls. After transfer the membranes were cut accoding to the expected sizes and the segments were probed with the indicated antibodies
the area of the blot cropped for the image is indicated by dottel lines.
stained molecular weight markers were identified by light scanning of the same membrane

## Sheet: Figure 2F
		EXP 1
		L125-5 GFP(santa) 17h49m15s 2022-08-24 60.000s
		Lane No.	Adj. Total Band Vol. (Int)			GFP/GAPDH	GFP-non=1
	ctrl'	1	N/A										EXP 1	EXP 2		MEAN	STD	T TEST
	GFP	2	11746128			6.71029	8.14048					GFP	8.14048	2.50909		5.32479	3.98199
	GFP-non	3	1442928			0.824312	1					GFPnonStop	1	1		1	0
	GFP-non+MG132	4	2955642			1.68849	2.04836					MG123	2.04836	2.4253		2.23683	0.266535	0.022441	*
	GFP-non+BPLF1	5	3840720			2.19412	2.66175					BPLF1	2.66175	2.48382		2.57279	0.125815	0.00318433	**
	GFP-non+BPLF1 C61A	6	1073616			0.613332	0.744054					BPLF1cm	0.744054	1.57863		1.16134	0.590137	0.736278
		L125-5 GAPDH 11h58m17s 2022-08-25 5.904s
		Lane No.	Adj. Total Band Vol. (Int)
	ctrl'	1	1572192
	GFP	2	1750464
	GFP-non	3	1491840
	GFP-non+MG132	4	1478855
	GFP-non+BPLF1	5	1259136
	GFP-non+BPLF1 C61A	6	1553952
		EXP 2
		L125-6 GFP 17h22m57s 2022-09-15 35.000s
		Lane No.	Adj. Total Band Vol. (Int)			GFP/GAPDH	GFP-non=1
	ctrl'	1	N/A
	GFP	2	8477934			6.49385	2.50909
	GFP-non	3	3378886			2.58813	1
	GFP-non+MG132	4	8194816			6.27699	2.4253
	GFP-non+BPLF1	5	8392560			6.42846	2.48382
	GFP-non+BPLF1 C61A	6	5334022			4.08571	1.57863
		L125-6 GAPDH 11h50m35s 2022-09-16 8.260s
		Lane No.	Adj. Total Band Vol. (Int)
	ctrl'	1	1242802
	GFP	2	1305532
	GFP-non	3	1126386
	GFP-non+MG132	4	1152226
	GFP-non+BPLF1	5	1059090
	GFP-non+BPLF1 C61A	6	1374076

## Sheet: Figure 3C
		Readthrough			stalling			mean		std		t test
		exp 1	exp 2	exp 3	exp 1	exp 2	exp 3	readthrough	stalling	readthrough	stalling	readthrough
	K0	97.9	99.2	97.2	2.05	0.69	2.9	98.1	1.88	1.01489	1.11476
	K20	21.2	15	25.9	78.7	83.4	75.1	20.7	79.0667	5.46717	4.16213
	K20+BPLF1	84.5	86.3	56.2	15.5	11.9	44.9	75.6667	24.1	16.8826	18.103	0.00582703
	K20+BPLF1 C61A	18.9	12.5	28.4	81	85	72	19.9333	79.3333	8.00021	6.65833	0.89762

## Sheet: Figure 3D
Chemiluminescence scanning. The same cell lysate and IPs were run in multiple gels each containing stained mw markers and loading controls. After transfer the membranes were cut accoding to the expected sizes and the segments were probed with the indicated antibodies
the area of the blot cropped for the image is indicated by dottel lines.
stained molecular weight markers were identified by light scanning of the same membrane
													leaft panel
													right panel

## Sheet: Figure 3E
		L134-2 GFP 17h39m09s 2022-09-01 10.824s					RFP/GFP	K0=1			FLAG-VHP/GFP	RFP/GFP
		Lane No.	Adj. Total Band Vol. (Int)				0.302369	1		K0	1	1
	K0	1	4245150				0.0220223	0.0728324		K20	0.282484	0.0728324
	K20	2	2491842				0.0802368	0.26536		K20+BPLF1	1.06962	0.26536
	K20+BPLF1	3	2911968				0.0272693	0.0901854		K20+C61A	0.477813	0.0901854
	K20+C61A	4	3031032
		FLAG-VHP
		L134-2 FLAG 17h43m21s 2022-09-01 6.537s
		Lane No.	Adj. Total Band Vol. (Int)
	K0	1	2050914
	K20	2	340070
	K20+BPLF1	3	1504772
	K20+C61A	4	699686
		L134-2 RFP 17h35m02s 2022-09-01 29.822s
		Lane No.	Adj. Total Band Vol. (Int)
	K0	1	1283602
	K20	2	54876
	K20+BPLF1	3	233647
	K20+C61A	4	82654
		L134-3-2 GAPDH 11h20m09s 2022-09-02 19.910s
		Lane No.	Adj. Total Band Vol. (Int)
	K0	1	1713987
	K20	2	1817013
	K20+BPLF1	3	1766144
	K20+C61A	4	1975570

[truncated: 31 more sheets: Figure 4A, Figure 4B , Figure 4C, Figure 4D, Figure 4E, Figure 5A, Figure 5B, Figure 5D, Figure 6B, Figure 6C , Figure 6D, Figure 6E, Figure 6F, Figure 7A, Figure 7B, Figure 7C, Figure 7D, Figure S1, Figure S2A, Figure S2B …]
